# Supplementary material for: The CEP5 Peptide Promotes Abiotic Stress Tolerance, As Revealed by Quantitative Proteomics, and Attenuates the AUX/IAA Equilibrium in Arabidopsis
Source: Mol Cell Proteomics. 2020 Nov 23;19(8):1248–62. doi: 10.1074/mcp.RA119.001826 (PMC8011570; doi:10.1074/mcp.RA119.001826)
Supplement: Supplementary file 1 [file mmc1.zip]

Archive with 4 entries (4 files):
- 156521_1_supp_479535_q621z9.xlsx
- 156521_1_supp_479536_q621z9.xlsx
- 156521_1_supp_479537_q621z9.xlsx
- 156521_1_supp_527956_qn5nnb.pdf
