# Supplementary material for: The CEP5 Peptide Promotes Abiotic Stress Tolerance, As Revealed by Quantitative Proteomics, and Attenuates the AUX/IAA Equilibrium in Arabidopsis
Source: Mol Cell Proteomics. 2020 Nov 23;19(8):1248–62. doi: 10.1074/mcp.RA119.001826 (PMC8011570; doi:10.1074/mcp.RA119.001826)
Supplement: Supplementary file 1 [file mmc1.zip › 156521_1_supp_479537_q621z9.xlsx]

## Sheet: Peptides
Supplementary Table S2. List of identified peptides and proteins from Col-0 and CEP5OE shoots, including raw data, differentially abundant and unique proteins
List of all identified peptide sequences and quantification measurements
Sequence	Length	Missed cleavages	Mass	Charges	PEP	Score	Proteins	Leading razor protein	Unique (Groups)	Unique (Proteins)	Intensity	Intensity Col-0-1	Intensity Col-0-2	Intensity Col-0-3	Intensity Col-0-4	Intensity CEP5OE-1	Intensity CEP5OE-2	Intensity CEP5OE-3	Intensity CEP5OE-4	Reverse	Potential contaminant	N-term cleavage window	C-term cleavage window	Amino acid before	First amino acid	Second amino acid	Second last amino acid	Last amino acid	Amino acid after	A Count	R Count	N Count	D Count	C Count	Q Count	E Count	G Count	H Count	I Count	L Count	K Count	M Count	F Count	P Count	S Count	T Count	W Count	Y Count	V Count
AAAAGFEK	8	0	763.386	2	0.0211	85.212	ATCG00280.1	ATCG00280.1	yes	yes	289500000	19319000	58291000	40019000	21814000	49719000	51090000	30899000	18351000			LWHAGRARAAAAGFEK	AAAAGFEKGIDRDFEP	R	A	A	E	K	G	4	0	0	0	0	0	1	1	0	0	0	1	0	1	0	0	0	0	0	0
AAAASSDVEEVK	12	0	1175.57	2	0.0040232	77.379	AT1G69200.1	AT1G69200.1	yes	yes	65302000	16935000	10674000	9541900	0	16015000	3500900	8635400	0			KKTRTRKKAAAASSDV	SSDVEEVKTEKKVRRK	K	A	A	V	K	T	4	0	0	1	0	0	2	0	0	0	0	1	0	0	0	2	0	0	0	2
AAAASSWSDNSGTESSPR	18	0	1779.77	2	0.0023277	63.76	AT1G59610.1	AT1G59610.1	yes	yes	5747500	0	0	0	1628400	2033700	795660	1289700	0			QLSIHDNRAAAASSWS	SGTESSPRTNGGSSGE	R	A	A	P	R	T	4	1	1	1	0	0	1	1	0	0	0	0	0	0	1	6	1	1	0	0
AAAASSYSDNSGTESSPR	18	0	1756.75	2	6.2713e-08	98.942	AT1G10290.1	AT1G10290.1	yes	yes	11265000	1968400	0	1760600	3415700	1563500	0	1739500	817560			QLSIHDNRAAAASSYS	SGTESSPRASGGSSGD	R	A	A	P	R	A	4	1	1	1	0	0	1	1	0	0	0	0	0	0	1	6	1	0	1	0
AAAAVQPPK	9	0	851.486	2	0.0091394	81.297	AT5G47210.1;AT5G47210.3;AT5G47210.2	AT5G47210.1	yes	no	20557000	4036900	3239000	7809000	0	5472400	0	0	0			ALSQKVEKAAAAVQPP	AAAVQPPKAAKFPTKP	K	A	A	P	K	A	4	0	0	0	0	1	0	0	0	0	0	1	0	0	2	0	0	0	0	1
AAAAVSSNPR	10	0	942.488	2	0.00091351	101.64	AT3G11200.1	AT3G11200.1	yes	yes	15091000	0	3170400	0	2180100	4672900	1256800	0	3810300			________________	AAVSSNPRTVEEIFKD	M	A	A	P	R	T	4	1	1	0	0	0	0	0	0	0	0	0	0	0	1	2	0	0	0	1
AAAAVTTTTTDSLASDDDR	19	0	1880.86	2	4.8481e-14	117.92	AT1G66680.1	AT1G66680.1	yes	yes	14190000	1459800	2883100	0	2016200	4022000	1733600	0	2075200			TTPQQQARAAAAVTTT	SLASDDDRSIAADSWS	R	A	A	D	R	S	5	1	0	4	0	0	0	0	0	0	1	0	0	0	0	2	5	0	0	1
AAAEELLEK	9	0	972.513	2	0.0052421	90.657	AT5G30510.1	AT5G30510.1	yes	yes	1149700000	149410000	166910000	199720000	128660000	221220000	58146000	157810000	67829000			PFSQISSKAAAEELLE	AAEELLEKEIPLKFVE	K	A	A	E	K	E	3	0	0	0	0	0	3	0	0	0	2	1	0	0	0	0	0	0	0	0
AAAEHIGLPVNNCVLVAGSQPGVSAAK	27	0	2629.36	3	2.5511e-05	55.587	AT5G45170.1	AT5G45170.1	yes	yes	47394000	8678400	13814000	0	17107000	7793900	0	0	0			EKIVVALRAAAEHIGL	QPGVSAAKMIGMPCVV	R	A	A	A	K	M	6	0	2	0	1	1	1	3	1	1	2	1	0	0	2	2	0	0	0	4
AAAEVLALQK	10	0	1012.59	2	0.0019088	91.853	AT4G24620.1;AT4G24620.2	AT4G24620.1	yes	no	161830000	18591000	24148000	28804000	19341000	0	36052000	13974000	20920000			PGVEAGKKAAAEVLAL	AEVLALQKRVLSVLNE	K	A	A	Q	K	R	4	0	0	0	0	1	1	0	0	0	2	1	0	0	0	0	0	0	0	1
AAAHSSDYAPYPK	13	0	1376.64	2	9.2501e-05	105.98	AT1G28200.1	AT1G28200.1	yes	yes	2167000	0	0	0	0	2167000	0	0	0			AAASEPSKAAAHSSDY	SDYAPYPKLDPTDVTP	K	A	A	P	K	L	4	0	0	1	0	0	0	0	1	0	0	1	0	0	2	2	0	0	2	0
AAAIHYGTGAIAGFFSNDAVTVGDLVVK	28	0	2763.42	3	5.2587e-06	56.688	AT1G11910.1	AT1G11910.1	yes	yes	9648300	3950900	967990	1427400	1021700	324120	1012400	943850	0			STYEKNGKAAAIHYGT	TVGDLVVKDQEFIEAT	K	A	A	V	K	D	6	0	1	2	0	0	0	4	1	2	1	1	0	2	0	1	2	0	1	4
AAALNIVPTSTGAAK	15	0	1383.77	2;3	1.6973e-09	158.05	AT1G12900.4;AT1G12900.3;AT1G12900.1;AT3G26650.1;AT1G42970.1;AT1G12900.2	AT1G42970.1	no	no	8357100000	955590000	1437000000	1272500000	1204400000	1457600000	138260000	831510000	1060300000			HRDLRRARAAALNIVP	PTSTGAAKAVSLVLPQ	R	A	A	A	K	A	5	0	1	0	0	0	0	1	0	1	1	1	0	0	1	1	2	0	0	1
AAANAPIIMK	10	0	998.558	2	0.00017197	122.74	AT3G11130.1	AT3G11130.1	yes	yes	74594000	16331000	13474000	13161000	0	16590000	6881900	0	8156100			________________	ANAPIIMKEVLTLPSV	M	A	A	M	K	E	4	0	1	0	0	0	0	0	0	2	0	1	1	0	1	0	0	0	0	0
AAANAPITMK	10	0	986.522	2	0.00051961	83.783	AT3G08530.1	AT3G08530.1	yes	yes	26010000	3892400	4639000	6428900	0	8736200	2313100	0	0			________________	ANAPITMKEVLTLPSI	M	A	A	M	K	E	4	0	1	0	0	0	0	0	0	1	0	1	1	0	1	0	1	0	0	0
AAANTYCQLLLSQSDNNVK	19	0	2109.02	2;3	7.3379e-92	246.31	AT4G31480.2;AT4G31480.1;AT4G31490.1	AT4G31480.2	yes	no	94039000	3770200	11089000	5263200	24433000	24258000	6654300	9280200	9290500			SSAPTAIRAAANTYCQ	SQSDNNVKLILLDRLY	R	A	A	V	K	L	3	0	3	1	1	2	0	0	0	0	3	1	0	0	0	2	1	0	1	1
AAANTYPYIQVK	12	0	1337.7	2	0.0010391	90.15	AT4G04770.1	AT4G04770.1	yes	yes	30800000	4266600	13170000	4536500	0	0	6877900	0	1949100			DSMLIGDKAAANTYPY	TYPYIQVKNPSAKVEH	K	A	A	V	K	N	3	0	1	0	0	1	0	0	0	1	0	1	0	0	1	0	1	0	2	1
AAAPPPTDPFTLTVEEK	17	0	1782.9	2;3	1.0927e-07	136.93	AT5G05010.2;AT5G05010.1	AT5G05010.2	yes	no	357040000	40109000	41770000	53660000	50717000	73455000	25616000	32725000	38990000			VKPTGQSKAAAPPPTD	FTLTVEEKLNVALRRD	K	A	A	E	K	L	3	0	0	1	0	0	2	0	0	0	1	1	0	1	4	0	3	0	0	1
AAASDQLEIWAER	13	0	1458.71	2	1.6053e-11	164.43	AT2G45770.1;AT2G45770.2	AT2G45770.1	yes	no	27539000	0	5602200	4481300	0	12233000	2965300	0	2257600			MAAGDTFRAAASDQLE	QLEIWAERTGCEIVVA	R	A	A	E	R	T	4	1	0	1	0	1	2	0	0	1	1	0	0	0	0	1	0	1	0	0
AAASESDSNEALANTTFHGLCYVLK	25	0	2668.24	3	5.7334e-06	76.21	AT2G43100.1	AT2G43100.1	yes	yes	23472000	0	0	0	12923000	10549000	0	0	0			SSPTIIPRAAASESDS	HGLCYVLKDNIDTDQI	R	A	A	L	K	D	5	0	2	1	1	0	2	1	1	0	3	1	0	1	0	3	2	0	1	1
AAASSDNAETYNSNIIR	17	0	1795.83	2	3.6166e-19	160.22	AT5G56590.1	AT5G56590.1	yes	yes	27441000	3719300	5444700	5109300	3996300	5139000	0	4032900	0			TKGSPKEKAAASSDNA	TYNSNIIRHVVTNQGT	K	A	A	I	R	H	4	1	3	1	0	0	1	0	0	2	0	0	0	0	0	3	1	0	1	0
AAASVADTGAPTIFDK	16	0	1533.77	2	3.956e-20	165.7	AT1G31160.1	AT1G31160.1	yes	yes	174280000	19477000	27930000	24619000	27001000	30145000	19213000	25892000	0			HNEEAAAKAAASVADT	GAPTIFDKIIAKEIPS	K	A	A	D	K	I	5	0	0	2	0	0	0	1	0	1	0	1	0	1	1	1	2	0	0	1
AAATANIPVINAGDGPGEHPTQALLDVYTIQSEIGK	36	0	3630.85	3	7.9318e-26	105.71	AT3G20330.1	AT3G20330.1	yes	yes	17855000	4425500	3233900	3293500	0	0	3446300	0	3456100			FESGAARKAAATANIP	TIQSEIGKLDGISVAL	K	A	A	G	K	L	6	0	2	2	0	2	2	4	1	4	2	1	0	0	3	1	3	0	1	2
AAAVAAVASAIPTVAAVR	18	0	1607.94	3	0.01527	41.386	AT5G25940.1	AT5G25940.1	yes	yes	8888700	0	0	0	6610800	0	0	2277900	0			AGAIAGAKAAAVAAVA	IPTVAAVRMFPWAKAN	K	A	A	V	R	M	9	1	0	0	0	0	0	0	0	1	0	0	0	0	1	1	1	0	0	4
AAAVETVEPTTDSSIVDK	18	0	1831.91	2	5.0148e-18	169.62	AT3G60750.2;AT3G60750.1	AT3G60750.2	yes	no	234350000	38973000	33514000	34551000	13339000	45783000	21364000	17742000	29080000			RSLRPLVRAAAVETVE	TDSSIVDKSVNSIRFL	R	A	A	D	K	S	3	0	0	2	0	0	2	0	0	1	0	1	0	0	1	2	3	0	0	3
AAAVGANNQAAQSILK	16	0	1525.82	2	1.4436e-25	186.02	AT3G22110.1	AT3G22110.1	yes	yes	400420000	40466000	50690000	53073000	70114000	59662000	44362000	53675000	28379000			SGNYGGWKAAAVGANN	QAAQSILKQDYKDDAT	K	A	A	L	K	Q	6	0	2	0	0	2	0	1	0	1	1	1	0	0	0	1	0	0	0	1
AAAVPIVIAINK	12	0	1178.74	2	0.0039193	77.732	AT1G17220.1	AT1G17220.1	yes	yes	73316000	9897500	8879700	8279200	14071000	0	8190100	8058900	15939000			NEAIAHAKAAAVPIVI	PIVIAINKIDKEGASP	K	A	A	N	K	I	4	0	1	0	0	0	0	0	0	3	0	1	0	0	1	0	0	0	0	2
AAAVSSVWAK	10	0	988.534	2	0.010069	68.224	AT4G38710.1;AT4G38710.2	AT4G38710.1	yes	no	26512000	2329500	3534300	4312000	5550900	5531000	2210900	3043000	0			________________	AVSSVWAKPGAWALEA	M	A	A	A	K	P	4	0	0	0	0	0	0	0	0	0	0	1	0	0	0	2	0	1	0	2
AAAVSTVGAINR	12	0	1128.63	2	0.0019717	84.615	AT2G39730.1;AT2G39730.3;AT2G39730.2	AT2G39730.1	yes	no	18528000	5767300	0	0	5404500	7355900	0	0	0			________________	STVGAINRAPLSLNGS	M	A	A	N	R	A	4	1	1	0	0	0	0	1	0	1	0	0	0	0	0	1	1	0	0	2
AAAYAFANIDPTNISR	16	0	1693.84	2	0.00010213	85.288	AT2G25280.1	AT2G25280.1	yes	yes	35069000	8386900	3675400	7208700	0	9653500	2341700	3803000	0			AGYSYSGRAAAYAFAN	IDPTNISRIFLLGPSH	R	A	A	S	R	I	5	1	2	1	0	0	0	0	0	2	0	0	0	1	1	1	1	0	1	0
AAAYVEEK	8	0	879.434	2	0.064781	61.962	AT2G42540.1;AT2G42540.2	AT2G42540.1	yes	no	26834000	3281800	3266800	5325500	0	4395600	4484100	3970600	2110000			TLGKEAEKAAAYVEEK	AAAYVEEKGKEAANKA	K	A	A	E	K	G	3	0	0	0	0	0	2	0	0	0	0	1	0	0	0	0	0	0	1	1
AADDSHFLTGSLDK	14	0	1475.69	2;3	6.3768e-15	202.18	AT2G46280.2;AT2G46280.1;AT2G46280.3	AT2G46280.2	yes	no	390120000	76197000	81605000	79764000	18152000	58999000	44972000	10700000	19734000			KDITSLCKAADDSHFL	FLTGSLDKTAKLWDMR	K	A	A	D	K	T	2	0	0	3	0	0	0	1	1	0	2	1	0	1	0	2	1	0	0	0
AADGDIVSAIMELTT	15	0	1505.73	2	0.036389	51.445	AT3G12390.1	AT3G12390.1	yes	yes	7943200	3343500	4599800	0	0	0	0	0	0			PNAVKALKAADGDIVS	SAIMELTT________	K	A	A	T	T	-	3	0	0	2	0	0	1	1	0	2	1	0	1	0	0	1	2	0	0	1
AADLALLGCFYNK	13	0	1454.72	2	0.00012388	100.48	AT3G24503.1	AT3G24503.1	yes	yes	197520000	33440000	56756000	21140000	0	15445000	30784000	0	39955000			FNDADIDKAADLALLG	LLGCFYNKGEICVASS	K	A	A	N	K	G	3	0	1	1	1	0	0	1	0	0	3	1	0	1	0	0	0	0	1	0
AADLGVESIVIGMSHR	16	0	1653.85	3	1.9927e-05	68.257	AT3G55410.1	AT3G55410.1	yes	yes	42476000	0	0	0	29600000	12876000	0	0	0			GMKEMFDRAADLGVES	IVIGMSHRGRLNVLGN	R	A	A	H	R	G	2	1	0	1	0	0	1	2	1	2	1	0	1	0	0	2	0	0	0	2
AADLPEATVQNILDQESLK	19	0	2054.05	2	5.3028e-24	189.09	AT1G01910.4;AT1G01910.2;AT1G01910.1;AT1G01910.3	AT1G01910.4	yes	no	173030000	30954000	25792000	22039000	16520000	39086000	18587000	0	20053000			________________	ILDQESLKWVFVGGKG	M	A	A	L	K	W	3	0	1	2	0	2	2	0	0	1	3	1	0	0	1	1	1	0	0	1
AADNIAANLYAVK	13	0	1332.7	2	6.3707e-07	145.25	AT5G23120.1	AT5G23120.1	yes	yes	817610000	91879000	132370000	90141000	166780000	94924000	70248000	99034000	72237000			GKSWNRDKAADNIAAN	AANLYAVKFVDDKKGF	K	A	A	V	K	F	5	0	2	1	0	0	0	0	0	1	1	1	0	0	0	0	0	0	1	1
AADQGLVILQSPTVGYFR	18	0	1934.03	2	9.4083e-28	175.21	AT1G52670.1	AT1G52670.1	yes	yes	134910000	13914000	21860000	0	27082000	15685000	13739000	16778000	25850000			RPQTLANKAADQGLVI	SPTVGYFRRSKTIKGK	K	A	A	F	R	R	2	1	0	1	0	2	0	2	0	1	2	0	0	1	1	1	1	0	1	2
AADSAGVNIVPISFGSAGEDGQR	23	0	2217.07	2;3	1.4122e-146	273.99	AT2G44040.1	AT2G44040.1	yes	yes	198620000	28641000	29720000	24655000	0	39551000	22958000	21824000	31272000			KMGKAVIKAADSAGVN	SAGEDGQRVEVCGKEI	K	A	A	Q	R	V	4	1	1	2	0	1	1	4	0	2	0	0	0	1	1	3	0	0	0	2
AADSTSSSPSVASGDR	16	0	1493.66	2	0.00050485	77.593	AT5G38660.1;AT5G38660.2	AT5G38660.1	yes	no	14704000	0	0	0	1769000	0	3545600	1887500	7502200			LKLDVVGRAADSTSSS	PSVASGDRTLIPDDEF	R	A	A	D	R	T	3	1	0	2	0	0	0	1	0	0	0	0	0	0	1	6	1	0	0	1
AADVDGDGQINYR	13	0	1392.63	2	7.05e-05	109.83	AT2G41090.1	AT2G41090.1	yes	yes	141240000	9966500	8571900	99593000	0	19211000	3898800	0	0			EEIDEIIKAADVDGDG	GDGQINYREFARLMMA	K	A	A	Y	R	E	2	1	1	3	0	1	0	2	0	1	0	0	0	0	0	0	0	0	1	1
AADVGADLVGK	11	0	1014.53	2	0.0013372	102.06	AT1G15690.1;AT1G15690.2	AT1G15690.1	yes	no	982280000	81946000	141640000	178330000	125950000	138950000	115450000	119550000	80467000			VGGGIYTKAADVGADL	VGADLVGKIERNIPED	K	A	A	G	K	I	3	0	0	2	0	0	0	2	0	0	1	1	0	0	0	0	0	0	0	2
AADVVSTIVQNNPR	14	0	1482.78	2	2.7284e-05	101.95	AT3G09350.3;AT3G09350.2;AT3G09350.1	AT3G09350.3	yes	no	27597000	2246400	4232000	3462500	3241700	6591500	3497700	2279200	2046400			SHANIRAKAADVVSTI	TIVQNNPRSQELVMET	K	A	A	P	R	S	2	1	2	1	0	1	0	0	0	1	0	0	0	0	1	1	1	0	0	3
AAEAVEEFGGILTSIK	16	0	1633.86	2;3	2.2248e-10	128.54	AT1G47420.1	AT1G47420.1	yes	yes	223950000	26978000	29534000	20264000	22837000	67217000	23596000	18046000	15476000			EALKNVFRAAEAVEEF	GGILTSIKMEIDDSIG	R	A	A	I	K	M	3	0	0	0	0	0	3	2	0	2	1	1	0	1	0	1	1	0	0	1
AAEDAFLDLIR	11	0	1232.64	2	0.0030882	85.377	AT1G22870.1;AT1G71410.1	AT1G22870.1	yes	no	9397800	0	0	0	0	9397800	0	0	0			RARAGLSKAAEDAFLD	DAFLDLIRADSGKLVR	K	A	A	I	R	A	3	1	0	2	0	0	1	0	0	1	2	0	0	1	0	0	0	0	0	0
AAEDLPEELIFHINYLGADQPTFTLNFSK	29	0	3292.63	3	6.3739e-16	104.65	AT1G65960.2;AT1G65960.1	AT1G65960.2	yes	no	25174000	0	0	0	25174000	0	0	0	0			GIGWVVWRAAEDLPEE	TFTLNFSKGSSQIIAQ	R	A	A	S	K	G	3	0	2	2	0	1	3	1	1	2	4	1	0	3	2	1	2	0	1	0
AAEDPAPASSSSK	13	0	1216.56	2	0.00010901	103.08	AT4G28750.1	AT4G28750.1	yes	yes	53304000	7844600	8078000	8696800	6430800	10240000	6943700	5070200	0			AGSRLVVRAAEDPAPA	APASSSSKDSPAAAAA	R	A	A	S	K	D	4	0	0	1	0	0	1	0	0	0	0	1	0	0	2	4	0	0	0	0
AAEDPEFETFYTK	13	0	1546.68	2;3	9.2055e-12	169.99	ATCG00270.1	ATCG00270.1	yes	yes	9003300000	674220000	1977200000	1145200000	864370000	1526500000	922250000	1076600000	816890000			DFVSQEIRAAEDPEFE	EFETFYTKNILLNEGI	R	A	A	T	K	N	2	0	0	1	0	0	3	0	0	0	0	1	0	2	1	0	2	0	1	0
AAEDTPPATASSDSSSTTAAAAPAK	25	0	2275.05	2;3	1.7711e-53	239.58	AT2G20260.1	AT2G20260.1	yes	yes	1052800000	103920000	160110000	124680000	103250000	203120000	54351000	158570000	144780000			FGSRLVVRAAEDTPPA	TAAAAPAKVPAAKAKP	R	A	A	A	K	V	9	0	0	2	0	0	1	0	0	0	0	1	0	0	3	5	4	0	0	0
AAEEATEFYLR	11	0	1298.61	2	8.3386e-15	196.88	AT1G02140.1	AT1G02140.1	yes	yes	154690000	19507000	23347000	22474000	17958000	29793000	10883000	18759000	11974000			________________	EATEFYLRYYVGHKGK	M	A	A	L	R	Y	3	1	0	0	0	0	3	0	0	0	1	0	0	1	0	0	1	0	1	0
AAEEGNSIPEYDYLPYFYSR	20	0	2383.06	2	2.9289e-29	181.26	AT5G03630.1	AT5G03630.1	yes	yes	155300000	13654000	19504000	16886000	17923000	29470000	14175000	22860000	20828000			EQAVKAIKAAEEGNSI	YLPYFYSRAFDLSWQF	K	A	A	S	R	A	2	1	1	1	0	0	3	1	0	1	1	0	0	1	2	2	0	0	4	0
AAEEIIFGDSEVTTGAVGDLQQITGLAR	28	0	2860.45	3	1.8805e-21	121.23	AT2G30950.1	AT2G30950.1	yes	yes	34385000	0	0	3218800	29051000	0	0	2115600	0			IVGGLGGRAAEEIIFG	QQITGLARQMVTTFGM	R	A	A	A	R	Q	4	1	0	2	0	2	3	4	0	3	2	0	0	1	0	1	3	0	0	2
AAEETIESLK	10	0	1089.56	2	0.00061964	108.98	AT3G16000.1	AT3G16000.1	yes	yes	188320000	17628000	34376000	38067000	3038800	42335000	20360000	32514000	0			ALARQDTKAAEETIES	EETIESLKNQLKDRER	K	A	A	L	K	N	2	0	0	0	0	0	3	0	0	1	1	1	0	0	0	1	1	0	0	0
AAEFVEGK	8	0	849.423	2	0.064781	61.962	AT2G42530.1	AT2G42530.1	yes	yes	37558000	4621700	8907900	10774000	0	7698100	0	5555900	0			KGKEAGNKAAEFVEGK	AAEFVEGKAEEAKNAT	K	A	A	G	K	A	2	0	0	0	0	0	2	1	0	0	0	1	0	1	0	0	0	0	0	1
AAEFVISK	8	0	863.475	2	0.06962	60.436	AT5G11770.1	AT5G11770.1	yes	yes	41973000	6693300	7170000	8470300	0	13314000	0	6325200	0			PPPPGLSKAAEFVISK	AAEFVISKVDDLMNWA	K	A	A	S	K	V	2	0	0	0	0	0	1	0	0	1	0	1	0	1	0	1	0	0	0	1
AAEGEVIACHTVEDWTEK	18	0	2043.92	2;3	0	423.9	AT5G42980.1	AT5G42980.1	yes	yes	4610900000	411000000	776920000	585400000	544650000	1018700000	351170000	689280000	233760000			________________	TVEDWTEKLKAANESK	M	A	A	E	K	L	3	0	0	1	1	0	4	1	1	1	0	1	0	0	0	0	2	1	0	2
AAEGGAAVEEYDYLPFFYSR	20	0	2254.02	2;3	1.8683e-66	284.51	AT3G52880.1;AT3G52880.2	AT3G52880.1	yes	no	585450000	68479000	80094000	46723000	41914000	225630000	35525000	32939000	54142000			EQAVKAIKAAEGGAAV	YLPFFYSRSFDLSWQF	K	A	A	S	R	S	4	1	0	1	0	0	3	2	0	0	1	0	0	2	1	1	0	0	3	1
AAEIAECQQEIDAAR	15	0	1673.77	2	2.4826e-08	124.39	AT4G24090.1	AT4G24090.1	yes	yes	37412000	0	8348200	0	9361700	11236000	2278500	6187700	0			YINQLESRAAEIAECQ	QQEIDAARSMVEEAER	R	A	A	A	R	S	5	1	0	1	1	2	3	0	0	2	0	0	0	0	0	0	0	0	0	0
AAEIFSNK	8	0	878.45	2	0.0017535	140.98	AT5G35630.3;AT5G35630.2;AT5G35630.1	AT5G35630.3	yes	no	2050100000	246820000	281720000	304560000	261980000	374980000	190420000	187490000	202160000			IPTNKRAKAAEIFSNK	AAEIFSNKKVSGEVPW	K	A	A	N	K	K	2	0	1	0	0	0	1	0	0	1	0	1	0	1	0	1	0	0	0	0
AAELAVSTLQALLR	14	0	1454.85	2	0.0083536	73.655	AT5G37850.2;AT5G37850.3;AT5G37850.1	AT5G37850.2	yes	no	22267000	0	0	0	12946000	9321300	0	0	0			KYPDNLDKAAELAVST	STLQALLRRTLDDYKR	K	A	A	L	R	R	4	1	0	0	0	1	1	0	0	0	4	0	0	0	0	1	1	0	0	1
AAELAYFLR	9	0	1052.57	2	0.00035328	135.84	ATCG00520.1	ATCG00520.1	yes	yes	68034000	10540000	15729000	10225000	0	0	18394000	11021000	2125500			TTREIEQKAAELAYFL	AELAYFLRVPIEVF__	K	A	A	L	R	V	3	1	0	0	0	0	1	0	0	0	2	0	0	1	0	0	0	0	1	0
AAELTNLFESR	11	0	1249.63	2	4.6877e-12	185.6	AT2G07698.1;ATMG01190.1	AT2G07698.1	yes	no	1058300000	164250000	0	81648000	271960000	300580000	52428000	107370000	80044000			ESRLEERRAAELTNLF	LTNLFESRIRNFYANF	R	A	A	S	R	I	2	1	1	0	0	0	2	0	0	0	2	0	0	1	0	1	1	0	0	0
AAENVFIK	8	0	890.486	2	0.025039	81.297	AT2G27730.1	AT2G27730.1	yes	yes	181660000	17773000	27810000	30698000	46949000	0	19559000	17221000	21652000			KVLSEEERAAENVFIK	AAENVFIKKMEQEKLQ	R	A	A	I	K	K	2	0	1	0	0	0	1	0	0	1	0	1	0	1	0	0	0	0	0	1
AAEPFFLLAGPNVIESEEHILR	22	0	2451.28	3	5.9147e-10	76.733	AT1G79500.4;AT1G79500.3;AT1G79500.2;AT1G79500.1	AT1G79500.4	yes	no	35723000	0	0	0	35723000	0	0	0	0			SLLYNQLKAAEPFFLL	ESEEHILRMAKHIKDI	K	A	A	L	R	M	3	1	1	0	0	0	4	1	1	2	3	0	0	2	2	1	0	0	0	1
AAEVGQGFWNCPCVPMR	17	0	1977.86	2	3.106e-90	262.54	AT2G04700.1	AT2G04700.1	yes	yes	219070000	7380800	42299000	35408000	44041000	37876000	24362000	11665000	16043000			PCRHYDDKAAEVGQGF	NCPCVPMRERKECHCM	K	A	A	M	R	E	2	1	1	0	2	1	1	2	0	0	0	0	1	1	2	0	0	1	0	2
AAFCQLEVR	9	0	1092.54	2	0.042681	62.546	AT5G36160.1	AT5G36160.1	yes	yes	4322500	0	0	0	0	0	0	0	4322500			TYPMYDSRAAFCQLEV	AFCQLEVRYFDLLPEN	R	A	A	V	R	Y	2	1	0	0	1	1	1	0	0	0	1	0	0	1	0	0	0	0	0	1
AAFDEAEK	8	0	879.397	2	0.012031	97.798	AT1G09210.1;AT1G56340.1;AT1G56340.2	AT1G56340.1	no	no	89466000	15161000	10685000	18262000	0	15439000	11827000	8542500	9548600			GKHKDAEKAAFDEAEK	AAFDEAEKKREEEESK	K	A	A	E	K	K	3	0	0	1	0	0	2	0	0	0	0	1	0	1	0	0	0	0	0	0
AAFDSVDGISIGSLDDIPGTSVTNFFR	27	0	2800.36	2	4.7629e-102	223.97	AT1G73060.1	AT1G73060.1	yes	yes	23273000	0	0	4604000	10590000	0	0	3309300	4770600			RRASQRFKAAFDSVDG	TSVTNFFRSIRSTLDF	K	A	A	F	R	S	2	1	1	4	0	0	0	3	0	3	1	0	0	3	1	4	2	0	0	2
AAFEEWFVQHK	11	0	1390.67	3	0.0048738	43.419	AT5G34850.1	AT5G34850.1	yes	yes	22279000	3068200	0	0	19211000	0	0	0	0			FMEGESMRAAFEEWFV	EEWFVQHKVDVIFAGH	R	A	A	H	K	V	2	0	0	0	0	1	2	0	1	0	0	1	0	2	0	0	0	1	0	1
AAFNLYTETLGYK	13	0	1489.75	2	3.1807e-06	142.83	AT5G13780.1	AT5G13780.1	yes	yes	53447000	0	22408000	0	0	0	8936500	9691700	12411000			LHVRRSNRAAFNLYTE	YTETLGYKINDVEAKY	R	A	A	Y	K	I	2	0	1	0	0	0	1	1	0	0	2	1	0	1	0	0	2	0	2	0
AAFNNPER	8	0	917.436	2	0.0032242	124.83	AT3G02540.3;AT3G02540.1;AT3G02540.2;AT5G38470.1;AT5G38470.2	AT5G38470.1	no	no	48499000	3700500	5212000	7621500	9045200	9077400	5782200	5162300	2897500			ETVVLALRAAFNNPER	AAFNNPERAVEYLYTG	R	A	A	E	R	A	2	1	2	0	0	0	1	0	0	0	0	0	0	1	1	0	0	0	0	0
AAFPNLNSDAGLK	13	0	1316.67	2	5.9594e-06	123.75	AT1G30230.1;AT1G30230.2	AT1G30230.1	yes	no	1235100000	200780000	192530000	159480000	129760000	237820000	129080000	0	185640000			________________	LNSDAGLKKLDEHLLT	M	A	A	L	K	K	3	0	2	1	0	0	0	1	0	0	2	1	0	1	1	1	0	0	0	0
AAFPNLNSGSGLK	13	0	1274.66	2	2.3532e-05	119.22	AT2G18110.1	AT2G18110.1	yes	yes	241510000	35050000	37690000	31373000	32776000	44885000	0	25028000	34712000			________________	LNSGSGLKKLDEHLLT	M	A	A	L	K	K	2	0	2	0	0	0	0	2	0	0	2	1	0	1	1	2	0	0	0	0
AAFQETDISPANFVYPLFIHEGEEDTPIGAMPGCYR	36	0	4041.86	3	9.9289e-85	178.76	AT1G69740.2;AT1G69740.1	AT1G69740.2	yes	no	107720000	0	0	8101400	58852000	33502000	7261500	0	0			NRASPVTRAAFQETDI	GAMPGCYRLGWRHGLV	R	A	A	Y	R	L	4	1	1	2	1	1	4	3	1	3	1	0	1	3	4	1	2	0	2	1
AAGASWIQLDEPLFVMDLEGHK	22	0	2426.19	3	4.5198e-78	229.46	AT3G03780.3;AT3G03780.2;AT3G03780.1	AT3G03780.3	yes	no	308880000	7072400	0	0	167470000	111240000	18737000	2764000	1587900			KEVIAELKAAGASWIQ	VMDLEGHKLQAFSGAY	K	A	A	H	K	L	3	0	0	2	0	1	2	2	1	1	3	1	1	1	1	1	0	1	0	1
AAGATWIQLDEPVLVMDLEGQK	22	0	2383.21	2;3	2.2529e-77	287.01	AT5G17920.2;AT5G17920.1	AT5G17920.2	yes	no	1233200000	90878000	67246000	146140000	238560000	279160000	127040000	128980000	155200000			KEVITELKAAGATWIQ	VMDLEGQKLQAFTGAY	K	A	A	Q	K	L	3	0	0	2	0	2	2	2	0	1	3	1	1	0	1	0	1	1	0	2
AAGGFGGLR	9	0	804.424	2	0.00075654	124.37	AT1G55570.1	AT1G55570.1	yes	yes	51438000	9878600	6941800	0	0	15641000	0	7631300	11345000			YPTTAMHRAAGGFGGL	AGGFGGLRVNSRLLIP	R	A	A	L	R	V	2	1	0	0	0	0	0	4	0	0	1	0	0	1	0	0	0	0	0	0
AAGGFLTR	8	0	791.429	2	0.02008	92.47	AT3G43300.2;AT3G43300.1	AT3G43300.2	yes	no	9192400	0	0	0	2166300	0	3383100	0	3643000			________________	AAGGFLTRAFDTMLKE	M	A	A	T	R	A	2	1	0	0	0	0	0	2	0	0	1	0	0	1	0	0	1	0	0	0
AAGGSGVLVSPLTYIFDEDTPR	22	0	2264.13	2;3	1.3673e-44	222.16	AT1G58080.1	AT1G58080.1	yes	yes	291380000	38705000	19420000	45596000	49559000	50858000	24150000	26287000	36806000			YDSVKQLRAAGGSGVL	IFDEDTPRWGQLLRNL	R	A	A	P	R	W	2	1	0	2	0	0	1	3	0	1	2	0	0	1	2	2	2	0	1	2
AAGILDNHAEGEK	13	0	1323.64	2;3	2.3137e-06	135.1	AT3G48140.1	AT3G48140.1	yes	yes	193750000	40874000	22510000	18159000	5288100	69955000	17183000	3022300	16756000			VRCTKENRAAGILDNH	DNHAEGEKYKENFLRK	R	A	A	E	K	Y	3	0	1	1	0	0	2	2	1	1	1	1	0	0	0	0	0	0	0	0
AAGITSIGVR	10	0	943.545	2	0.0011321	99.802	AT2G05840.1;AT2G05840.2	AT2G05840.1	yes	no	38957000	8583100	8574700	10013000	0	0	5305400	6481100	0			EYAFKAVKAAGITSIG	GITSIGVRGKDSVCVV	K	A	A	V	R	G	2	1	0	0	0	0	0	2	0	2	0	0	0	0	0	1	1	0	0	1
AAGLPSACK	9	0	873.438	2	0.044486	61.962	AT2G38530.1	AT2G38530.1	yes	yes	33473000	3388300	4758000	5542600	4324100	5650000	0	4121700	5688200			GPGLNTARAAGLPSAC	AGLPSACKVNIPYKIS	R	A	A	C	K	V	3	0	0	0	1	0	0	1	0	0	1	1	0	0	1	1	0	0	0	0
AAGLQESEVMEK	12	0	1290.61	2	0.0027318	81.771	AT2G32240.1	AT2G32240.1	yes	yes	45237000	8544200	7229700	6867300	4212700	8326000	2035900	4882800	3138300			ESIENDLKAAGLQESE	QESEVMEKLKSAEESL	K	A	A	E	K	L	2	0	0	0	0	1	3	1	0	0	1	1	1	0	0	1	0	0	0	1
AAGMALAQHPVVNASCK	17	0	1723.85	2;3	3.4637e-19	160.38	AT3G25860.1	AT3G25860.1	yes	yes	191440000	0	1466500	21800000	96898000	35883000	21617000	7345800	6432100			TMTALLAKAAGMALAQ	PVVNASCKDGKSFSYN	K	A	A	C	K	D	5	0	1	0	1	1	0	1	1	0	1	1	1	0	1	1	0	0	0	2
AAGMTCIVTK	10	0	1050.52	2	0.0019756	87.308	AT3G48420.1	AT3G48420.1	yes	yes	72704000	10335000	11214000	0	17996000	12350000	9468100	0	11340000			AIGLAAAKAAGMTCIV	GMTCIVTKSGYTADED	K	A	A	T	K	S	2	0	0	0	1	0	0	1	0	1	0	1	1	0	0	0	2	0	0	1
AAGVEIESYWPMLFAK	16	0	1810.9	2	3.4026e-11	135.66	AT4G00810.2;AT4G00810.1	AT4G00810.2	yes	no	73303000	0	0	0	40812000	23845000	8645500	0	0			DKIATLVKAAGVEIES	YWPMLFAKMAEKRNVT	K	A	A	A	K	M	3	0	0	0	0	0	2	1	0	1	1	1	1	1	1	1	0	1	1	1
AAGVMHTVALR	11	0	1124.61	3	0.00059792	68.355	AT5G52920.1	AT5G52920.1	yes	yes	32596000	2597700	0	12297000	0	0	17702000	0	0			AHGKFPLKAAGVMHTV	VMHTVALRTEATITSG	K	A	A	L	R	T	3	1	0	0	0	0	0	1	1	0	1	0	1	0	0	0	1	0	0	2
AAGVSIESYWPMLFAK	16	0	1768.89	2	8.0852e-11	133.89	AT1G01100.4;AT1G01100.2;AT1G01100.1;AT1G01100.3	AT1G01100.4	yes	no	442870000	13655000	44622000	37232000	161980000	62422000	37562000	29889000	55506000			DKIATLVKAAGVSIES	YWPMLFAKMAEKRNVT	K	A	A	A	K	M	3	0	0	0	0	0	1	1	0	1	1	1	1	1	1	2	0	1	1	1
AAGVTIESYWPMLFAK	16	0	1782.9	2	2.7106e-10	164.65	AT5G47700.2;AT5G47700.1	AT5G47700.2	yes	no	286830000	0	15984000	15910000	143540000	66565000	25602000	7194400	12033000			DKIATLVKAAGVTIES	YWPMLFAKMAEKRNVT	K	A	A	A	K	M	3	0	0	0	0	0	1	1	0	1	1	1	1	1	1	1	1	1	1	1
AAHESIQENWGK	12	0	1368.64	3	0.0093779	36.847	AT4G30950.1	AT4G30950.1	yes	yes	8717800	0	0	0	4485800	4232000	0	0	0			RIPSYNLRAAHESIQE	SIQENWGKYTNLATWN	R	A	A	G	K	Y	2	0	1	0	0	1	2	1	1	1	0	1	0	0	0	1	0	1	0	0
AAHLVDSTNQVGHFQK	16	0	1750.88	2;3;4	3.2802e-20	180.47	AT2G18960.1;AT4G30190.1;AT4G30190.2;AT5G57350.2;AT5G57350.1	AT2G18960.1	no	no	414010000	20335000	0	33511000	102350000	115000000	135650000	0	7157300			GVHTFFGKAAHLVDST	NQVGHFQKVLTSIGNF	K	A	A	Q	K	V	2	0	1	1	0	2	0	1	2	0	1	1	0	1	0	1	1	0	0	2
AAIAQVEER	9	0	985.519	2	0.004195	94.302	AT1G10360.1	AT1G10360.1	yes	yes	67033000	7296400	8764900	14104000	5229300	15464000	6491700	7450500	2232200			AQGDEEKKAAIAQVEE	AIAQVEERTKLLEKAF	K	A	A	E	R	T	3	1	0	0	0	1	2	0	0	1	0	0	0	0	0	0	0	0	0	1
AAICENINHYIEK	13	0	1573.76	2;3	0.0057757	81.017	AT2G46520.1	AT2G46520.1	yes	yes	12045000	0	0	0	3945800	8099300	0	0	0			LTLVDDLRAAICENIN	NINHYIEKNEEEFQGF	R	A	A	E	K	N	2	0	2	0	1	0	2	0	1	3	0	1	0	0	0	0	0	0	1	0
AAIDVVCNPLGK	12	0	1255.66	2	0.00022665	122.13	AT1G80300.1;AT1G15500.1	AT1G80300.1	no	no	117690000	8664200	21774000	11615000	6328100	19941000	33626000	15745000	0			EDTKVKGKAAIDVVCN	VVCNPLGKSGGALIQQ	K	A	A	G	K	S	2	0	1	1	1	0	0	1	0	1	1	1	0	0	1	0	0	0	0	2
AAIEDVQPEK	10	0	1098.56	2	0.00015019	126.07	AT5G65620.1	AT5G65620.1	yes	yes	190630000	26065000	23248000	27578000	18287000	39274000	15417000	19758000	21003000			VKDTPELRAAIEDVQP	IEDVQPEKVKFQLRLG	R	A	A	E	K	V	2	0	0	1	0	1	2	0	0	1	0	1	0	0	1	0	0	0	0	1
AAIEEVQPEK	10	0	1112.57	2	7.74e-05	134.26	AT5G10540.1	AT5G10540.1	yes	yes	77422000	9717000	0	13113000	8941100	19594000	6079100	9848300	10130000			VKDTPELRAAIEEVQP	IEEVQPEKVKFQLRLG	R	A	A	E	K	V	2	0	0	0	0	1	3	0	0	1	0	1	0	0	1	0	0	0	0	1
AAIFESFVR	9	0	1038.55	2	0.025844	67.993	AT5G49810.1	AT5G49810.1	yes	yes	46772000	9078400	11313000	7838100	14799000	0	0	0	3743500			LQIPQSVKAAIFESFV	AIFESFVRQNISEAEV	K	A	A	V	R	Q	2	1	0	0	0	0	1	0	0	1	0	0	0	2	0	1	0	0	0	1
AAIGLSEHGFNTACITK	17	0	1788.88	2	1.8457e-16	146.96	AT5G66760.1;AT2G18450.1	AT5G66760.1	yes	no	36831000	0	0	0	16984000	19847000	0	0	0			GAGGAGLRAAIGLSEH	FNTACITKLFPTRSHT	R	A	A	T	K	L	3	0	1	0	1	0	1	2	1	2	1	1	0	1	0	1	2	0	0	0
AAIINSQTIEEIAR	14	0	1527.83	2	7.8252e-05	98.898	AT1G09760.1	AT1G09760.1	yes	yes	0	0	0	0	0	0	0	0	0			AEQILAIKAAIINSQT	QTIEEIARLEQALKFG	K	A	A	A	R	L	3	1	1	0	0	1	2	0	0	4	0	0	0	0	0	1	1	0	0	0
AAILSTDAFLTNAR	14	0	1462.78	2	0.00030658	86.014	AT4G31120.2;AT4G31120.1	AT4G31120.2	yes	no	31711000	3128900	3667100	4838900	4986900	8170800	1864200	2287800	2766800			RWMGESVRAAILSTDA	DAFLTNARGYPCLSKR	R	A	A	A	R	G	4	1	1	1	0	0	0	0	0	1	2	0	0	1	0	1	2	0	0	0
AAINEFEVFR	10	0	1194.6	2	0.034986	67.897	AT5G18570.1	AT5G18570.1	yes	yes	17410000	4547900	0	6856500	0	0	0	2384000	3621300			KKIDKERRAAINEFEV	INEFEVFRDSGTRAWH	R	A	A	F	R	D	2	1	1	0	0	0	2	0	0	1	0	0	0	2	0	0	0	0	0	1
AAIQETVSATLNR	13	0	1372.73	2	9.9071e-05	104.82	AT5G23120.1	AT5G23120.1	yes	yes	10884000	0	0	0	0	10884000	0	0	0			SNRGYNWKAAIQETVS	TVSATLNRTVSSGISG	K	A	A	N	R	T	3	1	1	0	0	1	1	0	0	1	1	0	0	0	0	1	2	0	0	1
AAIQSSAEHGIER	13	0	1367.68	2	0.010504	66.056	AT1G75500.2;AT1G75500.1	AT1G75500.2	yes	no	5069100	2847600	0	0	0	0	0	0	2221400			RKFAALEKAAIQSSAE	SAEHGIERAPVSRNSI	K	A	A	E	R	A	3	1	0	0	0	1	2	1	1	2	0	0	0	0	0	2	0	0	0	0
AAIRDPDPVVFLENELLYGESFPISEEALDSSFCLPIGK	39	1	4337.15	3;4	4.5597e-48	126.04	AT5G50850.1	AT5G50850.1	yes	yes	67412000	0	0	0	67412000	0	0	0	0			EDARGLLKAAIRDPDP	SFCLPIGKAKIEREGK	K	A	A	G	K	A	3	1	1	3	1	0	5	2	0	3	5	1	0	3	4	4	0	0	1	2
AAISESNDSPFK	12	0	1264.59	2	0.032384	67.726	AT4G11790.1	AT4G11790.1	yes	yes	26936000	4761400	5391800	5608500	0	8003500	0	3170500	0			________________	ESNDSPFKNAKPVEGI	R	A	A	F	K	N	2	0	1	1	0	0	1	0	0	1	0	1	0	1	1	3	0	0	0	0
AAISSLNCPPVITEESCR	18	0	2002.95	2;3	8.2608e-58	220.37	AT5G64460.8;AT5G64460.6;AT5G64460.4;AT5G64460.3;AT5G64460.2;AT5G64460.1;AT5G64460.5;AT5G64460.7	AT5G64460.8	yes	no	107980000	17354000	20260000	12181000	13666000	29637000	3006900	9022900	2847900			ANAGNSSRAAISSLNC	VITEESCREHLGVHPC	R	A	A	C	R	E	2	1	1	0	2	0	2	0	0	2	1	0	0	0	2	3	1	0	0	1
AAITEFLPK	9	0	988.559	2	0.030919	66.351	AT1G65820.1;AT1G65820.2;AT1G65820.3	AT1G65820.1	yes	no	27820000	0	0	0	12123000	0	0	15696000	0			________________	AITEFLPKEYGYVVLV	M	A	A	P	K	E	2	0	0	0	0	0	1	0	0	1	1	1	0	1	1	0	1	0	0	0
AAKPEIDAAIEQLNK	15	1	1609.87	3	0.0005379	58.723	AT1G29880.1	AT1G29880.1	yes	yes	29064000	0	11007000	5406200	0	2431800	1455300	0	8763300			VRALKASRAAKPEIDA	AAIEQLNKLKLEKSTV	R	A	A	N	K	L	4	0	1	1	0	1	2	0	0	2	1	2	0	0	1	0	0	0	0	0
AALDLIFEEGLENIIAR	17	0	1886.01	2;3	5.4777e-53	225.79	AT2G13360.2;AT2G13360.1	AT2G13360.2	yes	no	1063100000	143880000	138200000	77831000	185450000	168950000	112400000	102700000	133700000			IQLLYGLRAALDLIFE	GLENIIARHARLGKAT	R	A	A	A	R	H	3	1	1	1	0	0	3	1	0	3	3	0	0	1	0	0	0	0	0	0
AALEATATGLEEK	13	0	1302.67	2	0.00013108	99.215	AT5G49650.1;AT5G49650.2	AT5G49650.1	yes	no	12834000	0	0	0	0	0	2766200	0	10068000			IEKRCWSKAALEATAT	TATGLEEKLGKLAPAY	K	A	A	E	K	L	4	0	0	0	0	0	3	1	0	0	2	1	0	0	0	0	2	0	0	0
AALEQNDILISPAAPSAAYK	20	0	2042.07	2;3	6.4386e-41	184	AT3G25660.1	AT3G25660.1	yes	yes	170410000	19597000	23067000	18467000	36548000	29947000	9444700	20744000	12597000			TLIRKDFKAALEQNDI	AAPSAAYKIGEKKDDP	K	A	A	Y	K	I	6	0	1	1	0	1	1	0	0	2	2	1	0	0	2	2	0	0	1	0
AALESDTR	8	0	861.419	2	0.025183	81.191	AT2G05990.2;AT2G05990.1	AT2G05990.2	yes	no	17143000	0	5722000	0	3039400	8381400	0	0	0			GGGMSSAKAALESDTR	AALESDTRVLAYEAGR	K	A	A	T	R	V	2	1	0	1	0	0	1	0	0	0	1	0	0	0	0	1	1	0	0	0
AALGESSSSEMDNAK	15	0	1495.65	2	0.030908	40.154	AT2G45060.1	AT2G45060.1	yes	yes	0	0	0	0	0	0	0	0	0			________________	SSEMDNAKSPEIQQSS	M	A	A	A	K	S	3	0	1	1	0	0	2	1	0	0	1	1	1	0	0	4	0	0	0	0
AALHFIDAAARPEYK	15	1	1671.87	4	0.011136	63.128	AT2G41560.1	AT2G41560.1	yes	yes	9073300	0	0	0	0	9073300	0	0	0			RVAFFVQKAALHFIDA	AAARPEYKLTDEVKKA	K	A	A	Y	K	L	5	1	0	1	0	0	1	0	1	1	1	1	0	1	1	0	0	0	1	0
AALLLGTHHVVEDQSSSGNQGPR	23	0	2372.18	3	3.6321e-62	140.17	AT3G57410.1	AT3G57410.1	yes	yes	13084000	0	0	0	13084000	0	0	0	0			QGNSYQKKAALLLGTH	SSGNQGPRQRAAALAA	K	A	A	P	R	Q	2	1	1	1	0	2	1	3	2	0	3	0	0	0	1	3	1	0	0	2
AALLNHAIPLYQQVEYFK	18	0	2117.13	3	8.8248e-19	111.78	AT3G16370.1	AT3G16370.1	yes	yes	49989000	0	0	10937000	39052000	0	0	0	0			AASGYDDKAALLNHAI	YQQVEYFKEYKSKLIK	K	A	A	F	K	E	3	0	1	0	0	2	1	0	1	1	3	1	0	1	1	0	0	0	2	1
AALNAVDDGHAGLQGLGGDATLLFYGTEEATEGR	34	0	3388.62	3	5.244e-07	54.703	AT1G60550.1	AT1G60550.1	yes	yes	4306200	0	3163700	0	0	0	1142500	0	0			PTAIRVLKAALNAVDD	TEEATEGRTAYMHRRP	K	A	A	G	R	T	6	1	1	3	0	1	3	7	1	0	5	0	0	1	0	0	3	0	1	1
AALNDDVAISELER	14	0	1514.76	2	0.0040579	83.617	AT5G20200.1	AT5G20200.1	yes	yes	5737500	0	5737500	0	0	0	0	0	0			ISAQRRGKAALNDDVA	VAISELERLMEGKTFS	K	A	A	E	R	L	3	1	1	2	0	0	2	0	0	1	2	0	0	0	0	1	0	0	0	1
AALNDFDR	8	0	920.435	2	0.012031	97.798	AT2G20450.1	AT2G20450.1	yes	yes	102360000	12970000	16306000	15117000	4851100	28227000	13624000	5622600	5643700			KLIVQKRRAALNDFDR	AALNDFDRFKIMLAKI	R	A	A	D	R	F	2	1	1	2	0	0	0	0	0	0	1	0	0	1	0	0	0	0	0	0
AALNLASYGSSHAFK	15	0	1535.77	2;3	0.0022198	59.84	AT5G63420.1	AT5G63420.1	yes	yes	51752000	0	0	0	36075000	15677000	0	0	0			TGSQAEPRAALNLASY	YGSSHAFKLTKEDIIL	R	A	A	F	K	L	4	0	1	0	0	0	0	1	1	0	2	1	0	1	0	3	0	0	1	0
AALNLAYQNFSK	12	0	1338.69	2	5.2184e-10	166.34	AT1G09620.1	AT1G09620.1	yes	yes	143600000	16781000	12817000	18709000	34994000	24599000	12671000	8780700	14244000			EVFILTERAALNLAYQ	LAYQNFSKNPQEPSCL	R	A	A	S	K	N	3	0	2	0	0	1	0	0	0	0	2	1	0	1	0	1	0	0	1	0
AALQAGIDK	9	0	885.492	2	0.0061087	87.639	AT2G28000.1	AT2G28000.1	yes	yes	1105100000	127810000	131990000	175180000	113700000	254950000	104640000	95452000	101370000			IAFDQHSRAALQAGID	ALQAGIDKLADCVGLT	R	A	A	D	K	L	3	0	0	1	0	1	0	1	0	1	1	1	0	0	0	0	0	0	0	0
AALQTLR	7	0	771.46	2	0.066575	70.912	AT5G05000.3;AT5G05000.2;AT5G05000.1	AT5G05000.3	yes	no	14962000	1929200	1839100	4703100	0	3339900	0	3151000	0			________________	MAALQTLREWIGIQQF	M	A	A	L	R	E	2	1	0	0	0	1	0	0	0	0	2	0	0	0	0	0	1	0	0	0
AALQYLESLK	10	0	1134.63	2	9.6395e-05	130.75	AT5G45620.1;AT5G45620.2	AT5G45620.1	yes	no	180040000	23715000	16509000	18370000	38229000	34216000	21582000	11121000	16299000			________________	LQYLESLKNTHPELGE	M	A	A	L	K	N	2	0	0	0	0	1	1	0	0	0	3	1	0	0	0	1	0	0	1	0
AALQYLESQK	10	0	1149.6	2	3.2151e-05	141.48	AT4G19006.1	AT4G19006.1	yes	yes	77736000	6252000	11212000	9148500	12522000	16579000	6798800	6649000	8575100			________________	LQYLESQKNAHPELGE	M	A	A	Q	K	N	2	0	0	0	0	2	1	0	0	0	2	1	0	0	0	1	0	0	1	0
AALSTSDVIELPTQDQLK	18	0	1928.01	2	2.0996e-32	235.21	AT1G67700.3;AT1G67700.1;AT1G67700.2	AT1G67700.3	yes	no	695810000	75735000	115800000	100030000	76605000	118280000	49733000	82099000	77529000			KLENGNMRAALSTSDV	LPTQDQLKTVFDKVKD	R	A	A	L	K	T	2	0	0	2	0	2	1	0	0	1	3	1	0	0	1	2	2	0	0	1
AALTIEPR	8	0	869.497	2	0.04827	67.169	AT2G02740.2;AT2G02740.1	AT2G02740.2	yes	no	34962000	4364400	6467200	6460800	8897900	0	5291100	3481000	0			GHSIYKGKAALTIEPR	AALTIEPRAPEFVALE	K	A	A	P	R	A	2	1	0	0	0	0	1	0	0	1	1	0	0	0	1	0	1	0	0	0
AALTMQFEGEK	11	0	1223.59	2	0.0019524	92.051	AT5G50950.2;AT5G50950.1	AT5G50950.2	yes	no	50420000	5271100	5676500	7692000	5505400	14051000	5740500	6484000	0			________________	TMQFEGEKKNVSEVAD	M	A	A	E	K	K	2	0	0	0	0	1	2	1	0	0	1	1	1	1	0	0	1	0	0	0
AALTSLDMPLQGVSLPPPLADK	22	0	2233.2	2;3	1.0018e-36	155.57	AT1G51980.1;AT1G51980.2	AT1G51980.1	yes	no	88975000	3297200	21752000	6366900	0	30246000	4558200	10979000	11775000			SWLSGGSRAALTSLDM	LPPPLADKVEPSKLQI	R	A	A	D	K	V	3	0	0	2	0	1	0	1	0	0	5	1	1	0	4	2	1	0	0	1
AALVTDSSTLTSFGK	15	0	1496.77	2	9.0782e-05	91.961	AT5G11810.1	AT5G11810.1	yes	yes	31902000	5378100	8367700	0	0	12012000	6144700	0	0			AERFMGLKAALVTDSS	STLTSFGKLIGLDVLQ	K	A	A	G	K	L	2	0	0	1	0	0	0	1	0	0	2	1	0	1	0	3	3	0	0	1
AALYDAAETWVDALK	15	0	1635.81	2	0.00022251	84.289	AT5G42150.1	AT5G42150.1	yes	yes	10021000	0	0	6124900	2217800	0	0	0	1678000			KYNITDERAALYDAAE	ETWVDALKERPYLGGS	R	A	A	L	K	E	5	0	0	2	0	0	1	0	0	0	2	1	0	0	0	0	1	1	1	1
AAMEMQAEAER	11	0	1235.53	2	0.079607	61.65	AT4G27585.1	AT4G27585.1	yes	yes	608820	0	0	0	0	0	0	0	608820			IMPPHGVRAAMEMQAE	EMQAEAERKKRAQILE	R	A	A	E	R	K	4	1	0	0	0	1	3	0	0	0	0	0	2	0	0	0	0	0	0	0
AAMLQGVSEVAEAVK	15	0	1501.78	2	0.0055814	64.121	AT3G13860.1	AT3G13860.1	yes	yes	7794500	0	0	1931600	0	0	0	5862900	0			ISFGIGARAAMLQGVS	SEVAEAVKVTMGPKGR	R	A	A	V	K	V	4	0	0	0	0	1	2	1	0	0	1	1	1	0	0	1	0	0	0	3
AAMTEEDLAELAR	13	0	1418.67	2	8.3167e-12	170.72	AT3G19170.1;AT3G19170.2	AT3G19170.1	yes	no	383290000	67873000	63898000	64298000	54725000	69443000	11351000	41355000	10346000			KNILEKVKAAMTEEDL	EDLAELARATEELKLK	K	A	A	A	R	A	4	1	0	1	0	0	3	0	0	0	2	0	1	0	0	0	1	0	0	0
AANAAEQLK	9	0	914.482	2	0.016413	74.301	AT1G70320.1	AT1G70320.1	no	no	6949800	1010400	695310	2528000	0	2163600	0	552460	0			KSLETLTRAANAAEQL	ANAAEQLKSEVPNEQK	R	A	A	L	K	S	4	0	1	0	0	1	1	0	0	0	1	1	0	0	0	0	0	0	0	0
AANAHDFIISLPQGYDTLVGER	22	0	2386.19	3	3.4036e-05	79.69	AT4G25450.3;AT4G25450.1;AT4G25450.2	AT4G25450.3	yes	no	14259000	0	0	0	0	14259000	0	0	0			DDIIKAAKAANAHDFI	YDTLVGERGGLLSGGQ	K	A	A	E	R	G	3	1	1	2	0	1	1	2	1	2	2	0	0	1	1	1	1	0	1	1
AANAHGFISGLPEGYK	16	0	1630.81	3	0.02684	22.826	AT3G28860.1	AT3G28860.1	yes	yes	5533700	0	4754900	0	0	0	0	0	778720			SEVIDAARAANAHGFI	SGLPEGYKTPVGERGV	R	A	A	Y	K	T	3	0	1	0	0	0	1	3	1	1	1	1	0	1	1	1	0	0	1	0
AANEEELK	8	0	902.435	2	0.011077	100.19	AT4G24820.2;AT4G24820.1	AT4G24820.2	yes	no	7956800	1482500	1020600	1515000	1095900	1842500	0	1000400	0			QSLLESMRAANEEELK	AANEEELKKLDEKIAD	R	A	A	L	K	K	2	0	1	0	0	0	3	0	0	0	1	1	0	0	0	0	0	0	0	0
AANISSIHSMR	11	0	1185.59	2;3	0.0015374	98.048	AT3G62530.1	AT3G62530.1	yes	yes	50193000	0	0	5239000	26685000	12858000	3552600	0	1858600			AESKAYPKAANISSIH	ISSIHSMRESLLEETE	K	A	A	M	R	E	2	1	1	0	0	0	0	0	1	2	0	0	1	0	0	3	0	0	0	0
AANLEENVK	9	0	986.503	2	0.0073653	83.265	AT1G14650.2;AT1G14650.1	AT1G14650.2	yes	no	8036000	1143700	1371200	1764400	1159400	1779900	0	817440	0			KLVAEGMRAANLEENV	ANLEENVKIENVHDEE	R	A	A	V	K	I	2	0	2	0	0	0	2	0	0	0	1	1	0	0	0	0	0	0	0	1
AANWNDDFVK	10	0	1178.54	2	0.00052153	99.802	AT1G54010.1	AT1G54010.1	yes	yes	174090000	17187000	22871000	14254000	19276000	39807000	40581000	0	20109000			VRKFNQMKAANWNDDF	NWNDDFVKKSVFMIYI	K	A	A	V	K	K	2	0	2	2	0	0	0	0	0	0	0	1	0	1	0	0	0	1	0	1
AAPDTCAEFLGSFVADK	17	0	1797.82	2	2.0611e-06	94.551	AT5G01920.1	AT5G01920.1	yes	yes	14308000	0	8667100	0	0	5640600	0	0	0			WFNYRLSRAAPDTCAE	LGSFVADKTNTMFTKG	R	A	A	D	K	T	4	0	0	2	1	0	1	1	0	0	1	1	0	2	1	1	1	0	0	1
AAPEGGISDVVEK	13	0	1270.64	2	0.0001307	99.283	AT3G62410.1	AT3G62410.1	yes	yes	75181000	0	0	0	14988000	0	44668000	0	15525000			MMKLQPIKAAPEGGIS	GISDVVEKSIKEAQET	K	A	A	E	K	S	2	0	0	1	0	0	2	2	0	1	0	1	0	0	1	1	0	0	0	2
AAPICYDGFEPSGR	14	0	1538.68	2	0.016573	66.289	AT2G33840.1	AT2G33840.1	yes	yes	2206400	0	0	0	0	0	0	0	2206400			LKNLLAKKAAPICYDG	DGFEPSGRMHIAQGVM	K	A	A	G	R	M	2	1	0	1	1	0	1	2	0	1	0	0	0	1	2	1	0	0	1	0
AAPIVDAEYLK	11	0	1188.64	2	0.0030971	82.645	AT4G35000.1	AT4G35000.1	yes	yes	992970000	128890000	143330000	136900000	102380000	170880000	99062000	100830000	110690000			________________	IVDAEYLKEITKARRE	M	A	A	L	K	E	3	0	0	1	0	0	1	0	0	1	1	1	0	0	1	0	0	0	1	1
AAPNPFGDAFQGPEMWTK	18	0	1962.89	2	0.0001817	90.334	AT1G12270.1	AT1G12270.1	yes	yes	48853000	12031000	9539900	0	7857900	12946000	0	0	6478600			EASVARSRAAPNPFGD	QGPEMWTKLTSDPSTR	R	A	A	T	K	L	3	0	1	1	0	1	1	2	0	0	0	1	1	2	3	0	1	1	0	0
AAPVAEAPKPAEEEEAPK	18	1	1832.92	3	0.064681	33.353	AT1G57720.2;AT1G57720.1	AT1G57720.2	yes	no	22070000	0	0	0	22070000	0	0	0	0			KPKEEPKKAAPVAEAP	AEEEEAPKPKAKNPLD	K	A	A	P	K	P	6	0	0	0	0	0	5	0	0	0	0	2	0	0	4	0	0	0	0	1
AAPVCYDGFEPSGR	14	0	1524.67	2	0.0012952	78.908	AT1G28350.1	AT1G28350.1	yes	yes	57435000	8509200	9668100	9528700	4696400	9889900	6503500	8639500	0			LKDLLAKKAAPVCYDG	DGFEPSGRMHIAQGLM	K	A	A	G	R	M	2	1	0	1	1	0	1	2	0	0	0	0	0	1	2	1	0	0	1	1
AAPVEEPVGEK	11	0	1124.57	2	0.0025954	89.08	AT5G43960.2;AT5G43960.1	AT5G43960.2	yes	no	67792000	9516600	11436000	11674000	5638900	17335000	4516300	0	7674300			VDVVHEHRAAPVEEPV	VEEPVGEKSKMSYASI	R	A	A	E	K	S	2	0	0	0	0	0	3	1	0	0	0	1	0	0	2	0	0	0	0	2
AAPVWYNMLK	10	0	1191.61	2	0.0069572	74.127	AT1G11910.1	AT1G11910.1	yes	yes	115030000	3839900	36990000	14648000	0	0	18796000	14872000	25885000			FQEISVGKAAPVWYNM	PVWYNMLKQGLIKEPV	K	A	A	L	K	Q	2	0	1	0	0	0	0	0	0	0	1	1	1	0	1	0	0	1	1	1
AAQATTQDDLLTWVK	15	0	1659.85	2	3.4457e-12	153.95	AT1G67280.1	AT1G67280.1	yes	yes	369870000	0	120550000	55468000	54465000	139380000	0	0	0			LGVAESGKAAQATTQD	DDLLTWVKNDKRRMLH	K	A	A	V	K	N	3	0	0	2	0	2	0	0	0	0	2	1	0	0	0	0	3	1	0	1
AAQDIAAADMAPTHPIR	17	0	1747.87	2;3	4.899e-43	215.09	AT5G10450.1;AT5G10450.2;AT5G10450.3;AT5G10450.4	AT5G10450.1	yes	no	902320000	100930000	283260000	136800000	39432000	169190000	38931000	93790000	39974000			EDTMLAYKAAQDIAAA	MAPTHPIRLGLALNFS	K	A	A	I	R	L	6	1	0	2	0	1	0	0	1	2	0	0	1	0	2	0	1	0	0	0
AAQDIANAELAPTHPIR	17	0	1786.93	2;3	1.2256e-64	233.52	AT1G35160.1;AT1G35160.2	AT1G35160.1	yes	no	605240000	23732000	94930000	93020000	92669000	97468000	94931000	75133000	33354000			EHTLTAYKAAQDIANA	LAPTHPIRLGLALNFS	K	A	A	I	R	L	5	1	1	1	0	1	1	0	1	2	1	0	0	0	2	0	1	0	0	0
AAQDIANSELAPTHPIR	17	0	1802.93	2;3	6.0962e-119	292.57	AT4G09000.1;AT4G09000.2	AT4G09000.1	yes	no	1752500000	286890000	130690000	127760000	145200000	500540000	300600000	177670000	83124000			EHTLTAYKAAQDIANS	LAPTHPIRLGLALNFS	K	A	A	I	R	L	4	1	1	1	0	1	1	0	1	2	1	0	0	0	2	1	1	0	0	0
AAQDILLAR	9	0	969.561	2	0.00010749	167.24	AT2G21330.1;AT2G21330.3	AT2G21330.1	yes	no	4665000000	622180000	629950000	591860000	504550000	1051700000	482770000	360150000	421880000			GGKEENVKAAQDILLA	AQDILLARAKANSLAQ	K	A	A	A	R	A	3	1	0	1	0	1	0	0	0	1	2	0	0	0	0	0	0	0	0	0
AAQDSVCDAIEAIEGGPK	18	0	1829.85	2;3	4.8988e-39	195.1	AT1G03475.1	AT1G03475.1	yes	yes	1595600000	231100000	297640000	222060000	153800000	274140000	107630000	195120000	114120000			ARFETMIRAAQDSVCD	EAIEGGPKFKEDVWSR	R	A	A	P	K	F	4	0	0	2	1	1	2	2	0	2	0	1	0	0	1	1	0	0	0	1
AAQDVAVADLAPTHPIR	17	0	1743.93	2;3	1.0681e-52	220.34	AT5G65430.1;AT5G65430.2;AT5G65430.3	AT5G65430.1	yes	no	388190000	42540000	76692000	36867000	47229000	97540000	44352000	29769000	13204000			EDTMIAYKAAQDVAVA	LAPTHPIRLGLALNFS	K	A	A	I	R	L	5	1	0	2	0	1	0	0	1	1	1	0	0	0	2	0	1	0	0	2
AAQEALYVR	9	0	1019.54	2	0.00054916	130.27	AT3G52930.1	AT3G52930.1	yes	yes	839450000	103590000	141760000	121490000	135490000	146770000	56766000	94345000	39245000			AGKEENVKAAQEALYV	AQEALYVRCKANSEAT	K	A	A	V	R	C	3	1	0	0	0	1	1	0	0	0	1	0	0	0	0	0	0	0	1	1
AAQGGDSYEEALAALSSLITK	21	0	2094.05	2	0.0044823	61.265	AT5G05980.2	AT5G05980.2	yes	yes	3386900	0	0	1698700	0	0	0	0	1688200			________________	ALSSLITKRSRADKSN	M	A	A	T	K	R	5	0	0	1	0	1	2	2	0	1	3	1	0	0	0	3	1	0	1	0
AAQPEPVAPVENAGEK	16	0	1605.8	2	2.5069e-06	98.406	AT1G76810.1	AT1G76810.1	yes	yes	76440000	13033000	12724000	13285000	10374000	17774000	0	9249200	0			SSTPVEEKAAQPEPVA	PVENAGEKEGEEETAA	K	A	A	E	K	E	4	0	1	0	0	1	3	1	0	0	0	1	0	0	3	0	0	0	0	2
AAQQSSDDWYK	11	0	1297.56	2	0.0009059	110.76	AT1G65260.1	AT1G65260.1	yes	yes	63228000	4795200	10643000	13133000	9296400	12656000	3766100	8938600	0			KQLQNKYKAAQQSSDD	QSSDDWYKRAQLALAK	K	A	A	Y	K	R	2	0	0	2	0	2	0	0	0	0	0	1	0	0	0	2	0	1	1	0
AAQQYVER	8	0	963.477	2	0.0075536	109.01	AT3G57610.1	AT3G57610.1	yes	yes	43005000	8961500	8039300	8410300	1945700	4438900	3098000	4634900	3476800			RNYSDLPKAAQQYVER	AAQQYVERIEELVGVP	K	A	A	E	R	I	2	1	0	0	0	2	1	0	0	0	0	0	0	0	0	0	0	0	1	1
AAQSEIDAVAWSK	13	0	1374.68	2	0.0018984	78.692	AT5G42080.1;AT5G42080.3	AT5G42080.1	yes	no	15826000	0	0	0	0	0	0	15826000	0			SKRLELYRAAQSEIDA	IDAVAWSK________	R	A	A	S	K	-	4	0	0	1	0	1	1	0	0	1	0	1	0	0	0	2	0	1	0	1
AASAAGTIMTLSSWATSSVEEVASTGPGIR	30	0	2907.43	2;3;4	2.0743e-158	366.58	AT3G14415.3;AT3G14415.1;AT3G14415.2;AT3G14420.2;AT3G14420.1;AT3G14420.4;AT3G14420.3;AT3G14420.5;AT3G14420.6	AT3G14420.2	no	no	434160000	0	9041800	13358000	320350000	70343000	10323000	4480100	6259300			DGEYATARAASAAGTI	ASTGPGIRFFQLYVYK	R	A	A	I	R	F	6	1	0	0	0	0	2	3	0	2	1	0	1	0	1	6	4	1	0	2
AASAATEGNDEEELPR	16	0	1658.74	2	3.3793e-25	179.35	AT3G58560.1	AT3G58560.1	yes	yes	37693000	5303800	5312000	5359600	5882500	7859000	2846400	1296200	3833800			HHRVLHERAASAATEG	NDEEELPRLNSSGSGS	R	A	A	P	R	L	4	1	1	1	0	0	4	1	0	0	1	0	0	0	1	1	1	0	0	0
AASAEDNFER	10	0	1108.48	2	0.035424	55.908	AT1G30630.1	AT1G30630.1	yes	yes	6498900	0	0	4095400	0	0	0	2403500	0			PEHVLVKRAASAEDNF	SAEDNFERALQSFA__	R	A	A	E	R	A	3	1	1	1	0	0	2	0	0	0	0	0	0	1	0	1	0	0	0	0
AASAEIDAEIQQQLTNEVK	19	0	2057.03	2;3	1.2209e-125	358.82	AT2G37270.2;AT2G37270.1	AT2G37270.2	yes	no	914580000	118060000	117190000	106150000	52749000	226230000	70197000	88069000	135930000			________________	QQLTNEVKLFNRWSFD	M	A	A	V	K	L	4	0	1	1	0	3	3	0	0	2	1	1	0	0	0	1	1	0	0	1
AASALSSNVPPVVLAK	16	0	1522.87	2	2.1191e-26	190.26	AT1G21750.1;AT1G21750.2	AT1G21750.1	yes	no	147990000	18263000	31002000	19607000	24619000	27516000	5450500	16202000	5336200			QLAPEYEKAASALSSN	VPPVVLAKIDASEETN	K	A	A	A	K	I	4	0	1	0	0	0	0	0	0	0	2	1	0	0	2	3	0	0	0	3
AASAQASSSVGESVAQTSEK	20	0	1893.89	2	4.5326e-19	125.97	AT3G24430.1	AT3G24430.1	yes	yes	21872000	2383400	2335600	2380900	2746800	2826400	2278000	1735700	5185200			SQNLSVAKAASAQASS	SVAQTSEKDVLKALSQ	K	A	A	E	K	D	5	0	0	0	0	2	2	1	0	0	0	1	0	0	0	6	1	0	0	2
AASATTYETPSYDLQR	16	0	1772.82	2	7.4943e-05	88.338	AT1G52780.1	AT1G52780.1	yes	yes	15282000	2730100	5934900	0	0	6616800	0	0	0			AEALFKRKAASATTYE	TPSYDLQRSQWFNVID	K	A	A	Q	R	S	3	1	0	1	0	1	1	0	0	0	1	0	0	0	1	2	3	0	2	0
AASDWLYAVPWGIR	14	0	1603.81	2	2.7707e-10	146.11	AT5G36890.2;AT5G36890.1	AT5G36890.2	yes	no	71946000	8481700	0	7616900	31895000	10464000	8865400	4622600	0			NGDLIGERAASDWLYA	YAVPWGIRKTLNYMSK	R	A	A	I	R	K	3	1	0	1	0	0	0	1	0	1	1	0	0	0	1	1	0	2	1	1
AASEEGEAVEEEVK	14	0	1475.66	2	9.2828e-14	163.9	AT5G52310.1	AT5G52310.1	yes	yes	53685000	7495200	7209100	6495800	4463800	16640000	4447000	6934200	0			VEKISTEKAASEEGEA	EAVEEEVKGGGGMVGR	K	A	A	V	K	G	3	0	0	0	0	0	6	1	0	0	0	1	0	0	0	1	0	0	0	2
AASELSSHNPPLALAK	16	0	1604.85	2;3	1.1003e-10	132.79	AT1G77510.1	AT1G77510.1	yes	yes	120690000	0	7467900	19663000	17454000	49991000	11428000	14683000	0			KLAPEYEKAASELSSH	NPPLALAKIDASEEAN	K	A	A	A	K	I	4	0	1	0	0	0	1	0	1	0	3	1	0	0	2	3	0	0	0	0
AASFNIIPSSTGAAK	15	0	1433.75	2	2.0035e-10	138.89	AT1G13440.1;AT1G13440.2;AT3G04120.1	AT3G04120.1	no	no	5489000000	566270000	797760000	554380000	987600000	1087200000	529290000	531930000	434530000			MKDWRGGRAASFNIIP	PSSTGAAKAVGKVLPS	R	A	A	A	K	A	4	0	1	0	0	0	0	1	0	2	0	1	0	1	1	3	1	0	0	0
AASIWTSTLQR	11	0	1232.65	2	0.0078627	71.614	AT1G07110.1	AT1G07110.1	yes	yes	0	0	0	0	0	0	0	0	0			EKRLKSEKAASIWTST	IWTSTLQRTNLTASSI	K	A	A	Q	R	T	2	1	0	0	0	1	0	0	0	1	1	0	0	0	0	2	2	1	0	0
AASLIGDFNNWNAK	14	0	1519.74	2	6.7698e-10	139.43	AT2G36390.1	AT2G36390.1	yes	yes	51322000	10896000	7335500	0	8353100	0	11653000	5361200	7722900			REWAPGAKAASLIGDF	DFNNWNAKSDVMARND	K	A	A	A	K	S	3	0	3	1	0	0	0	1	0	1	1	1	0	1	0	1	0	1	0	0
AASLIGDFNNWNSNADIMTR	20	0	2209.02	2	3.1709e-92	245.69	AT5G03650.1	AT5G03650.1	yes	yes	6867700	0	6867700	0	0	0	0	0	0			REWAPGAKAASLIGDF	SNADIMTRNEFGVWEI	K	A	A	T	R	N	3	1	4	2	0	0	0	1	0	2	1	0	1	1	0	2	1	1	0	0
AASLPAIISLLCTPLILYK	19	0	2056.2	2;3	6.3681e-10	130.07	AT5G64290.1	AT5G64290.1	yes	yes	84087000	8758300	7869200	11301000	20944000	11374000	8544800	7284100	8011400			NPWVSWFKAASLPAII	CTPLILYKLYPPETKD	K	A	A	Y	K	L	3	0	0	0	1	0	0	0	0	3	5	1	0	0	2	2	1	0	1	0
AASLPIVVCHGK	12	0	1250.68	3	0.046513	36.847	AT5G20060.3;AT5G20060.2;AT5G20060.1	AT5G20060.3	yes	no	39325000	0	0	0	19845000	14844000	0	4636000	0			EEEQIKNRAASLPIVV	PIVVCHGKADDVVPFK	R	A	A	G	K	A	2	0	0	0	1	0	0	1	1	1	1	1	0	0	1	1	0	0	0	2
AASPLVVQK	9	0	911.544	1;2	0.0017751	109.01	AT4G04830.1;AT4G04830.2	AT4G04830.1	yes	no	141080000	6974500	7205200	14368000	5842700	42658000	17425000	25358000	21248000			________________	ASPLVVQKTEEEWRAV	M	A	A	Q	K	T	2	0	0	0	0	1	0	0	0	0	1	1	0	0	1	1	0	0	0	2
AASPPGTPDGLVTNFEIK	18	0	1812.93	2	3.602e-14	124.47	AT3G53180.1	AT3G53180.1	yes	yes	39617000	6173400	11330000	0	0	14997000	7116900	0	0			ENREAALRAASPPGTP	LVTNFEIKSFDGSANP	R	A	A	I	K	S	2	0	1	1	0	0	1	2	0	1	1	1	0	1	3	1	2	0	0	1
AASQSAEEFLASENRPK	17	1	1833.89	2;3	2.0071e-05	94.551	AT2G41740.1	AT2G41740.1	yes	yes	116060000	35258000	35857000	4574000	14819000	0	20047000	0	5503900			VTQVDERKAASQSAEE	LASENRPKATHVTRVI	K	A	A	P	K	A	4	1	1	0	0	1	3	0	0	0	1	1	0	1	1	3	0	0	0	0
AASSAVTANYVLK	13	0	1293.69	2	8.9716e-32	208.63	AT4G25100.5;AT4G25100.3;AT4G25100.2;AT4G25100.1	AT4G25100.5	yes	no	1410700000	163050000	264340000	183260000	126130000	230050000	127450000	131230000	185220000			________________	VTANYVLKPPPFALDA	M	A	A	L	K	P	4	0	1	0	0	0	0	0	0	0	1	1	0	0	0	2	1	0	1	2
AASSAVTANYVLKPPPFALDALEPHMSK	28	1	2924.51	3;4	2.4383e-46	155.45	AT4G25100.5;AT4G25100.3;AT4G25100.2;AT4G25100.1	AT4G25100.5	yes	no	575630000	0	4853500	0	514600000	49787000	0	0	6386900			________________	ALEPHMSKQTLEFHWG	M	A	A	S	K	Q	6	0	1	1	0	0	1	0	1	0	3	2	1	1	4	3	1	0	1	2
AASSSDTLPEGLTR	14	0	1403.69	2	0.070479	48.948	AT1G05350.1	AT1G05350.1	yes	yes	22847000	0	0	0	0	0	22847000	0	0			ENEKDTTKAASSSDTL	TLPEGLTRELPVADEY	K	A	A	T	R	E	2	1	0	1	0	0	1	1	0	0	2	0	0	0	1	3	2	0	0	0
AASSYADELVK	11	0	1152.57	2	0.0080193	68.893	AT4G38970.1;AT4G38970.2	AT4G38970.1	yes	no	84698000	0	0	30466000	27465000	0	0	26766000	0			RATSLTVRAASSYADE	SYADELVKTAKTIASP	R	A	A	V	K	T	3	0	0	1	0	0	1	0	0	0	1	1	0	0	0	2	0	0	1	1
AASTHGIALVAPDTSPR	17	0	1662.87	2;3	4.5532e-34	196.5	AT2G41530.1	AT2G41530.1	yes	yes	1110100000	128880000	100520000	107460000	276750000	257720000	153730000	76177000	8828400			IIKSGAQRAASTHGIA	VAPDTSPRGLNVEGEA	R	A	A	P	R	G	4	1	0	1	0	0	0	1	1	1	1	0	0	0	2	2	2	0	0	1
AASYEEERDIQK	12	1	1437.67	2	0.0011091	89.171	AT3G18000.1	AT3G18000.1	yes	yes	24536000	5698700	6070500	0	0	7370900	5396300	0	0			________________	EEERDIQKNYWIEHSA	M	A	A	Q	K	N	2	1	0	1	0	1	3	0	0	1	0	1	0	0	0	1	0	0	1	0
AATAAASVVR	10	0	915.514	2	0.020065	62.463	AT3G01540.1;AT3G01540.4;AT3G01540.3;AT3G01540.2	AT3G01540.1	yes	no	9525000	0	0	0	0	0	2845500	0	6679500			________________	TAAASVVRYAPEDHTL	M	A	A	V	R	Y	5	1	0	0	0	0	0	0	0	0	0	0	0	0	0	1	1	0	0	2
AATASSEASEGPVMGLINK	19	0	1831.9	2	1.5281e-09	99.011	AT1G27090.1	AT1G27090.1	yes	yes	9322100	0	0	4335800	4986200	0	0	0	0			________________	PVMGLINKRLRALRKK	M	A	A	N	K	R	4	0	1	0	0	0	2	2	0	1	1	1	1	0	1	3	1	0	0	1
AATAVVWQPR	10	0	1097.6	2	3.0405e-07	174.16	AT2G16950.2;AT2G16950.1	AT2G16950.2	yes	no	62397000	7501300	8469400	8311400	7938200	16959000	0	8500300	4717000			________________	TAVVWQPRDDGLAEIC	M	A	A	P	R	D	3	1	0	0	0	1	0	0	0	0	0	0	0	0	1	0	1	1	0	2
AATDPVFPPGIVDVHGIQR	19	0	1988.05	3	0.0071827	44.816	AT5G10730.1	AT5G10730.1	yes	yes	12728000	0	0	0	0	8853100	0	0	3875100			SVAKVAVRAATDPVFP	VDVHGIQRYSQQKSR_	R	A	A	Q	R	Y	2	1	0	2	0	1	0	2	1	2	0	0	0	1	3	0	1	0	0	3
AATGFGVATLVEWVQNHSSS	20	0	2060	2;3	8.3373e-49	217.91	AT4G30920.1	AT4G30920.1	yes	yes	105530000	0	15801000	8296400	17984000	31485000	10802000	2576600	18589000			PVWNEKKKAATGFGVA	WVQNHSSS________	K	A	A	S	S	-	3	0	1	0	0	1	1	2	1	0	1	0	0	1	0	3	2	1	0	3
AATGGGSSEGGNFTITSQDGTK	22	0	2041.92	2	1.4385e-36	205.52	AT4G02510.1	AT4G02510.1	yes	yes	87584000	8924900	12092000	10772000	9489800	16900000	10799000	8604700	10002000			AALAALLKAATGGGSS	ITSQDGTKLFSMDRPA	K	A	A	T	K	L	2	0	1	1	0	1	1	6	0	1	0	1	0	1	0	3	4	0	0	0
AATGSYSNLFR	11	0	1185.58	2	0.062897	61.78	AT1G51690.1	AT1G51690.1	no	no	32557000	5028800	0	4807400	8632400	6236700	4230700	0	3620500			CISGNGLRAATGSYSN	GSYSNLFRVFGVAPGS	R	A	A	F	R	V	2	1	1	0	0	0	0	1	0	0	1	0	0	1	0	2	1	0	1	0
AATGYLPLIFEGSSPGAGK	19	0	1834.95	2	0.00013835	78.486	AT4G16130.1	AT4G16130.1	yes	yes	17763000	2339400	8372300	2203000	0	0	2619100	0	2229600			LEIQQRYKAATGYLPL	GSSPGAGKFGYLRIRR	K	A	A	G	K	F	3	0	0	0	0	0	1	4	0	1	2	1	0	1	2	2	1	0	1	0
AATNNFSSDNIVSESGEK	18	0	1868.84	2	0.028893	50.102	AT4G35230.1	AT4G35230.1	yes	yes	13514000	0	0	4910000	0	0	0	8603900	0			EFSFADLKAATNNFSS	IVSESGEKAPNLVYKG	K	A	A	E	K	A	2	0	3	1	0	0	2	1	0	1	0	1	0	1	0	4	1	0	0	1
AATSDTLTAPYNDIAAVEK	19	0	1949.96	2;3	9.8056e-56	206.18	AT3G48730.1	AT3G48730.1	yes	yes	1582200000	206370000	191990000	227160000	144020000	308230000	179290000	156110000	168980000			PDSPGVPKAATSDTLT	NDIAAVEKLFEANKGE	K	A	A	E	K	L	5	0	1	2	0	0	1	0	0	1	1	1	0	0	1	1	3	0	1	1
AATSDTLTAPYNDLEAVEK	19	0	2007.96	2;3	3.4481e-66	222.74	AT5G63570.1	AT5G63570.1	yes	yes	978460000	124880000	159020000	125560000	96190000	191000000	92979000	90092000	98738000			PDSPGVPKAATSDTLT	NDLEAVEKLFAAHKGE	K	A	A	E	K	L	4	0	1	2	0	0	2	0	0	0	2	1	0	0	1	1	3	0	1	1
AATSEHTILQFVSPSSTASATTSVLTAR	28	0	2833.45	3	8.0357e-28	129.72	AT2G39990.1	AT2G39990.1	yes	yes	74483000	7194100	14586000	0	7822700	18726000	0	6266900	19888000			________________	TTSVLTARIHPLVIFN	M	A	A	A	R	I	5	1	0	0	0	1	1	0	1	1	2	0	0	1	1	6	6	0	0	2
AATSGQAFPQCVFDHWEMMSSDPLEPGTQASVLVADIR	38	0	4147.91	4	0.00082675	30.425	AT1G56070.1	AT1G56070.1	yes	yes	24923000	0	0	0	24923000	0	0	0	0			FGFSSQLRAATSGQAF	SVLVADIRKRKGLKEA	R	A	A	I	R	K	5	1	0	3	1	3	2	2	1	1	2	0	2	2	3	4	2	1	0	3
AATSLLYNQLK	11	0	1220.68	2	1.6485e-25	222.19	AT1G79500.4;AT1G79500.3;AT1G79500.2;AT1G79500.1	AT1G79500.4	yes	no	112430000	13249000	15605000	12360000	21777000	17279000	7816200	11973000	12371000			________________	SLLYNQLKAAEPFFLL	M	A	A	L	K	A	2	0	1	0	0	1	0	0	0	0	3	1	0	0	0	1	1	0	1	0
AATSLPEK	8	0	815.439	2	0.035963	73.26	AT3G46970.1	AT3G46970.1	yes	yes	13712000	0	0	0	0	2943600	0	7166600	3602000			________________	AATSLPEKISAKANPE	K	A	A	E	K	I	2	0	0	0	0	0	1	0	0	0	1	1	0	0	1	1	1	0	0	0
AATSNIQNLLDQR	13	0	1442.75	2	0.00082555	85.288	AT1G65010.1	AT1G65010.1	yes	yes	17764000	0	0	0	0	0	0	17764000	0			TRALDNEKAATSNIQN	IQNLLDQRTELSIELE	K	A	A	Q	R	T	2	1	2	1	0	2	0	0	0	1	2	0	0	0	0	1	1	0	0	0
AATTENLPQLK	11	0	1184.64	2	0.00050626	117.89	AT3G03250.1	AT3G03250.1	yes	yes	951130000	0	0	0	768200000	4380000	83600000	0	94948000			________________	TENLPQLKSAVDGLTE	M	A	A	L	K	S	2	0	1	0	0	1	1	0	0	0	2	1	0	0	1	0	2	0	0	0
AATTGLETLVDQIISVITNDGR	22	0	2286.21	2	6.8021e-177	272.97	AT1G65700.2;AT1G65700.1;AT1G65700.3	AT1G65700.2	yes	no	0	0	0	0	0	0	0	0	0			________________	SVITNDGRNIVGVLKG	M	A	A	G	R	N	2	1	1	2	0	1	1	2	0	3	2	0	0	0	0	1	4	0	0	2
AATYDEIK	8	0	909.444	2	0.02908	78.324	AT1G13440.1;AT1G13440.2;AT3G04120.1	AT3G04120.1	no	no	1514500000	191330000	178570000	284070000	116310000	351660000	119650000	171880000	101050000			DLTVRLEKAATYDEIK	AATYDEIKKAIKEESE	K	A	A	I	K	K	2	0	0	1	0	0	1	0	0	1	0	1	0	0	0	0	1	0	1	0
AAVAAAENGLAPTHPVR	17	0	1643.87	2;3	2.2065e-42	204.85	AT1G22300.2;AT1G22300.1;AT1G22300.3	AT1G22300.2	yes	no	397260000	51195000	28592000	29806000	72342000	108390000	24984000	40657000	41288000			DQSLEAYKAAVAAAEN	LAPTHPVRLGLALNFS	K	A	A	V	R	L	6	1	1	0	0	0	1	1	1	0	1	0	0	0	2	0	1	0	0	2
AAVAETQNDEVIEETTK	17	0	1846.88	2	1.0937e-22	174.9	AT5G10010.1	AT5G10010.1	yes	yes	98946000	15999000	13696000	8828500	10946000	15010000	11703000	11133000	11632000			GVSKAGRKAAVAETQN	EVIEETTKTTQEESQQ	K	A	A	T	K	T	3	0	1	1	0	1	4	0	0	1	0	1	0	0	0	0	3	0	0	2
AAVAQAALAYK	11	0	1075.6	2	0.0043719	79.474	AT5G13420.1	AT5G13420.1	yes	yes	34196000	0	0	0	24000000	0	0	5003200	5193400			EALDLRGKAAVAQAAL	AQAALAYKLYQQKFSG	K	A	A	Y	K	L	6	0	0	0	0	1	0	0	0	0	1	1	0	0	0	0	0	0	1	1
AAVAWGAGEPLVMEDVK	17	0	1741.87	2	1.3447e-06	95.273	AT1G64710.1	AT1G64710.1	yes	yes	28394000	3127100	0	4653800	0	9264000	4632800	0	6716300			QGKVITCKAAVAWGAG	PLVMEDVKVDPPQRLE	K	A	A	V	K	V	4	0	0	1	0	0	2	2	0	0	1	1	1	0	1	0	0	1	0	3
AAVAYEPNK	9	0	961.487	2	0.0033508	98.299	AT5G43940.1	AT5G43940.1	yes	yes	178360000	19520000	39247000	28430000	16577000	28792000	11790000	26320000	7681200			QGQVITCKAAVAYEPN	AVAYEPNKPLVIEDVQ	K	A	A	N	K	P	3	0	1	0	0	0	1	0	0	0	0	1	0	0	1	0	0	0	1	1
AAVDAGYVPNDLQVGQTGK	19	0	1901.95	2	1.7708e-06	91.307	AT1G50940.1	AT1G50940.1	yes	yes	50135000	0	8137000	0	0	15343000	0	14074000	12580000			GGAVGATRAAVDAGYV	LQVGQTGKIVAPELYM	R	A	A	G	K	I	3	0	1	2	0	2	0	3	0	0	1	1	0	0	1	0	1	0	1	3
AAVDSNSQVGSIFQVLR	17	0	1789.93	2	1.4806e-103	274	AT4G39080.1;AT2G21410.1	AT4G39080.1	no	no	255090000	32018000	55832000	24746000	31755000	27513000	36863000	26916000	19443000			EIQDALQRAAVDSNSQ	GSIFQVLRTKESPPTY	R	A	A	L	R	T	2	1	1	1	0	2	0	1	0	1	1	0	0	1	0	3	0	0	0	3
AAVEAQLR	8	0	856.477	2	0.06132	63.054	AT2G45820.1	AT2G45820.1	yes	yes	87243000	0	18850000	38039000	0	30353000	0	0	0			HAWENSKKAAVEAQLR	AAVEAQLRKIEEKLEK	K	A	A	L	R	K	3	1	0	0	0	1	1	0	0	0	1	0	0	0	0	0	0	0	0	1
AAVEDWLDTFITLK	14	0	1620.84	2	0.060706	53.569	AT1G16410.2;AT1G16410.1;AT1G16400.1	AT1G16410.2	yes	no	6888700	0	0	0	6888700	0	0	0	0			LWREEGGKAAVEDWLD	LDTFITLKDQNGKYLV	K	A	A	L	K	D	2	0	0	2	0	0	1	0	0	1	2	1	0	1	0	0	2	1	0	1
AAVEEGIIPGGGVALLYATK	20	0	1928.06	2	0.0050101	59.41	AT3G13860.1	AT3G13860.1	yes	yes	24404000	3432100	10008000	3961500	0	0	4031700	0	2970700			TDALNATRAAVEEGII	VALLYATKALDNLQTE	R	A	A	T	K	A	4	0	0	0	0	0	2	4	0	2	2	1	0	0	1	0	1	0	1	2
AAVEEGILPGGGVALLYAAR	20	0	1926.06	2;3	1.2353e-23	138.42	AT3G23990.1	AT3G23990.1	yes	yes	133520000	0	0	13004000	45847000	53553000	14056000	7055700	0			TDALNATKAAVEEGIL	VALLYAARELEKLPTA	K	A	A	A	R	E	5	1	0	0	0	0	2	4	0	1	3	0	0	0	1	0	0	0	1	2
AAVEEGIVPGGGVALLYASK	20	0	1900.03	2	4.2717e-09	96.673	AT2G33210.2;AT2G33210.1	AT2G33210.2	yes	no	72711000	5206900	18492000	10292000	0	18008000	10264000	0	10448000			TDALNATKAAVEEGIV	VALLYASKELEKLSTA	K	A	A	S	K	E	4	0	0	0	0	0	2	4	0	1	2	1	0	0	1	1	0	0	1	3
AAVEEGIVVGGGCTLLR	17	0	1699.89	2	5.5119e-19	158.25	AT1G55490.2;AT1G55490.1;AT3G13470.1;AT5G56500.2;AT5G56500.1	AT1G55490.2	no	no	117680000	0	11787000	2122200	64748000	23306000	0	10308000	5413000			EDALNATKAAVEEGIV	GGGCTLLRLASKVDAI	K	A	A	L	R	L	2	1	0	0	1	0	2	4	0	1	2	0	0	0	0	0	1	0	0	3
AAVEGNLPVSGQYSPR	16	0	1643.83	2	2.86e-17	160.22	AT1G64190.1	AT1G64190.1	yes	yes	383370000	48915000	50099000	44900000	46810000	77766000	38728000	49410000	26743000			KVDETLDRAAVEGNLP	VSGQYSPRDFVLSIQR	R	A	A	P	R	D	2	1	1	0	0	1	1	2	0	0	1	0	0	0	2	2	0	0	1	2
AAVESEMEVLSR	12	0	1319.64	2	0.035928	54.486	AT5G23890.1	AT5G23890.1	yes	yes	12983000	0	9549800	0	0	0	0	3433500	0			NLALVKERAAVESEME	SEMEVLSRLRRDAEEK	R	A	A	S	R	L	2	1	0	0	0	0	3	0	0	0	1	0	1	0	0	2	0	0	0	2
AAVGAPDHLGDCPFSQR	17	0	1796.83	2;3	3.3487e-34	240.44	AT1G19570.1;AT1G19570.2	AT1G19570.1	yes	no	1295400000	205650000	166840000	92514000	63793000	291070000	201560000	94191000	179750000			MALEICVKAAVGAPDH	GDCPFSQRALLTLEEK	K	A	A	Q	R	A	3	1	0	2	1	1	0	2	1	0	1	0	0	1	2	1	0	0	0	1
AAVGVDSR	8	0	773.403	2	0.050188	62.573	AT5G19990.1	AT5G19990.1	yes	yes	953040	0	0	0	953040	0	0	0	0			________________	AAVGVDSRRPETAMEE	M	A	A	S	R	R	2	1	0	1	0	0	0	1	0	0	0	0	0	0	0	1	0	0	0	2
AAVIGDTIGDPLK	13	0	1268.7	2	0.00016471	119.53	AT1G15690.1	AT1G15690.1	yes	yes	1098800000	100100000	190160000	195770000	81026000	196470000	124090000	123840000	87396000			PKGSEPHKAAVIGDTI	DTIGDPLKDTSGPSLN	K	A	A	L	K	D	2	0	0	2	0	0	0	2	0	2	1	1	0	0	1	0	1	0	0	1
AAVNAAYAGIPVIITSGYSAENIDK	25	0	2507.29	3	1.0304e-07	86.18	AT2G39800.4;AT2G39800.1;AT2G39800.3;AT2G39800.2	AT2G39800.4	yes	no	37416000	0	7987900	4985700	0	17007000	0	7435900	0			GGMTAKVKAAVNAAYA	YSAENIDKVLRGLRVG	K	A	A	D	K	V	6	0	2	1	0	0	1	2	0	4	0	1	0	0	1	2	1	0	2	2
AAVQFFLK	8	0	922.528	2	0.068506	60.788	AT1G12270.1	AT1G12270.1	yes	yes	58797000	4994700	0	9047900	17093000	11911000	8866400	3548500	3335300			FSKGYSRKAAVQFFLK	AAVQFFLKEYDNAMET	K	A	A	L	K	E	2	0	0	0	0	1	0	0	0	0	1	1	0	2	0	0	0	0	0	1
AAVQQQQAMQK	11	0	1229.62	2	0.00056971	86.011	AT1G13690.1	AT1G13690.1	yes	yes	1005800	0	0	0	0	0	240560	0	765260			________________	QQQQAMQKNTLYVGGL	M	A	A	Q	K	N	3	0	0	0	0	5	0	0	0	0	0	1	1	0	0	0	0	0	0	1
AAVQSPDEK	9	0	943.461	2	0.052886	59.245	AT5G07350.1;AT5G07350.2	AT5G07350.1	yes	no	2917900	570160	387290	654460	360320	677630	0	268010	0			AMIVTAPRAAVQSPDE	AVQSPDEKFEVFYIDY	R	A	A	E	K	F	2	0	0	1	0	1	1	0	0	0	0	1	0	0	1	1	0	0	0	1
AAVSALQHQPVVNAVIDGDDIIYR	24	0	2563.34	3	2.6208e-16	121.62	AT4G26910.3;AT4G26910.2;AT4G26910.1;AT5G55070.1	AT5G55070.1	no	no	102810000	0	0	0	61431000	30691000	10688000	0	0			GLMSGFIKAAVSALQH	DGDDIIYRDYVDISIA	K	A	A	Y	R	D	4	1	1	3	0	2	0	1	1	3	1	0	0	0	1	1	0	0	1	4
AAVSTGSFVTADELPSLVEK	20	0	2020.04	2	1.0043e-19	179.65	AT1G74260.1	AT1G74260.1	yes	yes	130650000	16778000	23465000	14300000	17078000	25818000	0	19558000	13647000			SAQPNKPKAAVSTGSF	ELPSLVEKPAAEVIHF	K	A	A	E	K	P	3	0	0	1	0	0	2	1	0	0	2	1	0	1	1	3	2	0	0	3
AAVTDDIAEGHGDVGPK	17	0	1650.78	2;3	3.8108e-27	180.61	AT4G00570.1	AT4G00570.1	yes	yes	294900000	45545000	45980000	58293000	36821000	59399000	0	41197000	7668300			EVGAAVLRAAVTDDIA	GHGDVGPKDLSHMSKE	R	A	A	P	K	D	3	0	0	3	0	0	1	3	1	1	0	1	0	0	1	0	1	0	0	2
AAVTPAFAPAYAGINGLGVSLAR	23	0	2186.18	2;3	3.1127e-70	201.16	AT5G20630.1	AT5G20630.1	yes	yes	1586500000	209540000	183200000	169300000	425630000	261320000	115570000	102700000	119230000			GNTSNIIKAAVTPAFA	GLGVSLARLDLAGGGV	K	A	A	A	R	L	7	1	1	0	0	0	0	3	0	1	2	0	0	1	2	1	1	0	1	2
AAVVGGNVLTSQR	13	0	1270.7	2	0.028832	56.225	AT5G37830.1	AT5G37830.1	yes	yes	53449000	5505800	6123000	4950500	12951000	9727400	5681400	6216400	2293700			SFLSPSEKAAVVGGNV	GNVLTSQRVTDVVLTA	K	A	A	Q	R	V	2	1	1	0	0	1	0	2	0	0	1	0	0	0	0	1	1	0	0	3
AAVWNGR	7	0	772.398	2	0.062514	77.944	AT5G04140.1;AT5G04140.2	AT5G04140.1	yes	no	6970500	2067400	0	4903000	0	0	0	0	0			QSREASLKAAVWNGRE	KAAVWNGRENEIRPFG	K	A	A	G	R	E	2	1	1	0	0	0	0	1	0	0	0	0	0	0	0	0	0	1	0	1
AAWEEYDATCLISK	14	0	1655.75	2	3.8891e-08	131.37	AT2G41530.1	AT2G41530.1	yes	yes	112840000	0	21521000	14950000	25094000	24514000	11350000	2416400	12999000			TNYLGDNKAAWEEYDA	DATCLISKYNNLSATI	K	A	A	S	K	Y	3	0	0	1	1	0	2	0	0	1	1	1	0	0	0	1	1	1	1	0
AAWEFAEEK	9	0	1079.49	2	0.021081	72.485	AT5G58490.1	AT5G58490.1	yes	yes	16862000	0	0	0	3648700	13213000	0	0	0			LSKTLAEKAAWEFAEE	AWEFAEEKGLDVVVVN	K	A	A	E	K	G	3	0	0	0	0	0	3	0	0	0	0	1	0	1	0	0	0	1	0	0
AAWEIFTPLLHR	12	0	1452.79	3	0.0053173	58.172	AT3G27300.3;AT3G27300.2;AT3G27300.1	AT3G27300.3	yes	no	8331800	0	0	0	0	8331800	0	0	0			FVRRDELKAAWEIFTP	IFTPLLHRIDKGEVKS	K	A	A	H	R	I	2	1	0	0	0	0	1	0	1	1	2	0	0	1	1	0	1	1	0	0
AAYAEMLYILDPSK	14	0	1583.79	2	0.00010526	93.839	AT1G80410.1;AT1G80410.2	AT1G80410.1	yes	no	18891000	0	0	0	15703000	0	0	3188600	0			HEDSLVHRAAYAEMLY	LYILDPSKKTEAIKII	R	A	A	S	K	K	3	0	0	1	0	0	1	0	0	1	2	1	1	0	1	1	0	0	2	0
AAYGLINEITK	11	0	1191.65	2	0.0038011	81.525	AT1G48420.1	AT1G48420.1	yes	yes	135120000	16384000	0	38701000	25306000	0	36209000	18517000	0			LDPVYSGKAAYGLINE	GLINEITKDPKCWEGR	K	A	A	T	K	D	2	0	1	0	0	0	1	1	0	2	1	1	0	0	0	0	1	0	1	0
AAYPIEFIPNAK	12	0	1332.71	2	0.0068701	71.349	AT4G37870.1	AT4G37870.1	yes	yes	22358000	0	0	0	0	22358000	0	0	0			KSVTENTRAAYPIEFI	IEFIPNAKIPCVGPHP	R	A	A	A	K	I	3	0	1	0	0	0	1	0	0	2	0	1	0	1	2	0	0	0	1	0
AAYQLVHSEISPGLLEAVIK	20	0	2137.18	3	7.4273e-20	96.379	AT1G04080.1;AT1G04080.3;AT1G04080.2	AT1G04080.1	yes	no	25832000	4008700	0	0	0	0	14055000	7767400	0			NGDIAGARAAYQLVHS	GLLEAVIKHANMEYRL	R	A	A	I	K	H	3	0	0	0	0	1	2	1	1	2	3	1	0	0	1	2	0	0	1	2
AAYSGLEVR	9	0	964.498	2	0.002884	102	AT2G20610.1;AT2G20610.2	AT2G20610.1	yes	no	89286000	0	19806000	25763000	0	27582000	16135000	0	0			GFPHYDARAAYSGLEV	AYSGLEVRKFDLLPEK	R	A	A	V	R	K	2	1	0	0	0	0	1	1	0	0	1	0	0	0	0	1	0	0	1	1
AAYVAVMQR	9	0	1007.52	2	0.025452	68.422	AT4G33090.1	AT4G33090.1	yes	yes	0	0	0	0	0	0	0	0	0			LLPPDIRRAAYVAVMQ	AYVAVMQRANKSDKSG	R	A	A	Q	R	A	3	1	0	0	0	1	0	0	0	0	0	0	1	0	0	0	0	0	1	2
ACAYIAGPAPNR	12	0	1259.61	2	0.00047443	114.28	AT5G42390.1	AT5G42390.1	yes	yes	6445400	0	0	0	4382400	0	0	2063100	0			FLKDTDERACAYIAGP	IAGPAPNRWGFTVDGD	R	A	C	N	R	W	4	1	1	0	1	0	0	1	0	1	0	0	0	0	2	0	0	0	1	0
ACCQGAEILSGSPSK	15	0	1563.7	2	5.407e-21	187.58	AT5G44070.1	AT5G44070.1	yes	yes	78646000	10027000	13823000	16305000	0	18526000	5186800	9230700	5548400			SLTYAAAKACCQGAEI	ILSGSPSKEFCCRETC	K	A	C	S	K	E	2	0	0	0	2	1	1	2	0	1	1	1	0	0	1	3	0	0	0	0
ACDLGLQVK	9	0	1002.52	2	0.0029745	101.28	AT2G05710.1	AT2G05710.1	yes	yes	101530000	6608300	10993000	1827200	18368000	10985000	0	36230000	16519000			GAGLVAKKACDLGLQV	CDLGLQVKPWIKTSLA	K	A	C	V	K	P	1	0	0	1	1	1	0	1	0	0	2	1	0	0	0	0	0	0	0	1
ACGAVIVNRPDELQESDIGTGAGLFEVK	28	1	2944.46	3	1.8094e-46	157.95	AT5G26360.1	AT5G26360.1	yes	yes	163180000	17373000	28606000	23356000	0	69835000	21176000	2831600	0			TDNNRIAKACGAVIVN	GAGLFEVKKIGDDFFS	K	A	C	V	K	K	3	1	1	2	1	1	3	4	0	2	2	1	0	1	1	1	1	0	0	3
ACGVNIPYK	9	0	1020.51	1;2	0.0034387	97.602	AT2G38540.1	AT2G38540.1	yes	yes	2227900000	345310000	410650000	212140000	324950000	508740000	216790000	23301000	186040000			GRAAGIPKACGVNIPY	CGVNIPYKISTSTNCK	K	A	C	Y	K	I	1	0	1	0	1	0	0	1	0	1	0	1	0	0	1	0	0	0	1	1
ACIVFPDKPEK	11	1	1302.66	3	0.0016784	60.598	AT1G73060.1	AT1G73060.1	yes	yes	10518000	0	0	0	10518000	0	0	0	0			LQEKIETRACIVFPDK	VFPDKPEKRRASQRFK	R	A	C	E	K	R	1	0	0	1	1	0	1	0	0	1	0	2	0	1	2	0	0	0	0	1
ACLIGPVYPTFWLSR	15	0	1778.92	2	8.6958e-09	132.62	AT3G63410.1	AT3G63410.1	yes	yes	422430000	32190000	36272000	33795000	108150000	80505000	59662000	24218000	47639000			RVLKIGGKACLIGPVY	YPTFWLSRFFSDVWML	K	A	C	S	R	F	1	1	0	0	1	0	0	1	0	1	2	0	0	1	2	1	1	1	1	1
ACLVDGSYHDVDSSVLAFQLAAR	23	0	2493.2	3	1.3372e-78	172.83	AT1G62750.1	AT1G62750.1	yes	yes	44539000	0	0	0	44539000	0	0	0	0			GFPVVDVRACLVDGSY	LAFQLAARGAFREGMR	R	A	C	A	R	G	4	1	0	3	1	1	0	1	1	0	3	0	0	1	0	3	0	0	1	3
ACNPFLR	7	0	876.428	2	0.071979	72.618	AT1G06130.2;AT1G06130.1;AT2G43430.2;AT2G43430.1	AT1G06130.2	no	no	19661000	0	5931900	5669700	0	0	0	3338600	4720700			PTTMKMEKACNPFLRT	KACNPFLRTENTDIRR	K	A	C	L	R	T	1	1	1	0	1	0	0	0	0	0	1	0	0	1	1	0	0	0	0	0
ACPTDVLEMIPWDGCK	16	0	1890.83	2;3	3.9945e-33	203.61	ATCG01060.1	ATCG01060.1	yes	yes	5005400000	298540000	1211700000	641350000	576130000	1020500000	500850000	361370000	394980000			IGCTQCVRACPTDVLE	MIPWDGCKAKQIASAP	R	A	C	C	K	A	1	0	0	2	2	0	1	1	0	1	1	1	1	0	2	0	1	1	0	1
ACQNITQPLR	10	0	1199.61	2	8.3426e-08	178.83	AT1G50480.1	AT1G50480.1	yes	yes	223090000	36832000	16313000	31343000	25730000	59369000	25318000	18319000	9863200			DLGIAVEKACQNITQP	QNITQPLRFLYPLDIG	K	A	C	L	R	F	1	1	1	0	1	2	0	0	0	1	1	0	0	0	1	0	1	0	0	0
ACTADDVYEAGFEQVAR	17	0	1900.83	2	1.3577e-07	101.32	AT3G61540.1	AT3G61540.1	yes	yes	8958500	0	0	0	5513900	0	3444500	0	0			GGIPPIGKACTADDVY	AGFEQVARQNEKYYKR	K	A	C	A	R	Q	4	1	0	2	1	1	2	1	0	0	0	0	0	1	0	0	1	0	1	2
ACTHYPTLFDHFQR	14	0	1791.82	4	0.014548	46.3	AT5G35970.1	AT5G35970.1	yes	yes	12338000	0	0	0	12338000	0	0	0	0			GSEVICLKACTHYPTL	TLFDHFQRELRDVLQD	K	A	C	Q	R	E	1	1	0	1	1	1	0	0	2	0	1	0	0	2	1	0	2	0	1	0
ACTVEVVEDVYGAIDHIHR	19	0	2182.05	4	0.0055896	46.131	AT2G39800.4;AT2G39800.1;AT2G39800.3;AT2G39800.2	AT2G39800.4	yes	no	72430000	0	0	0	72430000	0	0	0	0			FNHEYCAKACTVEVVE	GAIDHIHRHGSAHTDC	K	A	C	H	R	H	2	1	0	2	1	0	2	1	2	2	0	0	0	0	0	0	1	0	1	4
ACTVLLR	7	0	831.464	2	0.055547	81.864	AT5G26360.1	AT5G26360.1	yes	yes	8397600	0	4926100	0	0	0	0	3471500	0			IVDCKEPKACTVLLRG	KACTVLLRGPSKDFIN	K	A	C	L	R	G	1	1	0	0	1	0	0	0	0	0	2	0	0	0	0	0	1	0	0	1
ACVDASQFDLVDSLYK	16	0	1829.85	2	0.036779	51.726	AT3G06430.1	AT3G06430.1	yes	yes	10508000	10508000	0	0	0	0	0	0	0			FTYSTLLKACVDASQF	DLVDSLYKEMDERLIT	K	A	C	Y	K	E	2	0	0	3	1	1	0	0	0	0	2	1	0	1	0	2	0	0	1	2
ACVPLVIVSPEHTIEALQK	19	0	2103.14	3	0.066595	27.324	AT5G46420.1	AT5G46420.1	yes	yes	5807200	4299200	0	0	0	0	0	0	1508000			RFIKEEDRACVPLVIV	HTIEALQKLFQDNDHF	R	A	C	Q	K	L	2	0	0	0	1	1	2	0	1	2	2	1	0	0	2	1	1	0	0	3
ACYECGGTGHLAR	13	0	1450.61	2;3	2.5759e-05	112.36	AT2G17870.1	AT2G17870.1	yes	yes	40510000	0	0	0	27367000	13143000	0	0	0			SGGGGGGRACYECGGT	GGTGHLARDCDRRGSG	R	A	C	A	R	D	2	1	0	0	2	0	1	3	1	0	1	0	0	0	0	0	1	0	1	0
ACYGVLR	7	0	837.417	2	0.0071701	137.2	AT2G31610.1;AT3G53870.1;AT5G35530.1	AT2G31610.1	no	no	572070000	48382000	88967000	63338000	80724000	71963000	30474000	40936000	147280000			LGGLAVRRACYGVLRF	RACYGVLRFVMESGAK	R	A	C	L	R	F	1	1	0	0	1	0	0	1	0	0	1	0	0	0	0	0	0	0	1	1
ADACVDVYQK	10	0	1167.52	2	0.005172	78.149	AT1G67680.1	AT1G67680.1	yes	yes	24901000	6117100	3701700	4139900	1649300	6714500	0	2578600	0			QILYRLGKADACVDVY	ACVDVYQKLTKSQIET	K	A	D	Q	K	L	2	0	0	2	1	1	0	0	0	0	0	1	0	0	0	0	0	0	1	2
ADAFEYADQVLEK	13	0	1497.7	2;3	1.1186e-06	141.08	AT1G54780.1	AT1G54780.1	yes	yes	357840000	0	18170000	41732000	105460000	14728000	83860000	10596000	83300000			TVRKLTSKADAFEYAD	YADQVLEKWYPSIEEG	K	A	D	E	K	W	3	0	0	2	0	1	2	0	0	0	1	1	0	1	0	0	0	0	1	1
ADAGHVVVEK	10	0	1023.53	2	0.00015107	125.97	AT3G63140.1	AT3G63140.1	yes	yes	117960000	21231000	27954000	28403000	1387800	26160000	12269000	0	554770			HVEGDAVKADAGHVVV	AGHVVVEKYLAETFGN	K	A	D	E	K	Y	2	0	0	1	0	0	1	1	1	0	0	1	0	0	0	0	0	0	0	3
ADAIYSATLETIANMGK	17	0	1767.87	2;3	4.7347e-06	91.858	AT1G29150.1	AT1G29150.1	yes	yes	8561800	0	6242400	0	0	2319400	0	0	0			LIIFEDPKADAIYSAT	ETIANMGKVVDSLYVR	K	A	D	G	K	V	4	0	1	1	0	0	1	1	0	2	1	1	1	0	0	1	2	0	1	0
ADALFIPR	8	0	901.502	2	0.028003	79.116	AT1G10390.2;AT1G10390.1	AT1G10390.2	yes	no	5189400	0	0	0	3006900	0	0	2182500	0			EESSSTPKADALFIPR	ADALFIPRENPRALVI	K	A	D	P	R	E	2	1	0	1	0	0	0	0	0	1	1	0	0	1	1	0	0	0	0	0
ADAPGLITK	9	0	884.497	2	0.0034603	97.431	AT5G42650.1	AT5G42650.1	yes	yes	256680000	21945000	32934000	48166000	19282000	62966000	16546000	36530000	18306000			NPADTKLKADAPGLIT	DAPGLITKWVLFNLHP	K	A	D	T	K	W	2	0	0	1	0	0	0	1	0	1	1	1	0	0	1	0	1	0	0	0
ADATVAADGSGTFK	14	0	1309.62	2	5.303e-07	122.86	AT3G14310.1	AT3G14310.1	yes	yes	36682000	8533200	6264000	7801400	0	14083000	0	0	0			LLQGSGVKADATVAAD	ADGSGTFKTVAAAVAA	K	A	D	F	K	T	4	0	0	2	0	0	0	2	0	0	0	1	0	1	0	1	2	0	0	1
ADATVTTVHSHTK	13	0	1366.68	3	0.00041899	62.891	AT3G12290.1	AT3G12290.1	yes	yes	13855000	0	0	0	13855000	0	0	0	0			PVSLLLLKADATVTTV	TTVHSHTKDPEAIIRE	K	A	D	T	K	D	2	0	0	1	0	0	0	0	2	0	0	1	0	0	0	1	4	0	0	2
ADAVGVTVDGLFNK	14	0	1404.72	2	8.8476e-08	124.1	AT3G46780.1	AT3G46780.1	yes	yes	374700000	33054000	89491000	43960000	32731000	84993000	30776000	41002000	18692000			LAEDAQQKADAVGVTV	TVDGLFNKAKDISSGL	K	A	D	N	K	A	2	0	1	2	0	0	0	2	0	0	1	1	0	1	0	0	1	0	0	3
ADAVNAQTPSLSEQYHLEK	19	0	2100.01	2;3	5.9839e-92	247.3	AT1G22450.1	AT1G22450.1	yes	yes	499940000	73276000	48211000	72199000	40688000	122580000	46530000	76929000	19522000			________________	SEQYHLEKEVKQDTSA	M	A	D	E	K	E	3	0	1	1	0	2	2	0	1	0	2	1	0	0	1	2	1	0	1	1
ADCFIEAHPEYDGR	14	0	1678.7	2;3	9.388e-07	122.33	AT4G20850.1	AT4G20850.1	yes	yes	76027000	13488000	0	5170900	0	57368000	0	0	0			LMPKKEIRADCFIEAH	AHPEYDGRGVVIAIFD	R	A	D	G	R	G	2	1	0	2	1	0	2	1	1	1	0	0	0	1	1	0	0	0	1	0
ADCLDDLSYAIMYEVTK	17	0	2005.9	3	0.016966	41.86	AT3G02090.1;AT3G02090.2	AT3G02090.1	yes	no	7650900	1273400	0	2370000	0	0	1351200	0	2656300			FGVYAVAKADCLDDLS	AIMYEVTKLAYRVSDA	K	A	D	T	K	L	2	0	0	3	1	0	1	0	0	1	2	1	1	0	0	1	1	0	2	1
ADCVADEIADK	11	0	1205.52	2	0.04427	60.167	AT1G54860.1	AT1G54860.1	yes	yes	32698000	4216900	3339800	10010000	3694900	6669900	0	4765500	0			PPFAKNEKADCVADEI	VADEIADKLEDQPCTN	K	A	D	D	K	L	3	0	0	3	1	0	1	0	0	1	0	1	0	0	0	0	0	0	0	1
ADDATHFLEVIR	12	0	1385.69	2;3	6.8628e-16	189.58	AT3G08530.1	AT3G08530.1	yes	yes	176250000	15133000	12074000	10003000	12487000	90999000	18221000	7501300	9834700			DAIESFIRADDATHFL	THFLEVIRVSEDTDVY	R	A	D	I	R	V	2	1	0	2	0	0	1	0	1	1	1	0	0	1	0	0	1	0	0	1
ADDCIGPEVESLVASLPEGGVLLLENVR	28	0	2950.5	2;3;4	1.6493e-142	340.85	AT3G12780.1	AT3G12780.1	yes	yes	1831200000	119890000	287180000	81860000	818810000	286250000	97090000	65771000	74318000			LLGIEVTKADDCIGPE	VLLLENVRFYKEEEKN	K	A	D	V	R	F	2	1	1	2	1	0	4	3	0	1	5	0	0	0	2	2	0	0	0	4
ADDCIGPEVETLVASLPEGGVLLLENVR	28	0	2964.51	2;4	1.4281e-71	186.05	AT1G56190.2;AT1G56190.1	AT1G56190.2	yes	no	41587000	0	5204800	0	31949000	0	0	0	4432900			LLGIEVVKADDCIGPE	VLLLENVRFYKEEEKN	K	A	D	V	R	F	2	1	1	2	1	0	4	3	0	1	5	0	0	0	2	1	1	0	0	4
ADDDAILEPFLK	12	0	1345.68	2	0.00023627	121.83	AT1G71720.1	AT1G71720.1	yes	yes	34444000	6396700	8772400	5808600	0	8594500	0	4871900	0			SENEESGKADDDAILE	AILEPFLKFFKPEEEG	K	A	D	L	K	F	2	0	0	3	0	0	1	0	0	1	2	1	0	1	1	0	0	0	0	0
ADDEYDYLFK	10	0	1277.55	2	0.0007623	106.42	AT5G45750.1	AT5G45750.1	no	no	51699000	7887500	9650500	9578200	4850200	12678000	0	7054900	0			________________	DEYDYLFKVVLIGDSG	R	A	D	F	K	V	1	0	0	3	0	0	1	0	0	0	1	1	0	1	0	0	0	0	2	0
ADDGGDTVTFMFESPTQDK	19	0	2059.87	2	0.0036061	81.904	AT1G07370.1	AT1G07370.1	yes	yes	24579000	0	7006200	4161200	0	8982800	0	4428400	0			NDDIITIKADDGGDTV	FESPTQDKIADFEMKL	K	A	D	D	K	I	1	0	0	4	0	1	1	2	0	0	0	1	1	2	1	1	3	0	0	1
ADDGVSGVATEEDAVMK	17	0	1692.75	2	4.0438e-16	142.76	AT5G55660.1	AT5G55660.1	yes	yes	85626000	14365000	20819000	0	8084500	21229000	5805500	15323000	0			DTDDKNLKADDGVSGV	TEEDAVMKESVESADN	K	A	D	M	K	E	3	0	0	3	0	0	2	2	0	0	0	1	1	0	0	1	1	0	0	3
ADDLFNLMNCLLQEVQFTDQQR	22	0	2697.25	2;3	2.4205e-154	292.27	AT3G19170.1;AT3G19170.2	AT3G19170.1	yes	no	23333000	0	0	0	23333000	0	0	0	0			RGKSMAGRADDLFNLM	VQFTDQQRFKQFVSQS	R	A	D	Q	R	F	1	1	2	3	1	4	1	0	0	0	4	0	1	2	0	0	1	0	0	1
ADDLTGINDEEHAAK	15	0	1597.72	2;3	1.5005e-27	199.19	AT3G15950.1	AT3G15950.1	yes	yes	324300000	83207000	57597000	26610000	9324900	76335000	12623000	47232000	11369000			TKGLEQLKADDLTGIN	NDEEHAAKRQKMLEEI	K	A	D	A	K	R	3	0	1	3	0	0	2	1	1	1	1	1	0	0	0	0	1	0	0	0
ADDSLVEAGFAR	12	0	1249.59	2	0.00036663	117.7	AT4G10320.1	AT4G10320.1	yes	yes	33193000	0	0	0	0	0	19892000	0	13300000			VLVILDLRADDSLVEA	LVEAGFAREIVNRIQK	R	A	D	A	R	E	3	1	0	2	0	0	1	1	0	0	1	0	0	1	0	1	0	0	0	1
ADDTTQFLEVIR	12	0	1406.7	2	2.2999e-49	250.96	AT3G11130.1	AT3G11130.1	yes	yes	371000000	48640000	62878000	34181000	31873000	94352000	25528000	44239000	29308000			DAIESFIRADDTTQFL	TQFLEVIRASEDTNVY	R	A	D	I	R	A	1	1	0	2	0	1	1	0	0	1	1	0	0	1	0	0	2	0	0	1
ADDVPLDVR	9	0	998.503	2	0.0060924	87.696	AT1G19920.1	AT1G19920.1	yes	yes	156530000	30334000	28060000	27776000	17772000	36808000	0	15778000	0			HPLGGFTKADDVPLDV	DDVPLDVRMEQHSKVL	K	A	D	V	R	M	1	1	0	3	0	0	0	0	0	0	1	0	0	0	1	0	0	0	0	2
ADDVPLDWR	9	0	1085.51	2	0.0014334	115.49	AT3G22890.1	AT3G22890.1	yes	yes	121360000	16687000	25866000	12932000	8054000	33267000	6946800	17606000	0			HPLGGFTKADDVPLDW	DDVPLDWRMKQHEKVL	K	A	D	W	R	M	1	1	0	3	0	0	0	0	0	0	1	0	0	0	1	0	0	1	0	1
ADDVVPFK	8	0	889.455	2	0.02649	80.229	AT5G20060.3;AT5G20060.2;AT5G20060.1	AT5G20060.3	yes	no	166810000	28704000	25720000	30860000	20357000	41048000	0	20124000	0			PIVVCHGKADDVVPFK	ADDVVPFKFGEKSSQA	K	A	D	F	K	F	1	0	0	2	0	0	0	0	0	0	0	1	0	1	1	0	0	0	0	2
ADEDTIDELIETGNSEQIFQK	21	0	2394.11	2;3	1.0463e-05	86.498	AT5G08080.2;AT5G08080.1;AT5G08080.3	AT5G08080.2	yes	no	44867000	11309000	6506300	0	0	21699000	0	5352800	0			VYTVTGERADEDTIDE	NSEQIFQKAIQEQGRG	R	A	D	Q	K	A	1	0	1	3	0	2	4	1	0	3	1	1	0	1	0	1	2	0	0	0
ADEEYDYLFK	10	0	1291.56	2	0.0019479	105.52	AT1G06400.1	AT1G06400.1	yes	yes	29858000	5749100	6904900	0	3290300	9441500	0	4472300	0			________________	EEYDYLFKLVLIGDSG	R	A	D	F	K	L	1	0	0	2	0	0	2	0	0	0	1	1	0	1	0	0	0	0	2	0
ADEFVPER	8	0	961.451	2	0.0028248	128.61	AT5G42650.1	AT5G42650.1	yes	yes	99069000	0	14472000	0	0	32406000	18266000	13610000	20316000			RDPKIFDRADEFVPER	ADEFVPERFVGEEGEK	R	A	D	E	R	F	1	1	0	1	0	0	2	0	0	0	0	0	0	1	1	0	0	0	0	1
ADEINEIREEQEQLAPFDPSK	21	1	2457.17	2;3	1.768e-89	243.86	AT5G20920.3;AT5G20920.1	AT5G20920.3	yes	no	569510000	71230000	81908000	89322000	55401000	129700000	39694000	64927000	37328000			________________	LAPFDPSKKKKKKKVV	M	A	D	S	K	K	2	1	1	2	0	2	5	0	0	2	1	1	0	1	2	1	0	0	0	0
ADEISNIIR	9	0	1029.55	2	4.8992e-12	190.08	ATCG00120.1	ATCG00120.1	yes	yes	7911700000	799180000	1371200000	963700000	882080000	1628700000	974370000	540400000	752000000			________________	DEISNIIRERIEQYNR	R	A	D	I	R	E	1	1	1	1	0	0	1	0	0	3	0	0	0	0	0	1	0	0	0	0
ADEIVPPATQLAAVSLENDGSTVQR	25	0	2580.3	3	4.551e-08	92.41	AT5G56680.1	AT5G56680.1	yes	yes	67111000	11410000	14587000	8065100	9872900	15139000	0	8037000	0			________________	NDGSTVQRAQFSNRVL	M	A	D	Q	R	A	4	1	1	2	0	2	2	1	0	1	2	0	0	0	2	2	2	0	0	3
ADELIEFYK	9	0	1126.55	2	0.0057329	88.948	AT1G72550.2;AT1G72550.1	AT1G72550.2	yes	no	44409000	2301600	13978000	11462000	0	5418600	3296400	7065500	886900			LKQTKSFRADELIEFY	DELIEFYKSDMKLKKF	R	A	D	Y	K	S	1	0	0	1	0	0	2	0	0	1	1	1	0	1	0	0	0	0	1	0
ADELTLK	7	0	788.428	2	0.031813	97.602	AT2G47470.1;AT2G47470.4	AT2G47470.1	yes	no	87035000	10456000	14352000	16201000	10760000	15944000	1605900	8920000	8795500			GKSISPVKADELTLKR	KADELTLKRNILTTFV	K	A	D	L	K	R	1	0	0	1	0	0	1	0	0	0	2	1	0	0	0	0	1	0	0	0
ADEPVFVDFWAPWCGPCK	18	0	2179.95	2;3	1.3738e-48	217.09	AT1G03680.1	AT1G03680.1	yes	yes	1310100000	157020000	182290000	157020000	199950000	276880000	117040000	75631000	144220000			TWDSLVLKADEPVFVD	APWCGPCKMIDPIVNE	K	A	D	C	K	M	2	0	0	2	2	0	1	1	0	0	0	1	0	2	3	0	0	2	0	2
ADEQALSQLLEDR	13	0	1486.73	2	7.0061e-07	144.7	AT2G47450.1	AT2G47450.1	yes	yes	68912000	0	3555200	25317000	0	8027100	0	18110000	13902000			PWWTAARKADEQALSQ	LSQLLEDRDVDAVDEN	K	A	D	D	R	D	2	1	0	2	0	2	2	0	0	0	3	0	0	0	0	1	0	0	0	0
ADEQALSQLLEDRDVDAVDENGR	23	1	2557.19	3	2.2764e-10	105.16	AT2G47450.1	AT2G47450.1	yes	yes	16167000	6981000	4987500	0	0	4198800	0	0	0			PWWTAARKADEQALSQ	DAVDENGRTALLFVAG	K	A	D	G	R	T	3	2	1	5	0	2	3	1	0	0	3	0	0	0	0	1	0	0	0	2
ADESESQVENNDAQPK	16	0	1759.75	2	0.00078943	73.632	AT3G52140.1;AT3G52140.2;AT3G52140.4;AT3G52140.3	AT3G52140.1	yes	no	14320000	3117800	2216400	2172800	0	3914300	0	2899100	0			EVAPTIPKADESESQV	ENNDAQPKQGELRLYP	K	A	D	P	K	Q	2	0	2	2	0	2	3	0	0	0	0	1	0	0	1	2	0	0	0	1
ADETVVSNMSVAFDR	15	0	1639.75	2	0.0012682	73.435	AT1G32200.2;AT1G32200.1	AT1G32200.2	yes	no	20534000	0	3976500	5996800	4401300	4702600	0	0	1457100			VLSSGASRADETVVSN	NMSVAFDRMLLGVEDP	R	A	D	D	R	M	2	1	1	2	0	0	1	0	0	0	0	0	1	1	0	2	1	0	0	3
ADEVDSWVSTK	11	0	1235.57	2	0.012578	66.19	AT4G38710.1;AT4G38710.2	AT4G38710.1	yes	no	30559000	0	7281100	0	7997200	10395000	3125800	0	1759400			FESQSQSKADEVDSWV	VDSWVSTKPSEPRRFV	K	A	D	T	K	P	1	0	0	2	0	0	1	0	0	0	0	1	0	0	0	2	1	1	0	2
ADEVVVISK	9	0	958.534	2	0.062818	63.216	AT5G67150.1	AT5G67150.1	yes	yes	0	0	0	0	0	0	0	0	0			________________	DEVVVISKSIVRPESY	M	A	D	S	K	S	1	0	0	1	0	0	1	0	0	1	0	1	0	0	0	1	0	0	0	3
ADEYFAK	7	0	842.381	2	0.046056	88.029	AT3G25920.1	AT3G25920.1	yes	yes	115680000	16156000	14025000	17900000	12295000	21601000	8753800	16203000	8746700			SVAKNQARADEYFAKK	RADEYFAKKRAAAAEA	R	A	D	A	K	K	2	0	0	1	0	0	1	0	0	0	0	1	0	1	0	0	0	0	1	0
ADFAVETK	8	0	879.434	2	0.057629	64.265	AT3G27570.1	AT3G27570.1	yes	yes	0	0	0	0	0	0	0	0	0			AKLFKDRKADFAVETK	ADFAVETKLTVCGGGG	K	A	D	T	K	L	2	0	0	1	0	0	1	0	0	0	0	1	0	1	0	0	1	0	0	1
ADFDSLAPK	9	0	962.471	2	0.0047301	92.439	AT4G37300.1	AT4G37300.1	yes	yes	222230000	42039000	31409000	37122000	26581000	52022000	0	33059000	0			IKNANQIRADFDSLAP	DFDSLAPKRPTKPTRS	R	A	D	P	K	R	2	0	0	2	0	0	0	0	0	0	1	1	0	1	1	1	0	0	0	0
ADFFEPFITGLSNATVDQFCK	21	0	2406.12	2	3.8678e-05	82.578	AT1G28120.1	AT1G28120.1	yes	yes	9599500	0	0	0	0	9599500	0	0	0			TAGDIRTRADFFEPFI	ATVDQFCKSSVEPMGE	R	A	D	C	K	S	2	0	1	2	1	1	1	1	0	1	1	1	0	4	1	1	2	0	0	1
ADFGAVMDVLK	11	0	1164.58	2	0.0024484	85.355	AT4G29840.1	AT4G29840.1	yes	yes	472210000	45485000	74657000	56407000	46954000	99307000	58882000	36342000	54174000			SNPPVDVKADFGAVMD	GAVMDVLKSYLGSNTL	K	A	D	L	K	S	2	0	0	2	0	0	0	1	0	0	1	1	1	1	0	0	0	0	0	2
ADFGGSSDGTAFNFLAR	17	0	1731.79	2	5.9652e-34	241.31	AT5G42650.1	AT5G42650.1	yes	yes	344180000	18713000	59618000	27925000	35820000	64234000	47679000	43016000	47179000			KELSLKGKADFGGSSD	TAFNFLARAFYGTNPA	K	A	D	A	R	A	3	1	1	2	0	0	0	3	0	0	1	0	0	3	0	2	1	0	0	0
ADFSPVYDVGLLR	13	0	1450.75	2	0.0018015	79.07	AT3G55430.1	AT3G55430.1	yes	yes	25548000	5687000	6768800	4840100	2698400	0	5554200	0	0			ERNWGLFRADFSPVYD	VYDVGLLRNGQGGGGR	R	A	D	L	R	N	1	1	0	2	0	0	0	1	0	0	2	0	0	1	1	1	0	0	1	2
ADFVVSDVVPVACR	14	0	1532.77	2	5.5821e-06	116.23	AT4G16130.1	AT4G16130.1	yes	yes	21742000	0	6757200	0	0	14984000	0	0	0			VEWLHSIKADFVVSDV	DVVPVACRAAADAGIR	K	A	D	C	R	A	2	1	0	2	1	0	0	0	0	0	0	0	0	1	1	1	0	0	0	5
ADGEDIQPLVCDNGTGMVK	19	0	2017.91	2	3.5905e-35	164.53	AT3G53750.1;AT2G37620.2;AT2G37620.1;AT3G12110.1;AT5G09810.1	AT5G09810.1	no	no	282620000	62077000	44677000	32773000	11884000	70472000	30234000	9698000	20808000			________________	DNGTGMVKAGFAGDDA	M	A	D	V	K	A	1	0	1	3	1	1	1	3	0	1	1	1	1	0	1	0	1	0	0	2
ADGFAGVFPEHK	12	0	1273.61	3	0.013079	38.674	AT2G18960.1;AT4G30190.1;AT2G24520.1;AT5G57350.2;AT5G57350.1;AT5G62670.1;AT3G47950.1	AT2G18960.1	no	no	89143000	12032000	17738000	8558000	0	29511000	15334000	0	5969100			PVEELIEKADGFAGVF	AGVFPEHKYEIVKKLQ	K	A	D	H	K	Y	2	0	0	1	0	0	1	2	1	0	0	1	0	2	1	0	0	0	0	1
ADGFDLK	7	0	764.37	2	0.040273	91.906	AT2G26080.1;AT4G33010.1;AT4G33010.2	AT4G33010.1	no	no	320410000	38643000	29796000	94881000	15182000	62100000	24687000	38832000	16285000			TIDVCKTRADGFDLKV	RADGFDLKVVTSDLKD	R	A	D	L	K	V	1	0	0	2	0	0	0	1	0	0	1	1	0	1	0	0	0	0	0	0
ADGGLWLLVR	10	0	1098.62	2	2.3809e-07	164.53	AT5G23120.1	AT5G23120.1	yes	yes	153490000	4781400	0	0	71885000	52944000	13341000	5012900	5523000			RIQNMGWRADGGLWLL	GGLWLLVRGGGLYLSK	R	A	D	V	R	G	1	1	0	1	0	0	0	2	0	0	3	0	0	0	0	0	0	1	0	1
ADGHSFNNISLSGR	14	0	1473.7	2	0.0017545	92.856	AT3G28730.1	AT3G28730.1	yes	yes	25206000	4275200	0	6472100	3277500	8424500	0	2756300	0			________________	NNISLSGRGGKNPGLL	M	A	D	G	R	G	1	1	2	1	0	0	0	2	1	1	1	0	0	1	0	3	0	0	0	0
ADGLGVSSCIER	12	0	1262.59	2	5.0688e-10	166.66	AT5G46290.2;AT5G46290.1;AT5G46290.3	AT5G46290.2	yes	no	894190000	129490000	164480000	123910000	28239000	167900000	112090000	131890000	36180000			AHHMTDPRADGLGVSS	GVSSCIERCLEDAGVS	R	A	D	E	R	C	1	1	0	1	1	0	1	2	0	1	1	0	0	0	0	2	0	0	0	1
ADGLVDMPYISDENADEDPEIR	22	0	2463.07	2	7.8974e-45	176.23	AT3G12050.2;AT3G12050.1	AT3G12050.2	yes	no	40691000	5694100	8933900	5503400	0	12671000	0	7888600	0			SDGKTLLKADGLVDMP	ADEDPEIRFSVKDEGP	K	A	D	I	R	F	2	1	1	5	0	0	3	1	0	2	1	0	1	0	2	1	0	0	1	1
ADGLVTLTPNQDQEASSEVLPINFNGLAK	29	0	3040.54	3	1.5269e-07	68.835	AT3G52990.1;AT3G52990.2	AT3G52990.1	yes	no	63998000	10294000	10566000	5971200	0	15130000	6343300	9436700	6258000			SEKAITLKADGLVTLT	INFNGLAKAVKKGDTI	K	A	D	A	K	A	3	0	3	2	0	2	2	2	0	1	4	1	0	1	2	2	2	0	0	2
ADGLVTLTPSQDQEASSEVLPINFDGLAK	29	0	3014.51	3	3.8146e-09	74.516	AT2G36580.1	AT2G36580.1	yes	yes	60658000	0	0	11772000	9902300	21834000	0	12113000	5036900			TEKAISLKADGLVTLT	INFDGLAKAVKKGDTI	K	A	D	A	K	A	3	0	1	3	0	2	2	2	0	1	4	1	0	1	2	3	2	0	0	2
ADGMIAHLASLAEK	14	0	1425.73	3	0.015709	44.807	AT4G25080.4;AT4G25080.5;AT4G25080.3;AT4G25080.2;AT4G25080.1	AT4G25080.4	yes	no	28893000	0	0	0	28893000	0	0	0	0			LIHYPQNKADGMIAHL	HLASLAEKRVILSFAP	K	A	D	E	K	R	4	0	0	1	0	0	1	1	1	1	2	1	1	0	0	1	0	0	0	0
ADGMNVVPEVWNVLDK	16	0	1784.88	2	2.7584e-05	93.649	AT5G42740.1	AT5G42740.1	yes	yes	27148000	0	7060800	0	0	14823000	5264000	0	0			APKDAVIKADGMNVVP	EVWNVLDKIKEFSDKI	K	A	D	D	K	I	1	0	2	2	0	0	1	1	0	0	1	1	1	0	1	0	0	1	0	4
ADGNGAAIAEQVFQNTK	17	0	1732.84	2	2.9579e-24	177.41	AT5G28050.1;AT5G28050.2	AT5G28050.1	yes	no	78044000	11002000	9443100	5198400	0	43776000	3968100	4656800	0			KSSLEIKKADGNGAAI	EQVFQNTKEKFRLY__	K	A	D	T	K	E	4	0	2	1	0	2	1	2	0	1	0	1	0	1	0	0	1	0	0	1
ADGSDPLEEYCK	12	0	1382.57	2	0.00030888	119.53	AT3G62410.1	AT3G62410.1	yes	yes	63474000	8412500	8319400	11230000	8621300	8477200	8022000	9695800	696350			SHARDKKKADGSDPLE	DPLEEYCKDNPETNEC	K	A	D	C	K	D	1	0	0	2	1	0	2	1	0	0	1	1	0	0	1	1	0	0	1	0
ADGSTFSAEAGGDQR	15	0	1467.62	2	1.7565e-09	175.74	AT3G15520.1	AT3G15520.1	yes	yes	105120000	22832000	15660000	18904000	7826300	18931000	11632000	9339200	0			TVEITIEKADGSTFSA	AEAGGDQRKSATVQIV	K	A	D	Q	R	K	3	1	0	2	0	1	1	3	0	0	0	0	0	1	0	2	1	0	0	0
ADGYILEGK	9	0	964.487	2	0.0018082	110.87	AT5G20290.1;AT5G59240.1	AT5G20290.1	yes	no	978610000	110480000	104870000	133320000	110150000	185650000	99244000	172400000	62490000			SRPGQCGRADGYILEG	DGYILEGKELEFYMKK	R	A	D	G	K	E	1	0	0	1	0	0	1	2	0	1	1	1	0	0	0	0	0	0	1	0
ADIGIAVADATDAAR	15	0	1428.72	2;3	1.8447e-15	166.65	AT2G18960.1;AT1G17260.1;AT4G30190.1;AT4G30190.2;AT5G57350.2;AT5G57350.1;AT5G62670.1;AT3G47950.1	AT2G18960.1	no	no	320820000	32569000	68238000	43060000	24134000	71092000	28226000	30780000	22722000			NDAPALKKADIGIAVA	ADATDAARGASDIVLT	K	A	D	A	R	G	6	1	0	3	0	0	0	1	0	2	0	0	0	0	0	0	1	0	0	1
ADILDSALLRPGR	13	1	1395.78	2;3	1.3607e-22	183.03	AT1G06430.1;AT2G30950.1	AT2G30950.1	no	no	313960000	3018500	30660000	12741000	186330000	65955000	4190500	11068000	0			IVVAATNRADILDSAL	SALLRPGRFDRQVSVD	R	A	D	G	R	F	2	2	0	2	0	0	0	1	0	1	3	0	0	0	1	1	0	0	0	0
ADILQALEAI	10	0	1055.59	2	0.0060276	76.221	AT3G01120.1	AT3G01120.1	yes	yes	148560000	24811000	22401000	14806000	18697000	33361000	7092000	19946000	7441900			VEDFEDVKADILQALE	ILQALEAI________	K	A	D	A	I	-	3	0	0	1	0	1	1	0	0	2	2	0	0	0	0	0	0	0	0	0
ADISNAEEWDLQVVK	15	0	1715.84	2	1.3505e-11	149.93	AT2G44640.1	AT2G44640.1	yes	yes	55687000	8960300	15439000	10167000	0	13636000	0	7484700	0			KKLFADIKADISNAEE	EWDLQVVKDTAKHIVD	K	A	D	V	K	D	2	0	1	2	0	1	2	0	0	1	1	1	0	0	0	1	0	1	0	2
ADITLSCAPVDESR	14	0	1532.71	2	0.0030586	71.153	AT4G39210.1	AT4G39210.1	yes	yes	11540000	0	0	0	6807100	0	0	4733300	0			VQHHVDSKADITLSCA	CAPVDESRASEYGLVN	K	A	D	S	R	A	2	1	0	2	1	0	1	0	0	1	1	0	0	0	1	2	1	0	0	1
ADIVITPVIK	10	0	1067.66	2	0.0066054	74.92	AT1G29700.1	AT1G29700.1	yes	yes	63179000	8036900	9984400	10033000	8189600	13283000	6893800	6759000	0			MELLKNERADIVITPV	IVITPVIKQLLPRFTL	R	A	D	I	K	Q	1	0	0	1	0	0	0	0	0	3	0	1	0	0	1	0	1	0	0	2
ADLAIPITSHASLAR	15	0	1534.85	2;3	5.5507e-07	106.01	AT5G01600.1	AT5G01600.1	yes	yes	249140000	0	28881000	0	97992000	85996000	2560900	17934000	15778000			QPFEEVKKADLAIPIT	TSHASLARQRFADASE	K	A	D	A	R	Q	4	1	0	1	0	0	0	0	1	2	2	0	0	0	1	2	1	0	0	0
ADLEMQIESLTEELAYLK	18	0	2095.04	2	2.3027e-08	136.24	CON__P13645	CON__P13645	yes	yes	3196200	0	0	3196200	0	0	0	0	0		+	LDELTLTKADLEMQIE	TEELAYLKKNHEEEMK	K	A	D	L	K	K	2	0	0	1	0	1	4	0	0	1	4	1	1	0	0	1	1	0	1	0
ADLFLEPGDK	10	0	1103.55	2	0.023944	61.78	AT1G53580.2;AT1G53580.1	AT1G53580.2	yes	no	35546000	0	0	11956000	0	0	0	15148000	8441600			ISKASGSKADLFLEPG	LFLEPGDKVSIGDIYL	K	A	D	D	K	V	1	0	0	2	0	0	1	1	0	0	2	1	0	1	1	0	0	0	0	0
ADLGLLGFPPK	11	0	1126.64	2	0.0014499	99.802	AT1G73060.1	AT1G73060.1	yes	yes	52723000	5044500	7692700	5528900	11844000	0	6831200	9409100	6371900			NLELDTLRADLGLLGF	GLLGFPPKDLHYRFLS	R	A	D	P	K	D	1	0	0	1	0	0	0	2	0	0	3	1	0	1	2	0	0	0	0	0
ADLGNVAAAK	10	0	928.498	2	0.00045669	113.71	AT1G70410.3;AT1G70410.1;AT1G70410.2	AT1G70410.3	yes	no	184290000	20673000	30979000	34637000	17832000	38082000	14295000	15895000	11897000			LNDLLSTKADLGNVAA	LGNVAAAKIKALTAEL	K	A	D	A	K	I	4	0	1	1	0	0	0	1	0	0	1	1	0	0	0	0	0	0	0	1
ADLGVLALK	9	0	898.549	1;2	0.0038422	95.531	AT1G10840.1;AT1G10840.2	AT1G10840.1	yes	no	251690000	34314000	29937000	33599000	27194000	50060000	37827000	27110000	11648000			CIIYDPSKADLGVLAL	DLGVLALKALKLSDSF	K	A	D	L	K	A	2	0	0	1	0	0	0	1	0	0	3	1	0	0	0	0	0	0	0	1
ADLIAYLK	8	0	905.522	2	0.017802	89.55	AT1G22840.1	AT1G22840.1	no	no	721170000	69283000	83852000	65190000	164740000	112400000	69453000	108210000	48041000			GLKKPQDRADLIAYLK	ADLIAYLKESTAPK__	R	A	D	L	K	E	2	0	0	1	0	0	0	0	0	1	2	1	0	0	0	0	0	0	1	0
ADLLDINGQIFAEQGK	16	0	1730.88	2	9.3435e-65	208.27	AT5G58330.2;AT5G58330.1;AT5G58330.3	AT5G58330.2	yes	no	29591000	0	5996300	5433300	2886900	0	5841300	0	9432800			PRGPGMERADLLDING	QIFAEQGKALNKAASP	R	A	D	G	K	A	2	0	1	2	0	2	1	2	0	2	2	1	0	1	0	0	0	0	0	0
ADLLEQGSFDSAIDGCHGVFHTASPFFNDAK	31	0	3352.51	4	3.1999e-11	79.408	AT5G19440.1	AT5G19440.1	yes	yes	61921000	0	0	0	39298000	22623000	0	0	0			KERLHLFKADLLEQGS	SPFFNDAKDPQAELID	K	A	D	A	K	D	4	0	1	4	1	1	1	3	2	1	2	1	0	4	1	3	1	0	0	1
ADLLILLSDVEGLYTGPPSDPNSK	24	0	2513.29	2;3	5.8066e-07	119.4	AT2G39800.4;AT2G39800.1;AT2G39800.3;AT2G39800.2	AT2G39800.4	yes	no	16419000	0	0	0	8095600	8323300	0	0	0			ALLALELKADLLILLS	PPSDPNSKLIHTFVKE	K	A	D	S	K	L	1	0	1	3	0	0	1	2	0	1	5	1	0	0	3	3	1	0	1	1
ADLLPPLTAAQVDAK	15	0	1521.84	2	2.8092e-06	109.72	AT3G20000.1	AT3G20000.1	yes	yes	207820000	32403000	36427000	26242000	23002000	36389000	0	22615000	30741000			________________	TAAQVDAKTKVDEKVD	M	A	D	A	K	T	4	0	0	2	0	1	0	0	0	0	3	1	0	0	2	0	1	0	0	1
ADLLYNAIEESNGFFR	16	0	1857.89	2;3	2.4977e-20	170.04	AT4G35630.1	AT4G35630.1	yes	yes	75580000	16422000	0	14020000	13551000	0	10624000	10470000	10493000			VEKKNQRKADLLYNAI	EESNGFFRCPVEKSVR	K	A	D	F	R	C	2	1	2	1	0	0	2	1	0	1	2	0	0	2	0	1	0	0	1	0
ADLNVPLDDNQNITDDTR	18	0	2027.94	2;3	3.2702e-39	198.23	AT1G56190.2;AT1G56190.1	AT1G56190.2	yes	no	1972700000	300580000	227600000	263610000	223530000	336180000	164770000	225630000	230850000			KGKKVFVRADLNVPLD	QNITDDTRIRAAIPTI	R	A	D	T	R	I	1	1	3	5	0	1	0	0	0	1	2	0	0	0	1	0	2	0	0	1
ADLNVPLDDNQTITDDTR	18	0	2014.94	2;3	1.949e-39	200.76	AT3G12780.1	AT3G12780.1	yes	yes	16614000000	2497800000	2588100000	2452800000	2085900000	2884100000	1138900000	1775800000	1190200000			KGKKVFVRADLNVPLD	QTITDDTRIRAAIPTI	R	A	D	T	R	I	1	1	2	5	0	1	0	0	0	1	2	0	0	0	1	0	3	0	0	1
ADLQDYEALK	10	0	1164.57	2	0.0021281	90.15	AT1G15950.1;AT1G15950.2	AT1G15950.1	yes	no	25198000	0	0	14394000	10804000	0	0	0	0			KERLILCKADLQDYEA	LQDYEALKAAIDGCDG	K	A	D	L	K	A	2	0	0	2	0	1	1	0	0	0	2	1	0	0	0	0	0	0	1	0
ADLQNAIDSEDYGLAAK	17	0	1792.85	2	1.5523e-27	186.76	AT2G03390.1;AT2G03390.2	AT2G03390.1	yes	no	144770000	16704000	17393000	22504000	21682000	26131000	13907000	17677000	8776500			GISIIRLRADLQNAID	EDYGLAAKLRDEISKL	R	A	D	A	K	L	4	0	1	3	0	1	1	1	0	1	2	1	0	0	0	1	0	0	1	0
ADLSGQLK	8	0	830.45	2	0.00556	115.69	AT2G39390.1	AT2G39390.1	yes	yes	78595000	12721000	13306000	8141700	0	23371000	6339500	5299100	9417700			HELREKSKADLSGQLK	ADLSGQLKEFKAELAL	K	A	D	L	K	E	1	0	0	1	0	1	0	1	0	0	2	1	0	0	0	1	0	0	0	0
ADLSSVDEFLNQCK	14	0	1624.74	2	2.2515e-77	265.55	AT5G49810.1	AT5G49810.1	yes	yes	132730000	15700000	15006000	19278000	11952000	22255000	15087000	16978000	16473000			________________	DEFLNQCKQSGDAAYG	M	A	D	C	K	Q	1	0	1	2	1	1	1	0	0	0	2	1	0	1	0	2	0	0	0	1
ADLVNNLGTIAR	12	0	1255.69	2	2.045e-16	190.57	AT5G56010.1;AT5G56030.1;AT5G56030.2;AT5G56000.1;AT5G52640.1	AT5G56030.1	no	no	3155400000	407540000	368520000	366160000	462600000	642110000	337740000	375630000	195080000			DSGIGMTKADLVNNLG	NNLGTIARSGTKEFME	K	A	D	A	R	S	2	1	2	1	0	0	0	1	0	1	2	0	0	0	0	0	1	0	0	1
ADMFSESQR	9	0	1069.45	2	0.0012632	113.5	AT2G21870.1;AT2G21870.2	AT2G21870.1	yes	no	73446000	12706000	9169900	15202000	2051800	18555000	0	3008600	12753000			VMKTIRQKADMFSESQ	DMFSESQRIKHDIDTE	K	A	D	Q	R	I	1	1	0	1	0	1	1	0	0	0	0	0	1	1	0	2	0	0	0	0
ADMLELDREVVK	12	1	1416.73	3	0.069369	38.584	AT5G53460.3;AT5G53460.2;AT5G53460.1	AT5G53460.3	yes	no	10003000	0	0	0	0	10003000	0	0	0			TVTEMIGRADMLELDR	ELDREVVKNNDKLENI	R	A	D	V	K	N	1	1	0	2	0	0	2	0	0	0	2	1	1	0	0	0	0	0	0	2
ADMYFFSPEHPPLTEDAQR	19	0	2250.01	3	2.8961e-24	114.4	AT4G12060.1	AT4G12060.1	yes	yes	161010000	14168000	18801000	7042700	23809000	50870000	32490000	5483400	8345000			ETVKLLGKADMYFFSP	PLTEDAQRALDSALDQ	K	A	D	Q	R	A	2	1	0	2	0	1	2	0	1	0	1	0	1	2	3	1	1	0	1	0
ADNDSLDQFLAAAIDAAK	18	0	1847.89	2	3.4318e-14	157.09	AT3G02870.2;AT3G02870.1	AT3G02870.2	yes	no	27295000	2107700	3344300	3083000	4972700	4610700	2297000	3706500	3172700			________________	AAAIDAAKKAGQIIRK	M	A	D	A	K	K	6	0	1	4	0	1	0	0	0	1	2	1	0	1	0	1	0	0	0	0
ADPEGLAEIQR	11	0	1197.6	2	0.012104	79.974	AT3G15090.1	AT3G15090.1	yes	yes	57781000	9927900	8264900	13263000	0	13249000	0	13075000	0			DYWWTYMRADPEGLAE	EGLAEIQRLVGAGKLK	R	A	D	Q	R	L	2	1	0	1	0	1	2	1	0	1	1	0	0	0	1	0	0	0	0	0
ADPELEAIR	9	0	1012.52	2	0.0088888	80.455	AT1G29850.1;AT1G29850.2;AT1G29850.3	AT1G29850.1	yes	no	77291000	12009000	14034000	10827000	9047900	15119000	5211400	11042000	0			________________	DPELEAIRQRRMQELM	M	A	D	I	R	Q	2	1	0	1	0	0	2	0	0	1	1	0	0	0	1	0	0	0	0	0
ADPNLYGEVK	10	0	1104.55	2	0.023944	61.78	AT3G11170.1	AT3G11170.1	yes	yes	57223000	9915300	11175000	14252000	8776400	13104000	0	0	0			EGEVVYYKADPNLYGE	PNLYGEVKVRAD____	K	A	D	V	K	V	1	0	1	1	0	0	1	1	0	0	1	1	0	0	1	0	0	0	1	1
ADQIVEANPLVK	12	0	1295.71	2	0.083821	50.194	AT5G57020.1	AT5G57020.1	yes	yes	17663000	0	0	0	0	0	17663000	0	0			PPGSVEQKADQIVEAN	VEANPLVKDDTSLETI	K	A	D	V	K	D	2	0	1	1	0	1	1	0	0	1	1	1	0	0	1	0	0	0	0	2
ADQIVNLR	8	0	927.514	2	0.0029825	127.12	AT3G29320.1	AT3G29320.1	yes	yes	109590000	12831000	9337800	15207000	24937000	17750000	14058000	0	15472000			NFFLFGAKADQIVNLR	ADQIVNLRKERAEGKF	K	A	D	L	R	K	1	1	1	1	0	1	0	0	0	1	1	0	0	0	0	0	0	0	0	1
ADQIVTETR	9	0	1031.52	2	0.00030068	137.84	AT1G48520.1;AT1G48520.3;AT1G48520.2	AT1G48520.1	yes	no	42143000	5746900	6149800	11912000	0	7087000	3716200	4744300	2786500			ALLYNQGKADQIVTET	DQIVTETRLWEEGAQK	K	A	D	T	R	L	1	1	0	1	0	1	1	0	0	1	0	0	0	0	0	0	2	0	0	1
ADQLTDDQISEFK	13	0	1508.7	2	2.8098e-17	188.28	AT5G21274.1;AT3G56800.1;AT3G43810.1;AT2G41110.1;AT2G27030.1;AT2G27030.3;AT2G41110.2	AT5G21274.1	yes	no	965040000	138290000	112550000	106840000	63531000	201880000	120660000	92379000	128920000			________________	DDQISEFKEAFSLFDK	M	A	D	F	K	E	1	0	0	3	0	2	1	0	0	1	1	1	0	1	0	1	1	0	0	0
ADQLTDEQISEFK	13	0	1522.72	2	6.5862e-66	211.64	AT5G37780.1;AT1G66410.1;AT1G66410.2;AT5G37780.2;AT5G37780.3	AT5G37780.1	yes	no	362960000	48909000	68706000	0	33968000	93246000	51542000	0	66588000			________________	DEQISEFKEAFSLFDK	M	A	D	F	K	E	1	0	0	2	0	2	2	0	0	1	1	1	0	1	0	1	1	0	0	0
ADQQAGTIVGGVR	13	0	1270.66	2	2.9645e-39	228.98	AT5G12140.1	AT5G12140.1	yes	yes	1182100000	160240000	160950000	179440000	137600000	155400000	98294000	134880000	155250000			________________	GTIVGGVRDIDANAND	M	A	D	V	R	D	2	1	0	1	0	2	0	3	0	1	0	0	0	0	0	0	1	0	0	2
ADRDESSPYAAMLAAQDVAQR	21	1	2264.05	2;3	9.7167e-67	194.51	AT2G36160.1;AT3G11510.1;AT3G52580.1	AT3G11510.1	no	no	368290000	21992000	131090000	28684000	17469000	93428000	48845000	21187000	5598600			ITGGMKVKADRDESSP	AAQDVAQRCKELGITA	K	A	D	Q	R	C	6	2	0	3	0	2	1	0	0	0	1	0	1	0	1	2	0	0	1	1
ADSPIYTMQICIPK	14	0	1635.8	2	0.0014167	100.69	AT3G15840.4;AT3G15840.5;AT3G15840.2;AT3G15840.3;AT3G15840.1	AT3G15840.4	yes	no	60980000	7301300	18265000	0	12093000	12619000	0	10702000	0			MLKKDRGKADSPIYTM	TMQICIPKHAVNLIFS	K	A	D	P	K	H	1	0	0	1	1	1	0	0	0	3	0	1	1	0	2	1	1	0	1	0
ADSSSTQDILQK	12	0	1291.63	2	0.01081	99.788	AT1G32160.1	AT1G32160.1	yes	yes	26999000	4260300	5187700	5359600	0	7375900	0	4815600	0			AAESESRKADSSSTQD	STQDILQKRISEVRDK	K	A	D	Q	K	R	1	0	0	2	0	2	0	0	0	1	1	1	0	0	0	3	1	0	0	0
ADSTVVEPR	9	0	972.488	2	0.025844	67.993	AT3G51160.1	AT3G51160.1	yes	yes	13440000	2728900	3698600	0	2281700	3494800	0	1236300	0			SESITAPKADSTVVEP	DSTVVEPRKIALITGI	K	A	D	P	R	K	1	1	0	1	0	0	1	0	0	0	0	0	0	0	1	1	1	0	0	2
ADTFNLQHR	9	0	1100.54	2	0.010433	101.64	AT3G10690.1	AT3G10690.1	yes	yes	2816000	0	0	0	2816000	0	0	0	0			KGYVKRMKADTFNLQH	DTFNLQHRGTIGKSVG	K	A	D	H	R	G	1	1	1	1	0	1	0	0	1	0	1	0	0	1	0	0	1	0	0	0
ADTLDPALLRPGR	13	1	1393.77	3	3.2697e-06	122.55	AT5G58290.1	AT5G58290.1	yes	yes	97053000	13552000	21831000	7495200	0	24955000	14364000	0	14855000			KVIMATNRADTLDPAL	PALLRPGRLDRKIEFP	R	A	D	G	R	L	2	2	0	2	0	0	0	1	0	0	3	0	0	0	2	0	1	0	0	0
ADTLVSEIEK	10	0	1103.57	2	0.026646	60.398	AT2G32240.1	AT2G32240.1	yes	yes	10928000	0	0	0	0	0	10928000	0	0			QLTVESSKADTLVSEI	TLVSEIEKLRAVAAEK	K	A	D	E	K	L	1	0	0	1	0	0	2	0	0	1	1	1	0	0	0	1	1	0	0	1
ADTPIAENEIR	11	0	1227.61	2	0.00059519	99.815	AT1G20220.1	AT1G20220.1	yes	yes	57136000	7511600	24024000	13194000	5357500	0	0	0	7050100			YQRVEKPKADTPIAEN	PIAENEIRITSMGRAR	K	A	D	I	R	I	2	1	1	1	0	0	2	0	0	2	0	0	0	0	1	0	1	0	0	0
ADTPIDANEIR	11	0	1213.59	2	0.0026869	88.392	AT1G76010.1	AT1G76010.1	yes	yes	12552000	0	0	0	0	0	12552000	0	0			YQRVVKPKADTPIDAN	PIDANEIRITSQGRAR	K	A	D	I	R	I	2	1	1	2	0	0	1	0	0	2	0	0	0	0	1	0	1	0	0	0
ADVAEVCVQALQLEEAK	17	0	1871.93	2;3	6.0069e-79	256.95	AT2G37660.1	AT2G37660.1	yes	yes	729320000	73553000	139040000	116070000	92629000	127550000	38846000	74503000	67126000			TETRTIARADVAEVCV	ALQLEEAKFKALDLAS	R	A	D	A	K	F	4	0	0	1	1	2	3	0	0	0	2	1	0	0	0	0	0	0	0	3
ADVEDFLASGSK	12	0	1237.58	2	8.3597e-05	133.89	AT3G13930.1	AT3G13930.1	yes	yes	200980000	20788000	26386000	22044000	16403000	36641000	28261000	23082000	27375000			GPEGRIVKADVEDFLA	DFLASGSKETTAKPSK	K	A	D	S	K	E	2	0	0	2	0	0	1	1	0	0	1	1	0	1	0	2	0	0	0	1
ADVELISSSTR	11	0	1176.6	2	0.0016094	116.12	AT1G12800.1	AT1G12800.1	yes	yes	72246000	11101000	0	22890000	18678000	0	0	12076000	7501100			SLVKTELRADVELISS	ELISSSTRGFAVSYGS	R	A	D	T	R	G	1	1	0	1	0	0	1	0	0	1	1	0	0	0	0	3	1	0	0	1
ADVENFFK	8	0	968.46	1;2	0.0027412	134.81	AT1G48920.1	AT1G48920.1	yes	yes	468040000	59824000	69034000	57712000	40643000	133930000	28343000	54979000	23574000			NLSFNIERADVENFFK	ADVENFFKEAGEVVDV	R	A	D	F	K	E	1	0	1	1	0	0	1	0	0	0	0	1	0	2	0	0	0	0	0	1
ADVEPEVAAAGVPK	14	0	1351.7	2	1.1531e-05	108.7	AT1G04270.2;AT1G04270.1;AT5G09510.1	AT5G09510.1	no	no	2449600000	396690000	310140000	269270000	232180000	374200000	237960000	305200000	323940000			________________	VAAAGVPKKRTFKKFA	M	A	D	P	K	K	4	0	0	1	0	0	2	1	0	0	0	1	0	0	2	0	0	0	0	3
ADVGIDSRPIGASESSSSGTSTVSSTDK	28	1	2697.26	3	1.161e-87	157.96	AT4G04770.1	AT4G04770.1	yes	yes	150260000	23546000	31962000	28312000	25134000	29875000	0	11435000	0			TRPIFKLRADVGIDSR	STVSSTDKLQQYFQNL	R	A	D	D	K	L	2	1	0	3	0	0	1	3	0	2	0	1	0	0	1	9	3	0	0	2
ADVIAAANTAADVALR	16	0	1540.82	2	3.2797e-20	167.71	AT3G51800.3;AT3G51800.1;AT3G51800.2	AT3G51800.3	yes	no	32279000	0	1441400	0	0	0	12959000	0	17878000			EGPLSGRKADVIAAAN	TAADVALRLVRPGKKN	K	A	D	L	R	L	7	1	1	2	0	0	0	0	0	1	1	0	0	0	0	0	1	0	0	2
ADVLLHK	7	0	794.465	2	0.04779	86.866	AT3G16420.3;AT3G16420.2;AT3G16420.1	AT3G16420.3	yes	no	307750000	38398000	70784000	48482000	0	73772000	53016000	0	23302000			KIVGFHGRADVLLHKI	RADVLLHKIGVHVRPL	R	A	D	H	K	I	1	0	0	1	0	0	0	0	1	0	2	1	0	0	0	0	0	0	0	1
ADVLSEDSPGEGR	13	0	1330.6	2	9.9236e-05	104.79	AT3G54760.2;AT3G54760.1	AT3G54760.2	yes	no	16042000	2595000	1282100	3732400	0	2553000	2048200	3831300	0			KTNGVKRKADVLSEDS	EDSPGEGRKTVSFAKV	K	A	D	G	R	K	1	1	0	2	0	0	2	2	0	0	1	0	0	0	1	2	0	0	0	1
ADVQEDSTGGVQK	13	0	1332.62	2	0.0031313	73.885	AT1G20110.1	AT1G20110.1	yes	yes	5945400	1462100	1074800	1041900	0	1750000	0	616600	0			KIVRAVPKADVQEDST	DSTGGVQKFRVKLLAE	K	A	D	Q	K	F	1	0	0	2	0	2	1	2	0	0	0	1	0	0	0	1	1	0	0	2
ADVSDPDQINNLFDQTEQEFGSK	23	0	2596.16	3	8.1794e-16	120.32	AT4G13180.1	AT4G13180.1	yes	yes	51145000	9321700	5347200	7371700	0	24213000	0	4891300	0			LKSAIAVKADVSDPDQ	TEQEFGSKVHIVVNCA	K	A	D	S	K	V	1	0	2	4	0	3	2	1	0	1	1	1	0	2	1	2	1	0	0	1
ADVSTIALGIAASTASIILGAGTK	24	0	2200.23	2;3	2.9006e-23	135.76	AT5G45390.1	AT5G45390.1	yes	yes	87683000	0	0	0	81058000	6625800	0	0	0			YDVVQLVRADVSTIAL	IILGAGTKGKRFAMPN	R	A	D	T	K	G	6	0	0	1	0	0	0	3	0	4	2	1	0	0	0	3	3	0	0	1
ADVVIPVATVSGVHATINTNEK	22	0	2234.19	3	7.1319e-22	128.01	AT2G21530.1	AT2G21530.1	yes	yes	64979000	0	11609000	9474400	16629000	18388000	8108900	769860	0			TIGRLPEKADVVIPVA	ATINTNEKNLLVTDMN	K	A	D	E	K	N	3	0	2	1	0	0	1	1	1	2	0	1	0	0	1	1	3	0	0	5
ADVVSITNALEK	12	0	1258.68	2	0.0013265	93.258	AT3G56190.1;AT3G56190.2;AT3G56450.1	AT3G56190.1	yes	no	19814000	0	0	3611700	16202000	0	0	0	0			AGMCHLCKADVVSITN	SITNALEKYQDLDPTF	K	A	D	E	K	Y	2	0	1	1	0	0	1	0	0	1	1	1	0	0	0	1	1	0	0	2
ADVVSQDEK	9	0	989.467	2	0.021081	69.812	AT5G66120.2;AT5G66120.1	AT5G66120.2	yes	no	5104100	1185400	715000	933460	542860	1101100	0	626340	0			IKRSCENKADVVSQDE	DVVSQDEKESGLRATL	K	A	D	E	K	E	1	0	0	2	0	1	1	0	0	0	0	1	0	0	0	1	0	0	0	2
ADWHACLDNPVGFK	14	0	1628.74	2	0.00070006	81.525	AT4G26970.1	AT4G26970.1	yes	yes	2340900	0	0	2340900	0	0	0	0	0			RVPLKDMKADWHACLD	LDNPVGFKGFAVPKEK	K	A	D	F	K	G	2	0	1	2	1	0	0	1	1	0	1	1	0	1	1	0	0	1	0	1
ADWHSCLDNR	10	0	1272.53	2;3	0.00026214	86.882	AT4G35830.1;AT4G35830.2	AT4G35830.1	yes	no	35945000	0	0	10098000	10626000	10334000	4887800	0	0			RVPLKEMKADWHSCLD	WHSCLDNRVGFKGFAV	K	A	D	N	R	V	1	1	1	2	1	0	0	0	1	0	1	0	0	0	0	1	0	1	0	0
ADWHSCLDSK	10	0	1217.51	2	0.074265	54.722	AT2G05710.1	AT2G05710.1	yes	yes	5213500	2293200	0	2920300	0	0	0	0	0			RVTLKEMKADWHSCLD	WHSCLDSKVGFKGFAI	K	A	D	S	K	V	1	0	0	2	1	0	0	0	1	0	1	1	0	0	0	2	0	1	0	0
ADYDYLIK	8	0	999.491	2	0.041838	69.198	AT3G46060.3;AT3G46060.2;AT3G46060.1;AT5G59840.1	AT3G46060.3	no	no	40412000	9336200	13650000	0	0	17426000	0	0	0			AAPPARARADYDYLIK	ADYDYLIKLLLIGDSG	R	A	D	I	K	L	1	0	0	2	0	0	0	0	0	1	1	1	0	0	0	0	0	0	2	0
ADYEGLYCVNCEEYK	15	0	1911.77	2	3.6537e-12	153.34	AT3G55400.1;AT3G55400.2	AT3G55400.1	yes	no	24709000	0	0	0	5950300	0	6603800	12155000	0			FANGDIYRADYEGLYC	CVNCEEYKDEKELLEN	R	A	D	Y	K	D	1	0	1	1	2	0	3	1	0	0	1	1	0	0	0	0	0	0	3	1
ADYFLVGK	8	0	911.475	2	0.027524	79.469	AT3G29320.1	AT3G29320.1	yes	yes	144450000	22563000	27368000	22996000	22668000	0	24491000	12199000	12169000			EGNEGFGRADYFLVGK	ADYFLVGKDFPSYIEC	R	A	D	G	K	D	1	0	0	1	0	0	0	1	0	0	1	1	0	1	0	0	0	0	1	1
AEADALSHGDA	11	0	1055.45	2	0.0061044	73.248	AT1G13690.1	AT1G13690.1	yes	yes	5074300	1882100	1983000	0	0	0	0	1209200	0			TKNDPMARAEADALSH	DALSHGDA________	R	A	E	D	A	-	4	0	0	2	0	0	1	1	1	0	1	0	0	0	0	1	0	0	0	0
AEADDIQPIVCDNGTGMVK	19	0	2031.92	2;3	2.2721e-35	207.39	AT3G18780.2;AT3G18780.1	AT3G18780.2	yes	no	377570000	56927000	26384000	49600000	55117000	72522000	45335000	28831000	42857000			________________	DNGTGMVKAGFAGDDA	M	A	E	V	K	A	2	0	1	3	1	1	1	2	0	2	0	1	1	0	1	0	1	0	0	2
AEADEEVLQILELYR	15	0	1789.91	2;3	5.9923e-106	286.73	AT3G62120.2;AT3G62120.1	AT3G62120.2	yes	no	118660000	16508000	13847000	8321800	8855400	38943000	8792100	8236800	15157000			GHTAFATKAEADEEVL	LQILELYRRIYEEYLA	K	A	E	Y	R	R	2	1	0	1	0	1	4	0	0	1	3	0	0	0	0	0	0	0	1	1
AEAEGHESEPIGLK	14	0	1465.7	3	0.020534	39.961	AT1G33780.1	AT1G33780.1	yes	yes	21979000	4765300	10395000	0	0	6817700	0	0	0			FMKEQEEKAEAEGHES	ESEPIGLKWAHPIPFP	K	A	E	L	K	W	2	0	0	0	0	0	4	2	1	1	1	1	0	0	1	1	0	0	0	0
AEAESLYQSK	10	0	1124.54	2	0.00062913	108.81	CON__P04264	CON__P04264	yes	yes	62883000	11595000	4413100	35123000	1432400	5026400	833200	4459400	0		+	EDIAQKSKAEAESLYQ	AESLYQSKYEELQITA	K	A	E	S	K	Y	2	0	0	0	0	1	2	0	0	0	1	1	0	0	0	2	0	0	1	0
AEAFVNLGEPNIPIA	15	0	1553.81	2	1.903e-06	114.89	AT5G23310.1	AT5G23310.1	yes	yes	86228000	9403500	13726000	12953000	9426200	14674000	8554500	8173300	9319100			AAMSRMARAEAFVNLG	GEPNIPIA________	R	A	E	I	A	-	3	0	2	0	0	0	2	1	0	2	1	0	0	1	2	0	0	0	0	1
AEAGGDELLGLPLESQQPA	19	0	1893.93	2;3	0.00050499	98.182	AT1G79850.1	AT1G79850.1	yes	yes	776310000	155840000	94016000	81171000	70311000	154090000	71336000	67441000	82101000			VIARAARKAEAGGDEL	PLESQQPA________	K	A	E	P	A	-	3	0	0	1	0	2	3	3	0	0	4	0	0	0	2	1	0	0	0	0
AEAGRFPVAGSEEDAQK	17	1	1760.83	2;3	5.7072e-15	139.3	AT2G30110.1	AT2G30110.1	yes	yes	246250000	14788000	36971000	18425000	18105000	24817000	15409000	19043000	98693000			FQALDHFKAEAGRFPV	GSEEDAQKLISIATAI	K	A	E	Q	K	L	4	1	0	1	0	1	3	2	0	0	0	1	0	1	1	1	0	0	0	1
AEAILAATNNRPTNK	15	1	1582.84	2;3	5.23e-05	107.09	AT1G30360.1	AT1G30360.1	yes	yes	16194000	0	0	0	0	16194000	0	0	0			GYKKKLARAEAILAAT	TNNRPTNKTGFCGLVG	R	A	E	N	K	T	4	1	3	0	0	0	1	0	0	1	1	1	0	0	1	0	2	0	0	0
AEAIQFPVR	9	0	1029.56	2	0.0015057	114.6	AT4G12650.1	AT4G12650.1	yes	yes	43761000	0	9256200	0	8491400	11709000	7546600	4502600	2255200			FGGFLGTRAEAIQFPV	EAIQFPVRTNQIPREI	R	A	E	V	R	T	2	1	0	0	0	1	1	0	0	1	0	0	0	1	1	0	0	0	0	1
AEALAALSSAFNSSSSSTK	19	0	1827.88	2	1.3524e-09	142.39	AT2G41740.1	AT2G41740.1	yes	yes	10222000	0	0	0	10222000	0	0	0	0			SHDGPRQRAEALAALS	NSSSSSTKSPPPPRPV	R	A	E	T	K	S	5	0	1	0	0	0	1	0	0	0	2	1	0	1	0	7	1	0	0	0
AEASDLLEWPK	11	0	1257.62	1;2	2.2811e-12	188.04	AT1G11840.4;AT1G11840.3;AT1G11840.2;AT1G11840.1;AT1G11840.5	AT1G11840.4	yes	no	1187300000	114140000	123190000	181120000	95455000	218920000	152960000	192420000	109100000			________________	SDLLEWPKKDNRRFLH	M	A	E	P	K	K	2	0	0	1	0	0	2	0	0	0	2	1	0	0	1	1	0	1	0	0
AEASSLVGK	9	0	860.46	1;2	7.9018e-05	141.2	AT1G70890.1	AT1G70890.1	yes	yes	233210000	27534000	34952000	37776000	0	60093000	8920600	21542000	42387000			________________	EASSLVGKLETEVEIK	M	A	E	G	K	L	2	0	0	0	0	0	1	1	0	0	1	1	0	0	0	2	0	0	0	1
AEASSSEIPSIPTR	14	0	1443.72	2	5.1162e-10	142.19	AT2G19540.1	AT2G19540.1	yes	yes	178020000	14886000	21273000	32335000	30959000	28849000	7484400	27502000	14728000			AKRKNKKKAEASSSEI	EIPSIPTRVWQPGVDT	K	A	E	T	R	V	2	1	0	0	0	0	2	0	0	2	0	0	0	0	2	4	1	0	0	0
AEASTATVEAQVEEDEEEIDETGVEAR	27	0	2906.28	2;3	1.0218e-272	342.76	AT3G49470.1	AT3G49470.1	yes	yes	333810000	40765000	58413000	73331000	40651000	43671000	12762000	64221000	0			EIGATSQRAEASTATV	DETGVEARDIDLVMTQ	R	A	E	A	R	D	5	1	0	2	0	1	9	1	0	1	0	0	0	0	0	1	3	0	0	3
AEATDVANAVLDGSDAILLGAETLR	25	0	2484.27	2;3	3.215e-70	263.45	AT3G52990.1;AT3G52990.2;AT2G36580.1	AT3G52990.1	no	no	298100000	24330000	29020000	36347000	27067000	82580000	31076000	38296000	29384000			TDNLRPTRAEATDVAN	LLGAETLRGLYPVETI	R	A	E	L	R	G	6	1	1	3	0	0	2	2	0	1	4	0	0	0	0	1	2	0	0	2
AEATEVVTGSNR	12	0	1232.6	2	0.0080713	68.525	AT3G02260.1	AT3G02260.1	yes	yes	5810800	0	0	0	0	4109700	0	1701100	0			DVSSSVQKAEATEVVT	EVVTGSNRSGSQSVDS	K	A	E	N	R	S	2	1	1	0	0	0	2	1	0	0	0	0	0	0	0	1	2	0	0	2
AEATSALR	8	0	817.429	2	0.022351	81.191	AT1G10590.2;AT1G10590.1	AT1G10590.2	yes	no	21870000	0	0	7306800	4551900	0	0	5204500	4806800			________________	AEATSALRKPVFTKVN	M	A	E	L	R	K	3	1	0	0	0	0	1	0	0	0	1	0	0	0	0	1	1	0	0	0
AEATSALRK	9	1	945.524	2	0.0012736	131.03	AT1G10590.2;AT1G10590.1	AT1G10590.2	yes	no	19807000	2086000	5959900	0	6987000	4178100	0	596050	0			________________	EATSALRKPVFTKVNE	M	A	E	R	K	P	3	1	0	0	0	0	1	0	0	0	1	1	0	0	0	1	1	0	0	0
AEAVDTSTVEEAAILK	16	0	1645.84	2	9.8709e-05	85.672	AT5G40450.1	AT5G40450.1	yes	yes	30755000	6502400	7210300	6713500	0	10329000	0	0	0			IPQCETLKAEAVDTST	VEEAAILKTLETNISE	K	A	E	L	K	T	4	0	0	1	0	0	3	0	0	1	1	1	0	0	0	1	2	0	0	2
AEAVEGAATSDDDLK	15	0	1490.67	2	6.6181e-21	186.81	AT1G75950.1	AT1G75950.1	yes	yes	474990000	72543000	62392000	70929000	38685000	74939000	58999000	68894000	27612000			HVEAAASKAEAVEGAA	ATSDDDLKAWDADFMK	K	A	E	L	K	A	4	0	0	3	0	0	2	1	0	0	1	1	0	0	0	1	1	0	0	1
AEAVGTDDCPVK	12	0	1260.57	2	0.025174	66.19	AT5G05470.1	AT5G05470.1	yes	yes	2351700	0	0	0	0	0	0	0	2351700			HIKEAMKKAEAVGTDD	GTDDCPVKIKLVAPPL	K	A	E	V	K	I	2	0	0	2	1	0	1	1	0	0	0	1	0	0	1	0	1	0	0	2
AECEAADLMDGLR	13	0	1449.62	2	1.4016e-05	121.9	AT4G26410.1	AT4G26410.1	yes	yes	13711000	2766100	2517100	4183000	0	4245300	0	0	0			RLAKSVHKAECEAADL	ADLMDGLRQIPGRDAI	K	A	E	L	R	Q	3	1	0	2	1	0	2	1	0	0	2	0	1	0	0	0	0	0	0	0
AECLVPGSWWVEK	13	0	1559.74	2	0.00072308	84.821	AT2G42690.1	AT2G42690.1	yes	yes	79325000	13921000	13930000	17390000	0	0	0	11744000	22341000			NKSCEFLKAECLVPGS	PGSWWVEKNKGLIKNE	K	A	E	E	K	N	1	0	0	0	1	0	2	1	0	0	1	1	0	0	1	1	0	2	0	2
AEDDEHVEVIQGIER	15	0	1737.82	2;3	8.2783e-09	158.01	AT1G20330.1	AT1G20330.1	yes	yes	94049000	23399000	29903000	4887600	0	30274000	0	5585100	0			WVTTEKFKAEDDEHVE	EVIQGIERGDALPGLR	K	A	E	E	R	G	1	1	0	2	0	1	4	1	1	2	0	0	0	0	0	0	0	0	0	2
AEDDQEEPDFEVVDK	15	0	1763.74	2	9.1721e-16	172.09	AT1G42550.1	AT1G42550.1	yes	yes	59637000	13524000	11074000	10590000	8040000	0	4534800	11875000	0			KNDKPEQRAEDDQEEP	PDFEVVDKGVEFDDDL	R	A	E	D	K	G	1	0	0	4	0	1	4	0	0	0	0	1	0	1	1	0	0	0	0	2
AEDDVNFYQTVNPDVAK	17	0	1923.88	2	5.0095e-43	215.02	AT5G60640.1;AT5G60640.2;AT5G60640.3	AT5G60640.1	yes	no	260230000	36722000	37881000	37033000	26741000	51127000	22368000	29053000	19306000			DQLNAASKAEDDVNFY	TVNPDVAKMFHLDPES	K	A	E	A	K	M	2	0	2	3	0	1	1	0	0	0	0	1	0	1	1	0	1	0	1	3
AEDEAAGEADGLK	13	0	1274.56	2	3.5852e-06	131.82	AT5G07340.1;AT5G07340.2	AT5G07340.1	yes	no	22196000	3519300	4103700	2843200	2007100	4968100	2451900	2302300	0			DVEKEKQKAEDEAAGE	AGEADGLKSYQKKVFD	K	A	E	L	K	S	4	0	0	2	0	0	3	2	0	0	1	1	0	0	0	0	0	0	0	0
AEDGEVWTFTVR	12	0	1408.66	2	2.614e-20	194.94	AT3G22960.1	AT3G22960.1	yes	yes	161760000	24627000	45794000	23993000	0	0	38691000	0	28657000			LGGEASAKAEDGEVWT	EVWTFTVRAFDSSRPE	K	A	E	V	R	A	1	1	0	1	0	0	2	1	0	0	0	0	0	1	0	0	2	1	0	2
AEDILELLQSPPFR	14	0	1626.86	2;3	3.0847e-11	184.24	AT2G26590.3;AT2G26590.2;AT2G26590.1	AT2G26590.3	yes	no	63202000	4452500	6264700	5281300	23879000	11805000	5575100	1959800	3984200			HLPEGHSRAEDILELL	LLQSPPFRQQVDAFTY	R	A	E	F	R	Q	1	1	0	1	0	1	2	0	0	1	3	0	0	1	2	1	0	0	0	0
AEDITAYQTESGVR	14	0	1538.72	2	4.2648e-06	110.08	AT3G61490.3;AT3G61490.2;AT3G61490.1	AT3G61490.3	yes	no	0	0	0	0	0	0	0	0	0			SGGIEDVRAEDITAYQ	YQTESGVRIKTAVGRG	R	A	E	V	R	I	2	1	0	1	0	1	2	1	0	1	0	0	0	0	0	1	2	0	1	1
AEDSPAVTSTPLVVTEHPVEPTTELPVEHPEEK	33	0	3563.75	4	3.5979e-27	122.77	AT1G20440.1	AT1G20440.1	yes	yes	72451000	23867000	18922000	0	0	29662000	0	0	0			LPGHHDEKAEDSPAVT	PVEHPEEKKGILEKIK	K	A	E	E	K	K	2	0	0	1	0	0	7	0	2	0	2	1	0	0	6	2	5	0	0	5
AEDTGELTEK	10	0	1091.5	2	0.0021622	89.886	AT1G55480.1	AT1G55480.1	yes	yes	42483000	0	10357000	13939000	0	6786200	101700	11300000	0			QMEKRNGKAEDTGELT	DTGELTEKEIIRAERN	K	A	E	E	K	E	1	0	0	1	0	0	3	1	0	0	1	1	0	0	0	0	2	0	0	0
AEDVSVAEAIHEIVASG	17	0	1695.83	2;3	3.3383e-12	127.17	AT4G34450.1	AT4G34450.1	yes	yes	66743000	9681100	4316400	8180100	8788200	10256000	11140000	8437800	5943700			IAMKLTVRAEDVSVAE	IHEIVASG________	R	A	E	S	G	-	4	0	0	1	0	0	3	1	1	2	0	0	0	0	0	2	0	0	0	3
AEDVTNRVENLLEELR	16	1	1898.97	2;3	4.0036e-15	127.83	AT5G22800.1	AT5G22800.1	yes	yes	153100000	32089000	0	18543000	56017000	0	0	11926000	34527000			LCSTLKVKAEDVTNRV	ENLLEELRAARKEASD	K	A	E	L	R	A	1	2	2	1	0	0	4	0	0	0	3	0	0	0	0	0	1	0	0	2
AEDVVSSMLAK	11	0	1148.57	2	0.0044626	79.148	AT5G16840.3;AT5G16840.1;AT5G16840.2;AT4G17720.1	AT5G16840.3	no	no	90081000	8413300	19274000	13657000	11382000	19870000	0	13757000	3727200			GAESVVQKAEDVVSSM	VVSSMLAKGFILGKDA	K	A	E	A	K	G	2	0	0	1	0	0	1	0	0	0	1	1	1	0	0	2	0	0	0	2
AEDWLNPDVVLEAFEAR	17	0	1972.95	2	1.7308e-07	98.942	AT4G16760.1;AT4G16760.2	AT4G16760.1	yes	no	37708000	0	2823100	4626500	8963400	9506800	4937900	3799600	3051100			QCRSGVQKAEDWLNPD	VLEAFEARALRMAVTC	K	A	E	A	R	A	3	1	1	2	0	0	3	0	0	0	2	0	0	1	1	0	0	1	0	2
AEEADTNIEIWK	12	0	1417.67	2	0.00020778	121.9	AT1G12920.1	AT1G12920.1	yes	yes	21492000	6360400	0	5551900	0	9579900	0	0	0			________________	DTNIEIWKIKKLIKGL	M	A	E	W	K	I	2	0	1	1	0	0	3	0	0	2	0	1	0	0	0	0	1	1	0	0
AEEAINHLGADSFLVTTDPQK	21	0	2255.11	2;3	7.145e-238	346.18	AT4G39330.1;AT4G39330.2	AT4G39330.1	yes	no	832680000	109020000	131620000	114390000	55555000	159900000	89795000	131670000	40739000			VISSSSTKAEEAINHL	LVTTDPQKMKAAIGTM	K	A	E	Q	K	M	3	0	1	2	0	1	2	1	1	1	2	1	0	1	1	1	2	0	0	1
AEEALNISPSAENSK	15	0	1558.75	2	0.00020431	89.959	AT1G68790.1	AT1G68790.1	yes	yes	0	0	0	0	0	0	0	0	0			RFGKQKLKAEEALNIS	SPSAENSKRTSLLGKI	K	A	E	S	K	R	3	0	2	0	0	0	3	0	0	1	1	1	0	0	1	3	0	0	0	0
AEEDGVACVEFIAGK	15	0	1593.73	2	1.6091e-08	128.85	AT1G48030.2;AT1G48030.1;AT3G17240.3;AT3G17240.1	AT1G48030.2	no	no	47817000	0	0	18317000	0	0	11273000	0	18227000			PGPMLAHKAEEDGVAC	CVEFIAGKHGHVDYDK	K	A	E	G	K	H	3	0	0	1	1	0	3	2	0	1	0	1	0	1	0	0	0	0	0	2
AEEDLRDNYSPGWK	14	1	1678.76	2	0.00015972	107.09	AT3G62120.2;AT3G62120.1	AT3G62120.2	yes	no	10641000	0	0	0	0	10641000	0	0	0			ALCEAGIRAEEDLRDN	DNYSPGWKYSDWEMKG	R	A	E	W	K	Y	1	1	1	2	0	0	2	1	0	0	1	1	0	0	1	1	0	1	1	0
AEEDVTNIMK	10	0	1148.54	2	0.0076392	66.299	AT1G01790.1	AT1G01790.1	yes	yes	29887000	3396300	8501800	10760000	1774300	0	0	5455300	0			TIQISSLKAEEDVTNI	EDVTNIMKLAEQAVAF	K	A	E	M	K	L	1	0	1	1	0	0	2	0	0	1	0	1	1	0	0	0	1	0	0	1
AEEEAAGSADGLK	13	0	1246.57	2	1.2778e-11	167.09	AT5G61790.1	AT5G61790.1	yes	yes	116290000	16008000	18854000	16124000	9161000	22481000	7052300	11093000	15519000			DVEKEKQKAEEEAAGS	AGSADGLKSYQKVVFD	K	A	E	L	K	S	4	0	0	1	0	0	3	2	0	0	1	1	0	0	0	1	0	0	0	0
AEEEAVEIVK	10	0	1115.57	2	1.1122e-05	119.21	AT2G23670.1	AT2G23670.1	yes	yes	146440000	48391000	0	0	0	98044000	0	0	0			GIRKKLKKAEEEAVEI	EEAVEIVKEGFETAEK	K	A	E	V	K	E	2	0	0	0	0	0	4	0	0	1	0	1	0	0	0	0	0	0	0	2
AEEEDGVSLGTMK	13	0	1364.61	2	3.2926e-08	151.15	AT2G36145.1	AT2G36145.1	yes	yes	197500000	13083000	10414000	45203000	28702000	11676000	34353000	29522000	24548000			SPGNGGVKAEEEDGVS	GVSLGTMKLPVDTDLA	K	A	E	M	K	L	1	0	0	1	0	0	3	2	0	0	1	1	1	0	0	1	1	0	0	1
AEEEFIYR	8	0	1055.49	2	0.0046359	116.88	AT4G01897.1	AT4G01897.1	yes	yes	39021000	5418200	5161600	7236800	5012200	5440300	4491100	3093100	3167600			________________	AEEEFIYRISTEQEWE	M	A	E	Y	R	I	1	1	0	0	0	0	3	0	0	1	0	0	0	1	0	0	0	0	1	0
AEEEVIAIPVQPSDHK	16	0	1760.89	2	5.4007e-17	155.99	AT1G33680.1	AT1G33680.1	yes	yes	36845000	0	0	12244000	9442000	0	0	7126800	8033200			________________	PVQPSDHKRKLENLES	M	A	E	H	K	R	2	0	0	1	0	1	3	0	1	2	0	1	0	0	2	1	0	0	0	2
AEEGFFNGLVSSVIR	15	0	1623.83	2	8.6857e-05	92.19	AT1G50200.1;AT1G50200.2	AT1G50200.1	yes	no	6230500	0	6230500	0	0	0	0	0	0			RYGKEILKAEEGFFNG	GLVSSVIRVMGDVFTE	K	A	E	I	R	V	1	1	1	0	0	0	2	2	0	1	1	0	0	2	0	2	0	0	0	2
AEEGHSLGLIDAVVPPAELVTTAR	24	0	2444.29	3	2.7119e-07	90.308	AT3G06860.1	AT3G06860.1	yes	yes	23746000	0	6200500	0	0	8662800	5408200	0	3474700			ILTSKPVKAEEGHSLG	AELVTTARRWALDIVG	K	A	E	A	R	R	4	1	0	1	0	0	3	2	1	1	3	0	0	0	2	1	2	0	0	3
AEEGNTEAESEEFVAEIADTEGNVEEVVEAK	31	0	3323.47	3	7.0432e-11	76.208	AT4G17560.1	AT4G17560.1	yes	yes	7922200	0	2259500	0	0	5662700	0	0	0			VRNEFIVRAEEGNTEA	VEEVVEAKPTRKPRIK	R	A	E	A	K	P	5	0	2	1	0	0	11	2	0	1	0	1	0	1	0	1	2	0	0	4
AEEHFDVLTK	10	0	1187.58	2	0.002534	98.044	AT1G79690.1	AT1G79690.1	yes	yes	184060000	24512000	30660000	31530000	15314000	39894000	14301000	27851000	0			________________	EHFDVLTKSGEKTGVS	M	A	E	T	K	S	1	0	0	1	0	0	2	0	1	0	1	1	0	1	0	0	1	0	0	1
AEEHLPNTLR	10	0	1178.6	3	4.0849e-05	94.692	AT5G64050.1	AT5G64050.1	yes	yes	52851000	19446000	0	13679000	0	0	10474000	0	9251600			MAISHVIRAEEHLPNT	EHLPNTLRQALIYKAL	R	A	E	L	R	Q	1	1	1	0	0	0	2	0	1	0	2	0	0	0	1	0	1	0	0	0
AEEIADDMNK	10	0	1134.49	2	0.07396	48.283	AT5G01590.1	AT5G01590.1	yes	yes	1774200	538930	716700	0	518540	0	0	0	0			PVVQFMTRAEEIADDM	EIADDMNKMELEDNDT	R	A	E	N	K	M	2	0	1	2	0	0	2	0	0	1	0	1	1	0	0	0	0	0	0	0
AEEIFAK	7	0	806.417	2	0.03259	97.071	AT3G23810.1	AT3G23810.1	yes	yes	328330000	39393000	43080000	70064000	32236000	69679000	23612000	35374000	14895000			LLIHEGVKAEEIFAKN	KAEEIFAKNGTFPDPT	K	A	E	A	K	N	2	0	0	0	0	0	2	0	0	1	0	1	0	1	0	0	0	0	0	0
AEEIFEK	7	0	864.423	2	0.024337	102.71	AT4G13940.1;AT4G13940.3;AT4G13940.4;AT4G13940.2	AT4G13940.1	yes	no	845020000	118230000	118260000	168430000	65935000	177090000	65084000	71786000	60198000			LLIHEGVKAEEIFEKT	KAEEIFEKTGQVPDPT	K	A	E	E	K	T	1	0	0	0	0	0	3	0	0	1	0	1	0	1	0	0	0	0	0	0
AEEIFGGDNR	10	0	1106.5	2	0.019524	64.04	AT4G15545.1	AT4G15545.1	yes	yes	15713000	1778700	0	4382400	1282800	4521500	3747900	0	0			TREETLRKAEEIFGGD	EIFGGDNRDLYVIFEG	K	A	E	N	R	D	1	1	1	1	0	0	2	2	0	1	0	0	0	1	0	0	0	0	0	0
AEEILAK	7	0	772.433	2	0.032595	97.068	AT3G22460.1;AT4G14880.4;AT4G14880.3;AT4G14880.2;AT4G14880.1	AT4G14880.4	no	no	287020000	22309000	28582000	66004000	17048000	99791000	21721000	16918000	14649000			GMKGAIAKAEEILAKT	KAEEILAKTPNGYMLQ	K	A	E	A	K	T	2	0	0	0	0	0	2	0	0	1	1	1	0	0	0	0	0	0	0	0
AEEIMGQAIR	10	0	1116.56	2	0.00012	129.47	AT1G04690.1	AT1G04690.1	yes	yes	49779000	11654000	0	0	9263600	3890800	7586100	5755100	11630000			AEVYANGRAEEIMGQA	EIMGQAIRELGWRRSD	R	A	E	I	R	E	2	1	0	0	0	1	2	1	0	2	0	0	1	0	0	0	0	0	0	0
AEEIPEEEK	9	0	1072.49	2	0.0051238	91.069	AT3G11910.2;AT3G11910.1;AT5G06600.2;AT5G06600.1	AT3G11910.2	no	no	29360000	208250	4952500	5786100	3767100	0	2687200	5755300	6204000			NDQYWTLRAEEIPEEE	EEIPEEEKNIGPNDRL	R	A	E	E	K	N	1	0	0	0	0	0	5	0	0	1	0	1	0	0	1	0	0	0	0	0
AEELLGQCAEK	11	0	1246.59	2	0.0026731	88.495	AT1G67680.1	AT1G67680.1	yes	yes	3993200	0	0	0	0	0	3993200	0	0			VRENKAAKAEELLGQC	LLGQCAEKFPEKSKLV	K	A	E	E	K	F	2	0	0	0	1	1	3	1	0	0	2	1	0	0	0	0	0	0	0	0
AEELVVVNPTK	11	0	1197.66	2	0.00064235	103.26	AT1G31690.1	AT1G31690.1	yes	yes	76999000	10662000	9949300	12203000	10367000	11969000	0	8739900	13108000			ARVKLGLRAEELVVVN	LVVVNPTKKTKHGNEV	R	A	E	T	K	K	1	0	1	0	0	0	2	0	0	0	1	1	0	0	1	0	1	0	0	3
AEEMAQTFR	9	0	1081.49	2	1.0934e-05	182.39	AT5G30510.1	AT5G30510.1	yes	yes	352280000	42454000	49561000	48679000	60272000	71643000	24852000	36829000	17990000			NPKLVFEKAEEMAQTF	EEMAQTFRQRIAQAEA	K	A	E	F	R	Q	2	1	0	0	0	1	2	0	0	0	0	0	1	1	0	0	1	0	0	0
AEEPTTTTLVTPEK	14	0	1515.77	2	0.0020124	69.451	AT1G72160.1	AT1G72160.1	yes	yes	0	0	0	0	0	0	0	0	0			________________	TTLVTPEKLPSPSLTP	M	A	E	E	K	L	1	0	0	0	0	0	3	0	0	0	1	1	0	0	2	0	5	0	0	1
AEEQAATAMETSAVEK	16	0	1664.76	2	1.1456e-40	208.28	AT3G11930.1;AT3G11930.2;AT3G11930.4;AT3G11930.3	AT3G11930.1	yes	no	203410000	39230000	40524000	22029000	28901000	2345200	17182000	28155000	25049000			________________	METSAVEKQPETTTEA	M	A	E	E	K	Q	5	0	0	0	0	1	4	0	0	0	0	1	1	0	0	1	2	0	0	1
AEEQEIVDSLSAEVNPDQK	19	0	2099.99	2	1.4212e-78	240.59	AT5G62440.1	AT5G62440.1	yes	yes	135600000	15015000	15763000	12012000	12514000	24134000	18367000	22487000	15308000			________________	AEVNPDQKVDMEVETA	M	A	E	Q	K	V	2	0	1	2	0	2	4	0	0	1	1	1	0	0	1	2	0	0	0	2
AEEQFDNFR	9	0	1154.5	2	0.00043213	133.6	AT3G53560.1	AT3G53560.1	yes	yes	61221000	8523800	7468800	10485000	5288100	13200000	6387000	9867700	0			TLLKKKDKAEEQFDNF	EEQFDNFRKLVPKNHP	K	A	E	F	R	K	1	1	1	1	0	1	2	0	0	0	0	0	0	2	0	0	0	0	0	0
AEEQFDNFRK	10	1	1282.59	2	0.00049831	120.12	AT3G53560.1	AT3G53560.1	yes	yes	34515000	3741300	7726700	5732600	0	6999400	6618200	1170000	2526700			TLLKKKDKAEEQFDNF	EQFDNFRKLVPKNHPY	K	A	E	R	K	L	1	1	1	1	0	1	2	0	0	0	0	1	0	2	0	0	0	0	0	0
AEEQQNSDQSNGGNVIPTPEEVATFLHK	28	0	3038.42	3;4	1.3441e-15	103.73	AT2G43910.1;AT2G43910.2	AT2G43910.1	yes	no	280670000	30075000	79876000	52833000	0	79912000	0	37972000	0			________________	EVATFLHKTVEEGGWE	M	A	E	H	K	T	2	0	3	1	0	3	4	2	1	1	1	1	0	1	2	2	2	0	0	2
AEESTEGETEAVVENAVETEAEGEGEATVAAEEAKPPWK	39	1	4072.84	3;4	1.9713e-126	216.53	AT5G47190.1	AT5G47190.1	yes	yes	55985000	0	0	8043100	5063700	10845000	0	32033000	0			KRKEFIAKAEESTEGE	EEAKPPWKTRVKLGDI	K	A	E	W	K	T	8	0	1	0	0	0	13	3	0	0	0	2	0	0	2	1	4	1	0	4
AEETAEATEQAK	12	0	1276.58	2	0.0059056	70.977	AT3G05900.1	AT3G05900.1	yes	yes	5547300	1849400	900130	955050	189070	1147400	0	506240	0			ETEVEVVKAEETAEAT	AEATEQAKVELEGKLE	K	A	E	A	K	V	4	0	0	0	0	1	4	0	0	0	0	1	0	0	0	0	2	0	0	0
AEEVGLDLEELR	12	0	1371.69	2	3.4138e-06	128.03	AT1G30070.1;AT1G30070.2	AT1G30070.1	yes	no	58767000	7672000	0	9682000	5473900	13755000	6369700	8318600	7495700			________________	GLDLEELRQLQNIAKR	M	A	E	L	R	Q	1	1	0	1	0	0	4	1	0	0	3	0	0	0	0	0	0	0	0	1
AEEVTETPAVVEEEK	15	0	1658.79	2	2.3067e-08	125.28	AT1G12080.2;AT1G12080.1	AT1G12080.2	yes	no	74416000	11285000	8158700	8713400	5038900	16498000	7028000	12534000	5159400			VVEEEEKKAEEVTETP	PAVVEEEKKTEVVEEK	K	A	E	E	K	K	2	0	0	0	0	0	6	0	0	0	0	1	0	0	1	0	2	0	0	3
AEEVVDEPEPK	11	0	1240.58	2	0.0023859	105.4	AT2G21270.2;AT2G21270.1;AT2G21270.3	AT2G21270.2	yes	no	28202000	4894100	6003600	4581600	3048000	5961300	0	3713200	0			SAAKGPAKAEEVVDEP	VVDEPEPKFNPFTGSG	K	A	E	P	K	F	1	0	0	1	0	0	4	0	0	0	0	1	0	0	2	0	0	0	0	2
AEEYHQQYLVK	11	0	1406.68	2	0.00027236	125.75	AT5G07460.1	AT5G07460.1	yes	yes	5883500	0	0	0	0	5883500	0	0	0			LPAKKFYKAEEYHQQY	YHQQYLVKGGMHGNAQ	K	A	E	V	K	G	1	0	0	0	0	2	2	0	1	0	1	1	0	0	0	0	0	0	2	1
AEFDVEDMK	9	0	1082.46	2	0.021068	69.825	AT4G16760.1;AT4G16760.2	AT4G16760.1	yes	no	26044000	4326500	5176900	0	2237500	9076800	0	5226600	0			HLADERNKAEFDVEDM	EFDVEDMKIVWAGSRH	K	A	E	M	K	I	1	0	0	2	0	0	2	0	0	0	0	1	1	1	0	0	0	0	0	1
AEFEALAAASGFTHCK	16	0	1708.79	3	0.0024117	55.546	AT1G21130.1;AT1G21100.1	AT1G21130.1	yes	no	15087000	0	0	0	15087000	0	0	0	0			SGGKERSRAEFEALAA	ASGFTHCKFVCQAYHC	R	A	E	C	K	F	5	0	0	0	1	0	2	1	1	0	1	1	0	2	0	1	1	0	0	0
AEFGSITWSNPQHEVR	16	0	1856.88	3	0.0012451	61.641	AT2G05920.1	AT2G05920.1	yes	yes	17721000	0	0	0	0	1170500	12041000	4509700	0			KGVSMTNKAEFGSITW	SNPQHEVRSPVAFSWN	K	A	E	V	R	S	1	1	1	0	0	1	2	1	1	1	0	0	0	1	1	2	1	1	0	1
AEFPEPSEEAK	11	0	1232.56	2	0.00029042	107.21	AT4G24770.1	AT4G24770.1	yes	yes	3112400000	7539800	496270000	710090000	408220000	104650000	473280000	415640000	496700000			SEGAVSERAEFPEPSE	PEPSEEAKLFVGNLAY	R	A	E	A	K	L	2	0	0	0	0	0	4	0	0	0	0	1	0	1	2	1	0	0	0	0
AEFPFHITPK	10	0	1185.62	3	0.0026879	64.064	AT3G51840.1	AT3G51840.1	yes	yes	66957000	9818100	11315000	18558000	0	0	11847000	8384400	7034500			IMTEYWEKAEFPFHIT	FPFHITPKLGAMGVAG	K	A	E	P	K	L	1	0	0	0	0	0	1	0	1	1	0	1	0	2	2	0	1	0	0	0
AEFPIFDK	8	0	965.486	2	0.0072142	109.86	AT2G31570.1;AT2G25080.1;AT4G31870.1;AT2G43350.2;AT2G43350.1	AT2G25080.1	no	no	1077700000	130150000	139150000	148030000	205830000	195470000	117220000	101070000	40834000			QFACTRFKAEFPIFDK	AEFPIFDKVDVNGPST	K	A	E	D	K	V	1	0	0	1	0	0	1	0	0	1	0	1	0	2	1	0	0	0	0	0
AEFQEEQAR	9	0	1106.5	2	0.048729	60.59	AT1G19140.1;AT1G19140.2	AT1G19140.1	yes	no	6376600	0	1702600	0	1779100	1975900	0	918970	0			RHESRKPRAEFQEEQA	EFQEEQARVLSASLRH	R	A	E	A	R	V	2	1	0	0	0	2	3	0	0	0	0	0	0	1	0	0	0	0	0	0
AEFSDTQRPGGPLR	14	1	1529.76	3	0.0054102	45.115	AT5G23920.1	AT5G23920.1	yes	yes	20801000	0	0	0	0	20801000	0	0	0			FALLDWVKAEFSDTQR	QRPGGPLRLYGGRVIA	K	A	E	L	R	L	1	2	0	1	0	1	1	2	0	0	1	0	0	1	2	1	1	0	0	0
AEFSGYVFTR	10	0	1175.56	2	0.0012002	98.582	AT1G16720.1	AT1G16720.1	yes	yes	53735000	3425400	5828600	5988700	16936000	11694000	5587100	1756500	2518300			FEFTETERAEFSGYVF	FSGYVFTRGGYVELSK	R	A	E	T	R	G	1	1	0	0	0	0	1	1	0	0	0	0	0	2	0	1	1	0	1	1
AEFTAAVPLTR	11	0	1174.63	2	0.0013372	102.06	AT5G26570.1;AT5G26570.2	AT5G26570.1	yes	no	122340000	10276000	14707000	10226000	24535000	28249000	9473600	10617000	14261000			HPCLPSFKAEFTAAVP	TAAVPLTRIRDIAHRN	K	A	E	T	R	I	3	1	0	0	0	0	1	0	0	0	1	0	0	1	1	0	2	0	0	1
AEFVPEEK	8	0	947.46	2	0.06319	62.464	AT1G72160.1	AT1G72160.1	yes	yes	21018000	0	4812500	6207200	0	5244400	0	4753500	0			TGWEVSYKAEFVPEEK	AEFVPEEKDAYTVVIQ	K	A	E	E	K	D	1	0	0	0	0	0	3	0	0	0	0	1	0	1	1	0	0	0	0	1
AEGEDVIEDVK	11	0	1202.57	2	0.0080193	68.893	AT5G05010.2;AT5G05010.1	AT5G05010.2	yes	no	50908000	0	0	9670700	6919900	0	16896000	8084700	9336400			NQLMESLKAEGEDVIE	EDVIEDVKPTGQSKAA	K	A	E	V	K	P	1	0	0	2	0	0	3	1	0	1	0	1	0	0	0	0	0	0	0	2
AEGEDVIEDVKPTGQSK	17	1	1800.87	2	1.9772e-18	161.87	AT5G05010.2;AT5G05010.1	AT5G05010.2	yes	no	32985000	0	0	7812700	8851600	0	0	16321000	0			NQLMESLKAEGEDVIE	VKPTGQSKAAAPPPTD	K	A	E	S	K	A	1	0	0	2	0	1	3	2	0	1	0	2	0	0	1	1	1	0	0	2
AEGESEAAQLISDATAK	17	0	1689.81	2;3	3.3982e-104	282.91	AT5G40770.1;AT3G27280.2;AT3G27280.1	AT5G40770.1	yes	no	1014200000	116050000	198710000	89915000	109660000	211830000	94558000	94792000	98670000			ERRAAVIRAEGESEAA	LISDATAKAGMGLIEL	R	A	E	A	K	A	5	0	0	1	0	1	3	1	0	1	1	1	0	0	0	2	1	0	0	0
AEGGFLGADVILQQLK	16	0	1657.9	2;3	3.2399e-32	197.3	AT1G11860.3;AT1G11860.2;AT1G11860.1	AT1G11860.3	yes	no	2862800000	269120000	278170000	311080000	476790000	735090000	299380000	214980000	278230000			WAIGKRRRAEGGFLGA	DVILQQLKDGPTIRRV	R	A	E	L	K	D	2	0	0	1	0	2	1	3	0	1	3	1	0	1	0	0	0	0	0	1
AEGGGGINPEIR	12	0	1168.58	2	0.00029115	120.09	AT5G51720.1	AT5G51720.1	yes	yes	257800000	22806000	42267000	74819000	36704000	40407000	19648000	21151000	0			QQRMVVVRAEGGGGIN	GGINPEIRKNEDKVVD	R	A	E	I	R	K	1	1	1	0	0	0	2	4	0	2	0	0	0	0	1	0	0	0	0	0
AEGIPSQSHAIR	12	0	1264.65	3	0.0028669	48.513	AT1G30360.1	AT1G30360.1	yes	yes	28733000	5758800	6413100	8086100	3628500	0	4846400	0	0			KLLLFLSKAEGIPSQS	PSQSHAIRAASGKYFY	K	A	E	I	R	A	2	1	0	0	0	1	1	1	1	2	0	0	0	0	1	2	0	0	0	0
AEGIPVSPYSVR	12	0	1273.67	2	0.00079492	103.55	AT4G20850.1	AT4G20850.1	yes	yes	47503000	0	6078000	12173000	12088000	0	3768100	5315500	8080600			ALLLSAMKAEGIPVSP	PVSPYSVRRALENTST	K	A	E	V	R	R	1	1	0	0	0	0	1	1	0	1	0	0	0	0	2	2	0	0	1	2
AEGLGLTLSSLEK	13	0	1316.72	2	2.5557e-08	127.87	AT1G74730.1	AT1G74730.1	yes	yes	63875000	0	34652000	0	0	0	19587000	0	9635700			EKSGLLSKAEGLGLTL	LTLSSLEKLKVFSKAE	K	A	E	E	K	L	1	0	0	0	0	0	2	2	0	0	4	1	0	0	0	2	1	0	0	0
AEGLVLK	7	0	728.443	1;2	0.046703	78.616	AT1G48630.1;AT3G18130.1;AT1G18080.1	AT1G18080.1	no	no	2360100000	342930000	20003000	373990000	262390000	508620000	255650000	261710000	334770000			________________	MAEGLVLKGTMRAHTD	M	A	E	L	K	G	1	0	0	0	0	0	1	1	0	0	2	1	0	0	0	0	0	0	0	1
AEGQNTGNFLTDRPSTK	17	1	1834.88	2;3	7.1649e-153	312.87	AT2G03680.2;AT2G03680.1	AT2G03680.2	yes	no	899170000	102960000	219840000	139910000	44878000	201080000	132200000	18791000	39508000			TPVNNYARAEGQNTGN	LTDRPSTKVHAAPGGG	R	A	E	T	K	V	1	1	2	1	0	1	1	2	0	0	1	1	0	1	1	1	3	0	0	0
AEGSALEK	8	0	803.403	2	0.040633	69.825	AT1G50200.1;AT1G50200.2	AT1G50200.1	yes	no	12225000	0	0	12225000	0	0	0	0	0			REVEDASRAEGSALEK	AEGSALEKKVSALKSR	R	A	E	E	K	K	2	0	0	0	0	0	2	1	0	0	1	1	0	0	0	1	0	0	0	0
AEGSIGDGLEPILHK	15	0	1534.8	3	0.022862	26.825	AT4G30020.1	AT4G30020.1	yes	yes	10757000	2214200	3468000	0	0	0	5075200	0	0			MGRVKDFKAEGSIGDG	GLEPILHKSAPEVALF	K	A	E	H	K	S	1	0	0	1	0	0	2	3	1	2	2	1	0	0	1	1	0	0	0	0
AEGVESLSEAELR	13	0	1388.68	2	0.0026352	75.819	AT1G65540.1	AT1G65540.1	yes	yes	11539000	0	0	0	0	0	2981100	0	8557700			KKDDKLIKAEGVESLS	SLSEAELRQACRERGM	K	A	E	L	R	Q	2	1	0	0	0	0	4	1	0	0	2	0	0	0	0	2	0	0	0	1
AEGVPDLTK	9	0	928.487	2	0.0038505	95.502	AT2G45470.1	AT2G45470.1	yes	yes	442280000	161110000	0	0	70237000	0	60243000	81634000	69056000			APSDEAFKAEGVPDLT	EGVPDLTKLTQAEVVS	K	A	E	T	K	L	1	0	0	1	0	0	1	1	0	0	1	1	0	0	1	0	1	0	0	1
AEHFLETLIK	10	0	1199.65	2;3	2.0359e-05	120.99	AT2G21385.1;AT2G21385.3;AT2G21385.2;AT2G21385.4	AT2G21385.1	yes	no	174440000	10358000	0	16422000	67500000	55413000	21880000	2870700	0			KKGNEVVKAEHFLETL	HFLETLIKAPEEQWNK	K	A	E	I	K	A	1	0	0	0	0	0	2	0	1	1	2	1	0	1	0	0	1	0	0	0
AEHLASIFGTEK	12	0	1301.66	2	1.815e-16	190.57	AT1G27650.1;AT5G42820.2;AT5G42820.1	AT1G27650.1	yes	no	136160000	7537500	27626000	25454000	13007000	36845000	20589000	0	5101000			________________	ASIFGTEKDRVNCPFY	M	A	E	E	K	D	2	0	0	0	0	0	2	1	1	1	1	1	0	1	0	1	1	0	0	0
AEIAAALNK	9	0	899.508	2	5.9327e-08	152.31	AT4G32260.1	AT4G32260.1	yes	yes	1002600000	133350000	191710000	190220000	219720000	65390000	90019000	46327000	65883000			AAVMRAARAEIAAALN	EIAAALNKMKKETQVE	R	A	E	N	K	M	4	0	1	0	0	0	1	0	0	1	1	1	0	0	0	0	0	0	0	0
AEIADSIK	8	0	845.449	2	0.011742	98.523	AT2G44060.2;AT2G44060.1	AT2G44060.2	yes	no	194230000	25350000	22141000	32599000	22124000	35376000	14721000	21306000	20618000			LCDVSIGKAEIADSIK	AEIADSIKLDKNGSGL	K	A	E	I	K	L	2	0	0	1	0	0	1	0	0	2	0	1	0	0	0	1	0	0	0	0
AEIANVLSR	9	0	971.54	2	0.0052421	90.657	AT3G48870.2;AT3G48870.1	AT3G48870.2	yes	no	12822000	0	0	0	0	0	0	0	12822000			RDREIELKAEIANVLS	EIANVLSRGKEVAKAE	K	A	E	S	R	G	2	1	1	0	0	0	1	0	0	1	1	0	0	0	0	1	0	0	0	1
AEIEEFIK	8	0	977.507	2	0.011077	100.19	AT1G10670.4;AT1G10670.2;AT1G10670.1;AT1G10670.3	AT1G10670.4	yes	no	59545000	0	0	0	26564000	0	4168600	20790000	8021600			ATLPLEIKAEIEEFIK	AEIEEFIKVIFTLFQD	K	A	E	I	K	V	1	0	0	0	0	0	3	0	0	2	0	1	0	1	0	0	0	0	0	0
AEIGDLITQLESK	13	0	1415.75	2	1.4874e-06	137.89	AT4G22240.1	AT4G22240.1	yes	yes	68804000	29122000	23188000	0	16038000	0	0	0	455550			LSASSETRAEIGDLIT	LITQLESKNPTPAPTE	R	A	E	S	K	N	1	0	0	1	0	1	2	1	0	2	2	1	0	0	0	1	1	0	0	0
AEIGEEGISQLIEER	15	0	1671.83	2	1.7125e-20	180.18	AT5G38830.1	AT5G38830.1	yes	yes	120700000	21967000	15383000	23102000	15263000	25056000	9034100	7629100	3266900			MKLKTLIRAEIGEEGI	ISQLIEERITARKNKD	R	A	E	E	R	I	1	1	0	0	0	1	5	2	0	3	1	0	0	0	0	1	0	0	0	0
AEIGWEPK	8	0	928.465	2	0.0211	85.212	AT2G39080.1	AT2G39080.1	yes	yes	23632000	4120200	4307600	6694900	0	0	4374100	0	4135000			KLNNSKTRAEIGWEPK	AEIGWEPKYPSFAQFF	R	A	E	P	K	Y	1	0	0	0	0	0	2	1	0	1	0	1	0	0	1	0	0	1	0	0
AEIMWLVDTFR	11	0	1379.69	2	0.0064502	72.006	AT2G31810.1;AT2G31810.2;AT2G31810.3	AT2G31810.1	yes	no	29127000	0	0	0	29127000	0	0	0	0			VNAHPESRAEIMWLVD	MWLVDTFRARVVDIAE	R	A	E	F	R	A	1	1	0	1	0	0	1	0	0	1	1	0	1	1	0	0	1	1	0	1
AEINLPISASEDSGAK	16	0	1600.79	2	0.010273	56.569	AT4G39690.1	AT4G39690.1	yes	yes	12820000	0	0	0	0	0	12820000	0	0			PQETVIDRAEINLPIS	ASEDSGAKPDMPSEII	R	A	E	A	K	P	3	0	1	1	0	0	2	1	0	2	1	1	0	0	1	3	0	0	0	0
AEIQYITR	8	0	992.529	2	0.019495	87.323	AT5G55220.1	AT5G55220.1	yes	yes	64518000	10889000	7624400	9881800	0	18249000	11290000	0	6584000			VLEWLKDRAEIQYITR	AEIQYITR________	R	A	E	T	R	-	1	1	0	0	0	1	1	0	0	2	0	0	0	0	0	0	1	0	1	0
AEISELITQLESK	13	0	1459.78	2	1.3874e-31	205.13	AT4G04020.1	AT4G04020.1	yes	yes	74490000	0	0	0	24316000	38275000	0	11900000	0			LSVSSDTRAEISELIT	LITQLESKNPTPAPNE	R	A	E	S	K	N	1	0	0	0	0	1	3	0	0	2	2	1	0	0	0	2	1	0	0	0
AEISHIFR	8	0	971.519	2	0.071158	60.682	AT4G21150.3;AT4G21150.1;AT4G21150.2	AT4G21150.3	yes	no	0	0	0	0	0	0	0	0	0			PYSRYGPKAEISHIFR	AEISHIFRIPEKLPAK	K	A	E	F	R	I	1	1	0	0	0	0	1	0	1	2	0	0	0	1	0	1	0	0	0	0
AEITFEK	7	0	836.428	2	0.050722	79.116	AT5G23890.1	AT5G23890.1	yes	yes	3962300	0	0	0	0	0	0	0	3962300			LEDLMSNKAEITFEKE	KAEITFEKERVFNLRK	K	A	E	E	K	E	1	0	0	0	0	0	2	0	0	1	0	1	0	1	0	0	1	0	0	0
AEIYSDYMQEHLAPSGFLK	19	0	2198.04	3	0.062936	28.617	AT3G60340.2;AT3G60340.1	AT3G60340.2	yes	no	10195000	0	0	0	0	0	10195000	0	0			IMLDSMIKAEIYSDYM	LAPSGFLKIPTDIAGY	K	A	E	L	K	I	2	0	0	1	0	1	2	1	1	1	2	1	1	1	1	2	0	0	2	0
AELALLR	7	0	784.481	2	0.0072744	158.53	AT3G09500.1;AT2G39390.1	AT3G09500.1	no	no	585760000	64732000	49289000	78340000	79111000	138120000	71887000	58680000	45596000			QNQLKELKAELALLRV	KAELALLRVAKVTGGA	K	A	E	L	R	V	2	1	0	0	0	0	1	0	0	0	3	0	0	0	0	0	0	0	0	0
AELDNLR	7	0	829.429	2	0.030498	90.986	AT4G04950.1	AT4G04950.1	yes	yes	0	0	0	0	0	0	0	0	0			TVKDIVSKAELDNLRQ	KAELDNLRQSGAPVVL	K	A	E	L	R	Q	1	1	1	1	0	0	1	0	0	0	2	0	0	0	0	0	0	0	0	0
AELDRFCDALISIR	14	1	1677.85	2	1.1617e-05	154.74	AT2G26080.1;AT4G33010.1;AT4G33010.2	AT4G33010.1	no	no	13581000	0	0	0	13581000	0	0	0	0			EPTESESKAELDRFCD	CDALISIREEIAQIEK	K	A	E	I	R	E	2	2	0	2	1	0	1	0	0	2	2	0	0	1	0	1	0	0	0	0
AELEEIVHYLR	11	0	1370.72	3	0.020976	45.829	AT2G26140.1	AT2G26140.1	yes	yes	11017000	0	0	0	0	9456400	0	1560200	0			VKGVDEAKAELEEIVH	EEIVHYLRDPKRFTRL	K	A	E	L	R	D	1	1	0	0	0	0	3	0	1	1	2	0	0	0	0	0	0	0	1	1
AELESEPDAIPDPKPETEPETK	22	1	2421.14	3	5.8907e-15	88.071	AT5G53140.1	AT5G53140.1	yes	yes	223720000	48234000	41667000	35022000	0	64374000	17976000	16451000	0			LETESIPKAELESEPD	PETEPETKGEKAGE__	K	A	E	T	K	G	2	0	0	2	0	0	6	0	0	1	1	2	0	0	5	1	2	0	0	0
AELFADYVSIWPNK	14	0	1651.82	2	5.3434e-06	116.55	AT3G46970.1	AT3G46970.1	yes	yes	93843000	0	21585000	0	39683000	0	0	0	32575000			QLHSDILKAELFADYV	YVSIWPNKFQNKTNGI	K	A	E	N	K	F	2	0	1	1	0	0	1	0	0	1	1	1	0	1	1	1	0	1	1	1
AELLLVETPIPQQK	14	0	1577.9	2	1.3851e-11	151.15	AT3G21360.1	AT3G21360.1	yes	yes	47932000	5826300	7274200	6556100	5327500	8703400	3018300	5188400	6038000			________________	ETPIPQQKHYESKPFP	M	A	E	Q	K	H	1	0	0	0	0	2	2	0	0	1	3	1	0	0	2	0	1	0	0	1
AELLVSELNDSSQLK	15	0	1644.86	2	0.0024887	85.845	AT4G13180.1	AT4G13180.1	yes	yes	41383000	3715300	3014400	2816700	0	15271000	2804400	0	13762000			NYVSSSSKAELLVSEL	LNDSSQLKSAIAVKAD	K	A	E	L	K	S	1	0	1	1	0	1	2	0	0	0	4	1	0	0	0	3	0	0	0	1
AELLYNAIDESR	12	0	1392.69	2	0.0003104	117.52	AT2G17630.1	AT2G17630.1	yes	yes	31380000	0	0	3502900	6391600	15626000	0	5859800	0			VEKKNQRKAELLYNAI	YNAIDESRGFFRCPVE	K	A	E	S	R	G	2	1	1	1	0	0	2	0	0	1	2	0	0	0	0	1	0	0	1	0
AELMMPYAQHLLQFVELVSK	20	0	2346.21	3	0.00011367	69.763	AT3G08943.1;AT3G08947.1	AT3G08947.1	no	no	7722300	0	0	0	7722300	0	0	0	0			LQGFKDAKAELMMPYA	QFVELVSKDSLRDESV	K	A	E	S	K	D	2	0	0	0	0	2	2	0	1	0	4	1	2	1	1	1	0	0	1	2
AELNQVVR	8	0	927.514	2	0.0002087	154.11	AT5G19370.1	AT5G19370.1	yes	yes	102980000	8863100	23793000	7292400	21898000	14995000	13425000	12361000	352970			EFEEAAFKAELNQVVR	AELNQVVRCRTQFGLH	K	A	E	V	R	C	1	1	1	0	0	1	1	0	0	0	1	0	0	0	0	0	0	0	0	2
AELPSCLPVLVDR	13	0	1467.78	2	0.013882	80.245	AT2G02560.2;AT2G02560.1	AT2G02560.2	yes	no	12271000	0	0	0	12271000	0	0	0	0			STFGDQLRAELPSCLP	CLPVLVDRMGNEITRL	R	A	E	D	R	M	1	1	0	1	1	0	1	0	0	0	3	0	0	0	2	1	0	0	0	2
AELYAAR	7	0	792.413	2	0.034185	91.584	AT1G08520.1	AT1G08520.1	yes	yes	10044000	0	1609700	1513800	3031600	0	1928200	1960500	0			RGGVQGHRAELYAARV	RAELYAARVAKCLAAI	R	A	E	A	R	V	3	1	0	0	0	0	1	0	0	0	1	0	0	0	0	0	0	0	1	0
AEMGVEGTPPPASK	14	0	1369.65	2	6.1267e-15	164.65	AT4G15802.1	AT4G15802.1	yes	yes	120790000	16559000	24600000	23102000	19200000	13975000	10248000	7477800	5625800			EQSINDLRAEMGVEGT	GTPPPASKSGDEPKTP	R	A	E	S	K	S	2	0	0	0	0	0	2	2	0	0	0	1	1	0	3	1	1	0	0	1
AEMVILEAAR	10	0	1101.59	2	0.043517	53.327	AT4G34450.1	AT4G34450.1	yes	yes	9844900	2364600	0	0	0	0	0	5083200	2397100			LESCLRHKAEMVILEA	MVILEAARAITELDGV	K	A	E	A	R	A	3	1	0	0	0	0	2	0	0	1	1	0	1	0	0	0	0	0	0	1
AEMYTGDEICR	11	0	1343.55	2	5.6545e-12	182.76	AT1G09310.1	AT1G09310.1	yes	yes	1620100000	175360000	217110000	268980000	167160000	306880000	123750000	269010000	91853000			VTEEVRAKAEMYTGDE	YTGDEICREKTKCFLK	K	A	E	C	R	E	1	1	0	1	1	0	2	1	0	1	0	0	1	0	0	0	1	0	1	0
AENEAEEGGPTVTESDIQHIVATWTGIPVEK	31	0	3306.59	3	6.0043e-21	108.71	AT3G48870.2;AT3G48870.1	AT3G48870.2	yes	no	16601000	0	0	0	13960000	2640700	0	0	0			SRGKEVAKAENEAEEG	WTGIPVEKVSSDESSR	K	A	E	E	K	V	3	0	1	1	0	1	6	3	1	3	0	1	0	0	2	1	4	1	0	3
AENEGLSDGLSLIEEVK	17	0	1801.89	2;3	6.3312e-43	214.23	AT4G09010.1	AT4G09010.1	yes	yes	2097200000	224840000	428220000	304050000	190730000	390970000	162910000	254450000	141050000			RFSSELSRAENEGLSD	LSLIEEVKKEIDSISK	R	A	E	V	K	K	1	0	1	1	0	0	4	2	0	1	3	1	0	0	0	2	0	0	0	1
AENILLCAPTGAGK	14	0	1413.73	2	2.4136e-05	103.44	AT1G20960.2;AT1G20960.1	AT1G20960.2	yes	no	21545000	0	0	10141000	4871100	0	0	6533000	0			VYDTALFKAENILLCA	CAPTGAGKTNVAMLTI	K	A	E	G	K	T	3	0	1	0	1	0	1	2	0	1	2	1	0	0	1	0	1	0	0	0
AENLLDTLADK	11	0	1201.62	2	0.0030109	85.958	AT3G02260.1	AT3G02260.1	yes	yes	8904700	0	0	5368900	0	0	0	3535800	0			GENDIGARAENLLDTL	LLDTLADKEGKGDGFL	R	A	E	D	K	E	2	0	1	2	0	0	1	0	0	0	3	1	0	0	0	0	1	0	0	0
AENLMLER	8	0	974.486	2	0.0014082	148.38	AT4G31990.4;AT4G31990.2;AT4G31990.1;AT4G31990.3	AT4G31990.4	yes	no	85578000	9870300	0	6094700	5525100	33129000	8790600	13321000	8847100			YVLNVVKKAENLMLER	AENLMLERGDNKEYLP	K	A	E	E	R	G	1	1	1	0	0	0	2	0	0	0	2	0	1	0	0	0	0	0	0	0
AENNETERESDDSNLSFK	18	1	2083.89	2;3	1.1979e-32	145.88	AT4G23890.1	AT4G23890.1	yes	yes	114600000	10813000	37746000	11825000	15611000	26784000	0	11819000	0			EDEQETSKAENNETER	DDSNLSFKVPEDGFEK	K	A	E	F	K	V	1	1	3	2	0	0	4	0	0	0	1	1	0	1	0	3	1	0	0	0
AENPAETAHEYR	12	0	1386.62	2;3	4.8738e-05	138.25	AT3G54470.1	AT3G54470.1	yes	yes	138850000	1692900	20648000	20117000	0	76088000	20305000	0	0			IVGRGIIKAENPAETA	AETAHEYRVQGWNAYL	K	A	E	Y	R	V	3	1	1	0	0	0	3	0	1	0	0	0	0	0	1	0	1	0	1	0
AENPEFR	7	0	861.398	2	0.051701	84.244	AT5G35590.1	AT5G35590.1	yes	yes	7797000	1118100	915940	2795500	1183600	0	1783900	0	0			EIEVGVVRAENPEFRA	RAENPEFRALTTEEIE	R	A	E	F	R	A	1	1	1	0	0	0	2	0	0	0	0	0	0	1	1	0	0	0	0	0
AENVEDTADQSAIK	14	0	1489.69	2	9.9987e-06	136.96	AT5G22780.1;AT5G22770.3;AT5G22770.2;AT5G22770.1	AT5G22780.1	yes	no	60575000	9935600	9374400	7444300	5151400	11202000	4783600	5773100	6910600			RQSSLIKKAENVEDTA	TADQSAIKLRAQQQPS	K	A	E	I	K	L	3	0	1	2	0	1	2	0	0	1	0	1	0	0	0	1	1	0	0	1
AENYHQQYLAK	11	0	1363.65	2;3	1.2433e-05	148.91	AT4G25130.1	AT4G25130.1	yes	yes	111790000	34381000	0	49401000	12682000	15327000	0	0	0			LPATKFYRAENYHQQY	YHQQYLAKGGRMGLRQ	R	A	E	A	K	G	2	0	1	0	0	2	1	0	1	0	1	1	0	0	0	0	0	0	2	0
AEPGANDQYLPSFVIVDDNGK	21	0	2248.06	2;3	3.7259e-36	206.49	AT3G08590.2;AT3G08590.1	AT3G08590.2	yes	no	270640000	28681000	34782000	32174000	44647000	51059000	14369000	42713000	22218000			LEAVKTLRAEPGANDQ	VIVDDNGKAVGPIVDG	R	A	E	G	K	A	2	0	2	3	0	1	1	2	0	1	1	1	0	1	2	1	0	0	1	2
AEPGVNFSTLDQLDASK	17	0	1790.87	2	3.0778e-13	120.14	AT5G14250.1;AT5G14250.2	AT5G14250.1	yes	no	98730000	15301000	14989000	13764000	9842200	21908000	11775000	11150000	0			RGAQDSLRAEPGVNFS	LDQLDASKHSLGYLYF	R	A	E	S	K	H	2	0	1	2	0	1	1	1	0	0	2	1	0	1	1	2	1	0	0	1
AEPSTVVLPSNESSDK	16	0	1658.8	2	7.3189e-11	134.18	AT2G04842.1	AT2G04842.1	yes	yes	119420000	19328000	14038000	13343000	19164000	19503000	7960900	12464000	13621000			ISSSGPKKAEPSTVVL	PSNESSDKLLKIRHTC	K	A	E	D	K	L	1	0	1	1	0	0	2	0	0	0	1	1	0	0	2	4	1	0	0	2
AEPSVYDTMPTGPDAPPEHVILDENTK	27	0	2922.36	3	0.011812	29.287	AT1G50380.1	AT1G50380.1	yes	yes	6676300	6676300	0	0	0	0	0	0	0			RRLITDNKAEPSVYDT	VILDENTKAQEHDYYR	K	A	E	T	K	A	2	0	1	3	0	0	3	1	1	1	1	1	1	0	5	1	3	0	1	2
AEPWYNTAYSLEK	13	0	1570.73	2	0.0016091	79.82	AT2G41790.1	AT2G41790.1	yes	yes	7404100	0	3595700	0	0	0	2640600	0	1167700			KFEGQTDKAEPWYNTA	NTAYSLEKITSSTIQE	K	A	E	E	K	I	2	0	1	0	0	0	2	0	0	0	1	1	0	0	1	1	1	1	2	0
AEQIFPAK	8	0	902.486	2	0.079626	57.281	AT2G21280.1	AT2G21280.1	yes	yes	3447800	0	0	0	3447800	0	0	0	0			VLTRSKSKAEQIFPAK	AEQIFPAKDFPGIVIA	K	A	E	A	K	D	2	0	0	0	0	1	1	0	0	1	0	1	0	1	1	0	0	0	0	0
AEQLITDVLQEAEAGNTAGSGGGGGR	26	0	2457.17	2;3	1.5833e-274	317.58	AT2G25970.1	AT2G25970.1	yes	yes	237540000	35488000	35761000	11139000	41957000	41988000	16338000	25258000	29606000			GTPDQISKAEQLITDV	GSGGGGGRRMGGQAGA	K	A	E	G	R	R	4	1	1	1	0	2	3	7	0	1	2	0	0	0	0	1	2	0	0	1
AEQQLINDR	9	0	1085.55	2	0.00010486	131.06	AT5G11520.1	AT5G11520.1	yes	yes	0	0	0	0	0	0	0	0	0			LVLNVVRKAEQQLIND	EQQLINDRTRIKEYLP	K	A	E	D	R	T	1	1	1	1	0	2	1	0	0	1	1	0	0	0	0	0	0	0	0	0
AEQQLVNDPSR	11	0	1255.62	2	7.4022e-12	182.46	AT5G19550.1	AT5G19550.1	yes	yes	95943000	9660100	11561000	16522000	14305000	18084000	9368000	16443000	0			LVLDVVRKAEQQLVND	QLVNDPSRVKEYIPIV	K	A	E	S	R	V	1	1	1	1	0	2	1	0	0	0	1	0	0	0	1	1	0	0	0	1
AEQWNVEVY	9	0	1136.51	1;2	0.0019389	131.06	AT1G20020.2;AT1G20020.1;AT1G20020.3	AT1G20020.2	yes	no	313810000	37490000	62554000	53602000	19528000	64412000	0	47138000	29088000			DYKKQLKKAEQWNVEV	EQWNVEVY________	K	A	E	V	Y	-	1	0	1	0	0	1	2	0	0	0	0	0	0	0	0	0	0	1	1	2
AEQYLADSGIPYTIIR	16	0	1808.93	2;3	1.0097e-76	255.16	AT2G37660.1	AT2G37660.1	yes	yes	3742000000	504790000	695470000	371860000	445780000	645310000	339920000	367590000	371280000			NILVWKRKAEQYLADS	GIPYTIIRAGGLQDKD	K	A	E	I	R	A	2	1	0	1	0	1	1	1	0	3	1	0	0	0	1	1	1	0	2	0
AEQYLADSGTPYTIIR	16	0	1796.89	2;3	2.1185e-25	220.69	AT5G02240.1	AT5G02240.1	yes	yes	1026900000	119630000	155200000	117510000	136400000	186040000	94388000	120380000	97367000			NILVWKRKAEQYLADS	GTPYTIIRAGGLLDKE	K	A	E	I	R	A	2	1	0	1	0	1	1	1	0	2	1	0	0	0	1	1	2	0	2	0
AERPELLTVILPQSLK	16	1	1806.06	2;3	2.3921e-19	195.87	AT2G43945.1;AT3G59870.1	AT2G43945.1	no	no	122620000	0	0	3614400	95052000	15732000	4552900	0	3668700			AVIRGALRAERPELLT	VILPQSLKKQPPESQE	R	A	E	L	K	K	1	1	0	0	0	1	2	0	0	1	4	1	0	0	2	1	1	0	0	1
AESAAPVPR	9	0	896.472	2	0.025881	67.981	AT5G65750.1	AT5G65750.1	yes	yes	2768000	0	800460	0	0	1967500	0	0	0			HSTILKSKAESAAPVP	ESAAPVPRPVPLSKLT	K	A	E	P	R	P	3	1	0	0	0	0	1	0	0	0	0	0	0	0	2	1	0	0	0	1
AESCENLPK	9	0	1046.47	2	0.0081581	82.241	AT1G09620.1	AT1G09620.1	yes	yes	30843000	4069000	3612900	8327400	4210700	6223900	0	4399400	0			WEDEDVFRAESCENLP	ESCENLPKPGEKFFST	R	A	E	P	K	P	1	0	1	0	1	0	2	0	0	0	1	1	0	0	1	1	0	0	0	0
AESDTTVPDAPVR	13	0	1356.65	2	0.015037	63.624	AT4G35360.1	AT4G35360.1	yes	yes	15656000	0	3271900	0	2822600	6555400	0	3005600	0			SIPSFKERAESDTTVP	TVPDAPVRAEKFAKRY	R	A	E	V	R	A	2	1	0	2	0	0	1	0	0	0	0	0	0	0	2	1	2	0	0	2
AESETGEEGPMVTESDIQHIVSSWTGIPVEK	31	0	3341.56	3	2.8482e-77	180.65	AT5G50920.1	AT5G50920.1	yes	yes	156150000	0	13982000	13595000	67634000	39377000	10432000	11130000	0			AKGKEMSKAESETGEE	WTGIPVEKVSTDESDR	K	A	E	E	K	V	1	0	0	1	0	1	6	3	1	3	0	1	1	0	2	4	3	1	0	3
AESFVDNK	8	0	908.424	2	0.022209	83.753	AT3G18190.1	AT3G18190.1	yes	yes	16663000	3227400	2715300	3151500	2111300	3498900	0	1958500	0			ASKPRGSKAESFVDNK	AESFVDNKRREDIRFA	K	A	E	N	K	R	1	0	1	1	0	0	1	0	0	0	0	1	0	1	0	1	0	0	0	1
AESPSGIDILHHIESWSPDK	20	0	2217.07	4	5.0062e-17	99.508	AT2G33255.1	AT2G33255.1	yes	yes	49709000	0	0	0	28729000	20980000	0	0	0			EDAYKRIKAESPSGID	IESWSPDKQQKAYEII	K	A	E	D	K	Q	1	0	0	2	0	0	2	1	2	3	1	1	0	0	2	4	0	1	0	0
AESQQVSESSGTIGR	15	0	1534.72	2	2.0652e-15	165.35	AT5G12370.3;AT5G12370.2;AT5G12370.1	AT5G12370.3	yes	no	10671000	0	0	0	0	6628700	0	0	4042400			QAKMEELRAESQQVSE	ESSGTIGRSKGASISS	R	A	E	G	R	S	1	1	0	0	0	2	2	2	0	1	0	0	0	0	0	4	1	0	0	1
AESSGWFGSEEGEK	14	0	1498.62	2	0.00028119	87.001	AT1G64770.1;AT1G64770.2;AT1G64770.3	AT1G64770.1	yes	no	263080000	20353000	32176000	82746000	5053300	64395000	6514600	51840000	0			LSPSEAMKAESSGWFG	FGSEEGEKPGIWAVED	K	A	E	E	K	P	1	0	0	0	0	0	4	3	0	0	0	1	0	1	0	3	0	1	0	0
AESYGSGTVSSGVPR	15	0	1452.68	2	0.001817	80.69	AT1G71750.1;AT1G71750.2	AT1G71750.1	yes	no	1056800	0	0	0	0	0	0	0	1056800			PIAIDFIRAESYGSGT	TVSSGVPRVSFDLKLD	R	A	E	P	R	V	1	1	0	0	0	0	1	3	0	0	0	0	0	0	1	4	1	0	1	2
AETECQNTEYQQLLDIK	17	0	2081.96	2	1.6338e-42	208.27	CON__P13645	CON__P13645	yes	yes	31089000	15466000	3714900	6357100	2259100	0	0	3291600	0		+	EEQLQQIRAETECQNT	YQQLLDIKIRLENEIQ	R	A	E	I	K	I	1	0	1	1	1	3	3	0	0	1	2	1	0	0	0	0	2	0	1	0
AETEDVIAGWRPK	13	1	1470.75	2;3	8.9262e-06	171.85	AT5G16710.1	AT5G16710.1	yes	yes	159530000	31248000	25820000	16981000	16640000	37185000	31654000	0	0			RESFTNTRAETEDVIA	VIAGWRPKVMG_____	R	A	E	P	K	V	2	1	0	1	0	0	2	1	0	1	0	1	0	0	1	0	1	1	0	1
AETEVGTEVK	10	0	1061.52	2	0.017051	65.305	AT5G17050.1	AT5G17050.1	yes	yes	10288000	2524900	1423300	1437900	1363800	2080700	0	1457100	0			NFRREIAKAETEVGTE	TEVGTEVKCLMTDAFF	K	A	E	V	K	C	1	0	0	0	0	0	3	1	0	0	0	1	0	0	0	0	2	0	0	2
AETFGIPIPEWTK	13	0	1487.77	2	0.00047545	89.805	AT2G30110.1	AT2G30110.1	yes	yes	209230000	18916000	33064000	26184000	33558000	42577000	32264000	2173600	20489000			ITATAILRAETFGIPI	IPIPEWTKNPKEAAEA	R	A	E	T	K	N	1	0	0	0	0	0	2	1	0	2	0	1	0	1	2	0	2	1	0	0
AETIEVEDEDESVDK	15	0	1706.74	2	9.3285e-36	207.88	AT1G30690.2;AT1G30690.1	AT1G30690.2	yes	no	175900000	29621000	27246000	28167000	23132000	33960000	7430500	16155000	10184000			DVVTEEVKAETIEVED	DEDESVDKDIELWGVP	K	A	E	D	K	D	1	0	0	3	0	0	5	0	0	1	0	1	0	0	0	1	1	0	0	2
AETMSTNVER	10	0	1136.51	2	0.03353	54.982	AT5G41950.1	AT5G41950.1	yes	yes	648790	0	0	0	0	0	65699	0	583090			MGRNLSGKAETMSTNV	TMSTNVERKTVKVNIT	K	A	E	E	R	K	1	1	1	0	0	0	2	0	0	0	0	0	1	0	0	1	2	0	0	1
AETSVLFEQLR	11	0	1291.68	2	0.0058501	74.162	AT4G39660.1	AT4G39660.1	yes	yes	5152600	0	0	0	0	0	0	0	5152600			RKDKTPAKAETSVLFE	SVLFEQLRELGILVGK	K	A	E	L	R	E	1	1	0	0	0	1	2	0	0	0	2	0	0	1	0	1	1	0	0	1
AEVADVSEAVR	11	0	1144.57	2	0.00076884	142.56	AT3G22960.1	AT3G22960.1	yes	yes	628850000	80607000	79795000	130680000	56293000	115250000	42079000	82725000	41416000			IEYPTPTRAEVADVSE	ADVSEAVRQRSDALML	R	A	E	V	R	Q	3	1	0	1	0	0	2	0	0	0	0	0	0	0	0	1	0	0	0	3
AEVASSGASSFDELPDALK	19	0	1892.9	2	4.0225e-92	251.84	AT2G38040.2;AT2G38040.1	AT2G38040.2	yes	no	393050000	40058000	40053000	60800000	75434000	45783000	42728000	51377000	36812000			REKVEAIKAEVASSGA	DELPDALKEKVLKTKG	K	A	E	L	K	E	4	0	0	2	0	0	2	1	0	0	2	1	0	1	1	4	0	0	0	1
AEVDISHSK	9	0	984.488	2	0.00054634	128.38	AT3G57150.1	AT3G57150.1	yes	yes	77176000	14521000	12434000	15109000	6809900	20160000	0	8141900	0			________________	EVDISHSKKKKQDKTE	M	A	E	S	K	K	1	0	0	1	0	0	1	0	1	1	0	1	0	0	0	2	0	0	0	1
AEVEEIAHEEQNIEK	15	0	1766.83	2	2.4151e-16	175.88	AT5G08420.1	AT5G08420.1	yes	yes	22053000	13638000	0	0	0	0	0	8414500	0			________________	HEEQNIEKREKKKGKH	M	A	E	E	K	R	2	0	1	0	0	1	6	0	1	2	0	1	0	0	0	0	0	0	0	1
AEVFESQETDIESLLETLK	19	0	2180.07	2	4.6622e-14	118.13	AT4G28706.2;AT4G28706.4	AT4G28706.2	yes	no	7827300	0	0	0	0	4418800	0	0	3408400			LMVQRASKAEVFESQE	ESLLETLKHRKDSTTT	K	A	E	L	K	H	1	0	0	1	0	1	5	0	0	1	3	1	0	1	0	2	2	0	0	1
AEVIEIAR	8	0	899.508	2	0.027524	85.212	AT1G18500.1	AT1G18500.1	yes	yes	51375000	6338000	6162900	0	21622000	7980000	0	6665500	2606700			EYKLKKTKAEVIEIAR	AEVIEIARSMVRFARS	K	A	E	A	R	S	2	1	0	0	0	0	2	0	0	2	0	0	0	0	0	0	0	0	0	1
AEVLNEENTNLR	12	0	1400.69	2	0.081819	54.094	AT2G35530.1	AT2G35530.1	yes	yes	18469000	3380900	5274600	4827800	0	4985700	0	0	0			ECDELAQRAEVLNEEN	NEENTNLRAEINKLKS	R	A	E	L	R	A	1	1	3	0	0	0	3	0	0	0	2	0	0	0	0	0	1	0	0	1
AEVNQGNTVK	10	0	1058.54	2	0.00059167	109.48	ATCG00810.1	ATCG00810.1	yes	yes	29835000	5481100	3606900	5713700	3279100	0	5394200	3062100	3298500			ETNLVISKAEVNQGNT	VNQGNTVKKLKPRARG	K	A	E	V	K	K	1	0	2	0	0	1	1	1	0	0	0	1	0	0	0	0	1	0	0	2
AEVSAIQAK	9	0	915.503	2	0.00042541	133.79	AT5G50920.1	AT5G50920.1	yes	yes	402080000	33351000	33078000	43979000	153980000	49414000	26288000	24482000	37510000			RDREIELRAEVSAIQA	EVSAIQAKGKEMSKAE	R	A	E	A	K	G	3	0	0	0	0	1	1	0	0	1	0	1	0	0	0	1	0	0	0	1
AEVSDIAIAVR	11	0	1142.63	2	0.00029193	115.86	AT1G32440.1;AT5G52920.1	AT5G52920.1	no	no	144180000	7739700	11110000	0	0	86634000	8767200	25321000	4604200			IVHPTPTRAEVSDIAI	SDIAIAVREGADAVML	R	A	E	V	R	E	3	1	0	1	0	0	1	0	0	2	0	0	0	0	0	1	0	0	0	2
AEVSGASASALASGLAK	17	0	1488.78	2	0.0031624	75.483	AT1G36310.2;AT1G36310.1	AT1G36310.2	yes	no	19915000	0	3832700	3182800	4744300	6621200	0	1533500	0			PWHLPYHRAEVSGASA	ALASGLAKKDDRKGAV	R	A	E	A	K	K	6	0	0	0	0	0	1	2	0	0	2	1	0	0	0	4	0	0	0	1
AEVSSGTDIGK	11	0	1062.52	2	0.0013672	101.46	AT5G35170.2;AT5G35170.1	AT5G35170.2	yes	no	39108000	5345300	4765100	8133300	5741700	5648400	0	5426900	4047500			ISTGDLLRAEVSSGTD	SSGTDIGKRAKEFMNS	R	A	E	G	K	R	1	0	0	1	0	0	1	2	0	1	0	1	0	0	0	2	1	0	0	1
AEVVASTEPVIGDVNSGIK	19	0	1883.98	2	0.00024526	97.273	AT4G31210.1	AT4G31210.1	yes	yes	10275000	2541700	2164900	0	0	3709600	0	1858600	0			HRVLASTKAEVVASTE	GDVNSGIKAKLSTAAS	K	A	E	I	K	A	2	0	1	1	0	0	2	2	0	2	0	1	0	0	1	2	1	0	0	4
AEVYFHEIPEQVIDGLIDDAITYK	24	0	2777.38	3	3.146e-08	95.71	AT5G66550.1	AT5G66550.1	yes	yes	12673000	0	0	0	0	12673000	0	0	0			VKKGGWDKAEVYFHEI	IDDAITYKVAGGLTLE	K	A	E	Y	K	V	2	0	0	3	0	1	3	1	1	4	1	1	0	1	1	0	1	0	2	2
AEYAVDHNNGTGALFFR	17	0	1880.88	2;3	3.667e-20	140.84	AT3G46740.1	AT3G46740.1	yes	yes	64260000	0	0	16489000	22766000	15196000	9809200	0	0			GVKLGLVRAEYAVDHN	GTGALFFRFGERY___	R	A	E	F	R	F	3	1	2	1	0	0	1	2	1	0	1	0	0	2	0	0	1	0	1	1
AEYDEAGPGIVHR	13	0	1412.67	2;3	2.3998e-59	258.52	AT3G18780.2;AT1G49240.1	AT3G18780.2	yes	no	2139200000	368580000	318080000	293480000	63582000	520470000	248260000	34365000	292390000			FQQMWISKAEYDEAGP	AGPGIVHRKCF_____	K	A	E	H	R	K	2	1	0	1	0	0	2	2	1	1	0	0	0	0	1	0	0	0	1	1
AEYDESGPSIVHR	13	0	1458.67	2;3	2.3928e-23	193.52	AT3G53750.1;AT2G37620.2;AT2G37620.1;AT3G12110.1	AT3G53750.1	no	no	365340000	53626000	61166000	62948000	1654800	98405000	56251000	3337000	27951000			FQQMWIAKAEYDESGP	SGPSIVHRKCF_____	K	A	E	H	R	K	1	1	0	1	0	0	2	1	1	1	0	0	0	0	1	2	0	0	1	1
AEYFSFVK	8	0	989.486	2	0.02649	80.229	AT2G43910.1;AT2G43910.2;AT2G43910.3;AT2G43920.3;AT2G43920.2;AT2G43920.1	AT2G43910.1	yes	no	552850000	79600000	71021000	74959000	110080000	120350000	61484000	27791000	7564800			ETYGSSPKAEYFSFVK	AEYFSFVKEDVFTWRP	K	A	E	V	K	E	1	0	0	0	0	0	1	0	0	0	0	1	0	2	0	1	0	0	1	1
AEYPIFDK	8	0	981.481	2	0.019867	86.833	AT4G11600.1	AT4G11600.1	yes	yes	161920000	14642000	16946000	29071000	23980000	47344000	0	21595000	8341000			QFACTRFKAEYPIFDK	AEYPIFDKVDVNGDKA	K	A	E	D	K	V	1	0	0	1	0	0	1	0	0	1	0	1	0	1	1	0	0	0	1	0
AEYSVEPVK	9	0	1020.51	2	0.01993	70.919	AT5G16715.1	AT5G16715.1	yes	yes	124760000	5374200	27969000	45633000	4725700	7136300	3752900	27415000	2757000			TRAIRNARAEYSVEPV	EYSVEPVKRISASVVG	R	A	E	V	K	R	1	0	0	0	0	0	2	0	0	0	0	1	0	0	1	1	0	0	1	2
AEYYSITDEEALEAFK	16	0	1877.86	2	3.3793e-25	179.35	AT5G54810.1	AT5G54810.1	yes	yes	266560000	34919000	62338000	34679000	16893000	61246000	9783200	46704000	0			SFFKDMGRAEYYSITD	EEALEAFKRVSRLEGI	R	A	E	F	K	R	3	0	0	1	0	0	4	0	0	1	1	1	0	1	0	1	1	0	2	0
AFAADQEEETK	11	0	1237.55	2	0.0011709	105.4	AT1G22530.1	AT1G22530.1	yes	yes	33348000	5128300	4307700	7122900	2312300	8304200	2677900	3495100	0			PAVVTIEKAFAADQEE	ADQEEETKTVEAVEES	K	A	F	T	K	T	3	0	0	1	0	1	3	0	0	0	0	1	0	1	0	0	1	0	0	0
AFADASMNTAYEK	13	0	1417.62	2	6.764e-17	182.46	AT1G65930.1	AT1G65930.1	yes	yes	1321700000	203440000	205420000	226170000	133810000	204230000	146010000	117490000	85107000			YNTDESIRAFADASMN	SMNTAYEKKWPLYLST	R	A	F	E	K	K	4	0	1	1	0	0	1	0	0	0	0	1	1	1	0	1	1	0	1	0
AFADAVPSWDNIVVAYEPVWAIGTGK	26	0	2775.39	2;3	6.7758e-08	112.3	AT2G21170.1;AT2G21170.2	AT2G21170.1	yes	no	85602000	0	0	4452300	31589000	23409000	0	3039100	23112000			DVCFAQLKAFADAVPS	VWAIGTGKVASPQQAQ	K	A	F	G	K	V	5	0	1	2	0	0	1	2	0	2	0	1	0	1	2	1	1	2	1	4
AFADELGIPFLETSAK	16	0	1707.87	2	2.5164e-08	138.24	AT4G17530.1;AT5G47200.1	AT4G17530.1	no	no	267420000	31765000	32835000	27188000	36755000	45988000	35314000	18097000	39482000			VVSTETAKAFADELGI	PFLETSAKNATNVEEA	K	A	F	A	K	N	3	0	0	1	0	0	2	1	0	1	2	1	0	2	1	1	1	0	0	0
AFAEALDSVPMALAENSGLQPIETLSAVK	29	0	2971.52	3	2.2252e-06	60.951	AT1G24510.1;AT1G24510.2	AT1G24510.1	yes	no	15642000	2116500	4086500	0	5118800	4320100	0	0	0			GVEQYAIRAFAEALDS	IETLSAVKSQQIKENI	R	A	F	V	K	S	6	0	1	1	0	1	3	1	0	1	4	1	1	1	2	3	1	0	0	2
AFAFQLAQK	9	0	1022.55	2	0.0024807	105.2	AT1G67730.1	AT1G67730.1	yes	yes	36335000	6562500	0	6227400	0	0	10615000	5350300	7579700			GPTDGIGKAFAFQLAQ	FAFQLAQKGLNLILVA	K	A	F	Q	K	G	3	0	0	0	0	2	0	0	0	0	1	1	0	2	0	0	0	0	0	0
AFAGTTQK	8	0	822.424	2	0.043884	66.799	AT1G10200.1	AT1G10200.1	yes	yes	15962000	2409600	3106800	2713700	0	3920000	1901300	0	1910500			________________	AFAGTTQKCMACDKTV	M	A	F	Q	K	C	2	0	0	0	0	1	0	1	0	0	0	1	0	1	0	0	2	0	0	0
AFALLEEGK	9	0	976.523	2	0.034117	75.738	AT1G22430.2;AT1G22430.1	AT1G22430.2	yes	no	26339000	8308600	5219300	3121500	0	0	3879200	0	5810600			LNFKEINKAFALLEEG	FALLEEGKSLRCILWM	K	A	F	G	K	S	2	0	0	0	0	0	2	1	0	0	2	1	0	1	0	0	0	0	0	0
AFALLSEEGIAK	12	0	1247.68	2	0.00018148	123.86	AT1G50200.1;AT1G50200.2	AT1G50200.1	yes	no	243670000	30206000	19698000	34254000	50860000	22643000	37352000	33064000	15592000			ITNTREAKAFALLSEE	LSEEGIAKGIRRVTAV	K	A	F	A	K	G	3	0	0	0	0	0	2	1	0	1	2	1	0	1	0	1	0	0	0	0
AFASGSPIIGETR	13	0	1304.67	2	2.3251e-23	193.83	AT3G22200.1;AT3G22200.2	AT3G22200.1	yes	no	438110000	62757000	43942000	50358000	49707000	120860000	33266000	42079000	35143000			PRFQDGVKAFASGSPI	SPIIGETRGTGLILGT	K	A	F	T	R	G	2	1	0	0	0	0	1	2	0	2	0	0	0	1	1	2	1	0	0	0
AFATANNYPESTK	13	0	1412.66	2	8.4793e-07	174.98	AT4G09670.1	AT4G09670.1	yes	yes	55919000	4397400	4897600	6558300	16468000	7937900	8064600	2551700	5042700			SRSLEKAKAFATANNY	NNYPESTKIHGSYESL	K	A	F	T	K	I	3	0	2	0	0	0	1	0	0	0	0	1	0	1	1	1	2	0	1	0
AFATGGYAAIQR	12	0	1224.63	2	4.3155e-10	168.27	AT4G39980.1	AT4G39980.1	yes	yes	111920000	12828000	9696100	14765000	21065000	28458000	8498600	6492000	10117000			AATLNLLRAFATGGYA	GGYAAIQRVTQWNLDF	R	A	F	Q	R	V	4	1	0	0	0	1	0	2	0	1	0	0	0	1	0	0	1	0	1	0
AFATGGYAAMQR	12	0	1242.58	2	3.7684e-22	204.36	AT1G22410.1;AT4G33510.1;AT4G33510.2	AT4G33510.1	no	no	159650000	3616600	21567000	16372000	43125000	26305000	12005000	12040000	24616000			VATLNLLRAFATGGYA	GGYAAMQRVSQWNLDF	R	A	F	Q	R	V	4	1	0	0	0	1	0	2	0	0	0	0	1	1	0	0	1	0	1	0
AFATYTNAK	9	0	985.487	2	0.0032629	98.997	AT3G46970.1	AT3G46970.1	yes	yes	27888000	3262200	6272400	6662100	0	0	3553400	1141800	6996300			RTVMIGGKAFATYTNA	FATYTNAKRIVKLVND	K	A	F	A	K	R	3	0	1	0	0	0	0	0	0	0	0	1	0	1	0	0	2	0	1	0
AFATYVQAK	9	0	997.523	2	0.0093245	81.119	AT3G29320.1	AT3G29320.1	yes	yes	89446000	8036200	20281000	17979000	7620400	0	5243800	14347000	15938000			RVCIFGGKAFATYVQA	FATYVQAKRIVKFITD	K	A	F	A	K	R	3	0	0	0	0	1	0	0	0	0	0	1	0	1	0	0	1	0	1	1
AFAVTSENR	9	0	993.488	2	0.031778	66.073	AT1G09870.1	AT1G09870.1	yes	yes	11840000	1098200	1835300	1815700	0	2884300	1693100	0	2513700			NLGPGRNRAFAVTSEN	FAVTSENRASDTKLRF	R	A	F	N	R	A	2	1	1	0	0	0	1	0	0	0	0	0	0	1	0	1	1	0	0	1
AFCFTSGMAALSAVTHLIK	19	0	2024.02	3	0.0039452	50.425	AT3G57050.1;AT3G57050.3;AT3G57050.2	AT3G57050.1	yes	no	4926600	0	0	0	4926600	0	0	0	0			AKLDKADRAFCFTSGM	SAVTHLIKNGEEIVAG	R	A	F	I	K	N	4	0	0	0	1	0	0	1	1	1	2	1	1	2	0	2	2	0	0	1
AFCQFVTGAPR	11	0	1252.6	2	0.0014499	99.802	AT4G38600.1;AT4G38600.2	AT4G38600.1	yes	no	26501000	3956400	0	3451200	6771900	3381400	3974800	2544600	2421100			ELTADQQRAFCQFVTG	QFVTGAPRLPPGGLAV	R	A	F	P	R	L	2	1	0	0	1	1	0	1	0	0	0	0	0	2	1	0	1	0	0	1
AFCSGGDQALR	11	0	1180.53	2	5.003e-07	160.88	AT1G60550.1	AT1G60550.1	yes	yes	32441000	5711000	6638400	0	6297800	10338000	0	3455400	0			ILTGKGTKAFCSGGDQ	SGGDQALRTQDGYADP	K	A	F	L	R	T	2	1	0	1	1	1	0	2	0	0	1	0	0	1	0	1	0	0	0	0
AFDAEVVDEAGK	12	0	1249.58	2	0.0022973	83.883	AT5G61820.1	AT5G61820.1	yes	yes	27868000	4998700	5871700	6140700	0	10857000	0	0	0			PRGHIGLKAFDAEVVD	EVVDEAGKPVPLHETY	K	A	F	G	K	P	3	0	0	2	0	0	2	1	0	0	0	1	0	1	0	0	0	0	0	2
AFDDEGNPTK	10	0	1092.47	2	0.00072148	107.15	AT3G48110.1	AT3G48110.1	yes	yes	15453000	2558100	2255100	3077900	0	5312100	0	2249800	0			VRGPPASKAFDDEGNP	DDEGNPTKAAEGFSRR	K	A	F	T	K	A	1	0	1	2	0	0	1	1	0	0	0	1	0	1	1	0	1	0	0	0
AFDEVNTQLQTK	12	0	1392.69	2	1.5548e-20	236.56	AT3G52300.1;AT3G52300.2	AT3G52300.1	yes	no	893000000	102120000	122540000	159930000	139620000	142930000	55990000	126120000	43755000			REFSNLRRAFDEVNTQ	VNTQLQTKFSQEPEPI	R	A	F	T	K	F	1	0	1	1	0	2	1	0	0	0	1	1	0	1	0	0	2	0	0	1
AFDFISDHLTSAR	13	0	1478.72	3	0.0028187	50.088	AT3G16270.1	AT3G16270.1	yes	yes	13859000	0	0	0	13859000	0	0	0	0			GSKKEDTRAFDFISDH	SDHLTSARDTKRVS__	R	A	F	A	R	D	2	1	0	2	0	0	0	0	1	1	1	0	0	2	0	2	1	0	0	0
AFDLGGHQIAR	11	0	1183.61	2;3	1.2325e-06	156.35	AT1G56330.1;AT1G09180.1;AT3G62560.1;AT4G02080.1	AT1G56330.1	no	no	395130000	46437000	0	73922000	59767000	87331000	56016000	33017000	38641000			SIGKIKFKAFDLGGHQ	LGGHQIARRVWKDYYA	K	A	F	A	R	R	2	1	0	1	0	1	0	2	1	1	1	0	0	1	0	0	0	0	0	0
AFDLGSKPEGTSTPTK	16	1	1634.82	2;3	2.6934e-07	130.1	AT5G02240.1	AT5G02240.1	yes	yes	98451000	2944500	8210600	4773800	28833000	40772000	2170900	0	10746000			LFEEAKNKAFDLGSKP	EGTSTPTKDFKALFSQ	K	A	F	T	K	D	1	0	0	1	0	0	1	2	0	0	1	2	0	1	2	2	3	0	0	0
AFDLLHEGTCLR	12	0	1430.7	2;3	1.581e-20	198.72	AT5G43940.1;AT5G43940.2	AT5G43940.1	yes	no	926000000	98432000	67732000	48226000	263380000	130760000	161640000	77964000	77870000			LTLGEINKAFDLLHEG	LHEGTCLRCVLDTSK_	K	A	F	L	R	C	1	1	0	1	1	0	1	1	1	0	3	0	0	1	0	0	1	0	0	0
AFDNAYSDLLK	11	0	1255.61	2	0.0010516	107.79	AT1G01320.2;AT1G01320.1	AT1G01320.2	yes	no	113460000	13701000	14899000	17755000	14575000	5588200	25317000	11436000	10188000			DLLRQISRAFDNAYSD	NAYSDLLKAFSERNKF	R	A	F	L	K	A	2	0	1	2	0	0	0	0	0	0	2	1	0	1	0	1	0	0	1	0
AFDPVETIK	9	0	1018.53	1;2	0.0026871	103.56	AT3G01500.1;AT3G01500.2;AT3G01500.3	AT3G01500.1	no	no	18251000000	2312300000	2658400000	2763200000	1757400000	3608800000	1795700000	1581200000	1773800000			TGTSSDKKAFDPVETI	FDPVETIKQGFIKFKK	K	A	F	I	K	Q	1	0	0	1	0	0	1	0	0	1	0	1	0	1	1	0	1	0	0	1
AFDSILAEVR	10	0	1119.59	2	0.00032203	118.33	AT4G39980.1	AT4G39980.1	yes	yes	77175000	0	5245900	0	25909000	30928000	15093000	0	0			APCGLKTRAFDSILAE	DSILAEVRAFLDVHEQ	R	A	F	V	R	A	2	1	0	1	0	0	1	0	0	1	1	0	0	1	0	1	0	0	0	1
AFDSPSSSSANLAAPK	16	0	1548.74	2	1.1934e-10	161.99	AT1G72170.1	AT1G72170.1	yes	yes	160590000	17497000	20802000	26594000	16416000	23741000	9288600	23658000	22590000			SAYSDCSRAFDSPSSS	SANLAAPKNNITETSP	R	A	F	P	K	N	4	0	1	1	0	0	0	0	0	0	1	1	0	1	2	5	0	0	0	0
AFEALTGINGDLITR	15	0	1589.84	2	0.0014457	72.496	AT3G48090.1	AT3G48090.1	yes	yes	7661900	0	3255000	0	0	4406900	0	0	0			________________	INGDLITRSWSASKQA	M	A	F	T	R	S	2	1	1	1	0	0	1	2	0	2	2	0	0	1	0	0	2	0	0	0
AFEDADIIHVDDIVDPVRDLETITEELR	28	1	3237.6	3;4	5.0898e-12	92.819	AT1G30580.1	AT1G30580.1	yes	yes	25113000	0	0	0	25113000	0	0	0	0			DGIFHVLRAFEDADII	ETITEELRLKDIEFVG	R	A	F	L	R	L	2	2	0	6	0	0	4	0	1	4	2	0	0	1	1	0	2	0	0	3
AFEEAEK	7	0	822.376	2	0.051701	84.244	AT3G09840.1;AT5G03340.1;AT3G53230.1	AT3G09840.1	no	no	11533000	2263000	2534800	3148600	0	3425000	14777	146970	0			ESESNLRKAFEEAEKN	KAFEEAEKNAPSIIFI	K	A	F	E	K	N	2	0	0	0	0	0	3	0	0	0	0	1	0	1	0	0	0	0	0	0
AFEEDCATPIAK	12	0	1350.61	2	0.001891	87.806	AT2G19860.1	AT2G19860.1	yes	yes	66024000	11324000	13455000	12861000	8669300	19715000	0	0	0			ARVIEILKAFEEDCAT	DCATPIAKLRQVADAM	K	A	F	A	K	L	3	0	0	1	1	0	2	0	0	1	0	1	0	1	1	0	1	0	0	0
AFEEDCATPISK	12	0	1366.61	2	0.00016354	125.7	AT4G29130.1	AT4G29130.1	yes	yes	149270000	15283000	18254000	21600000	12703000	26453000	18000000	23934000	13043000			GRVLAILKAFEEDCAT	DCATPISKLRQVADAM	K	A	F	S	K	L	2	0	0	1	1	0	2	0	0	1	0	1	0	1	1	1	1	0	0	0
AFEEGWMVPRPPLK	14	1	1655.85	3	0.048192	40.066	AT5G53460.3;AT5G53460.2;AT5G53460.1	AT5G53460.3	yes	no	26462000	0	0	9555800	15297000	0	0	0	1609000			IECAIIDKAFEEGWMV	MVPRPPLKRTGKKVAI	K	A	F	L	K	R	1	1	0	0	0	0	2	1	0	0	1	1	1	1	3	0	0	1	0	1
AFEPGLLAK	9	0	944.533	2	0.015465	75.213	AT4G18480.1;AT5G45930.1	AT4G18480.1	no	no	1861100000	286870000	171310000	290910000	299120000	269720000	236100000	184040000	122980000			KALTEGVKAFEPGLLA	FEPGLLAKANRGILYV	K	A	F	A	K	A	2	0	0	0	0	0	1	1	0	0	2	1	0	1	1	0	0	0	0	0
AFEQQEAAR	9	0	1048.49	2	0.017496	73.26	AT1G01320.2;AT1G01320.1	AT1G01320.2	yes	no	13277000	2361800	2076700	2448800	0	3437500	0	2951900	0			WLEYFESKAFEQQEAA	FEQQEAARNGTPKPDA	K	A	F	A	R	N	3	1	0	0	0	2	2	0	0	0	0	0	0	1	0	0	0	0	0	0
AFESVDR	7	0	822.387	2	0.062875	77.741	AT4G27800.1;AT4G27800.3;AT4G27800.2	AT4G27800.1	yes	no	1660100	0	0	0	0	1660100	0	0	0			AIKEALIKAFESVDRN	KAFESVDRNLLKWLEA	K	A	F	D	R	N	1	1	0	1	0	0	1	0	0	0	0	0	0	1	0	1	0	0	0	1
AFEVLNSLEVWR	12	0	1461.76	2	4.1288e-05	140.16	AT3G56150.2;AT3G56150.1	AT3G56150.2	yes	no	55177000	0	0	0	25551000	20733000	8893000	0	0			LTKGDFQKAFEVLNSL	LNSLEVWRLLKNRDSI	K	A	F	W	R	L	1	1	1	0	0	0	2	0	0	0	2	0	0	1	0	1	0	1	0	2
AFFATAQSVR	10	0	1096.57	2	6.3342e-07	170.3	AT3G29320.1	AT3G29320.1	yes	yes	190780000	18644000	19544000	20504000	44415000	26152000	0	26370000	35155000			PEKFELPKAFFATAQS	FATAQSVRDALIMNWN	K	A	F	V	R	D	3	1	0	0	0	1	0	0	0	0	0	0	0	2	0	1	1	0	0	1
AFFDSADWALGK	12	0	1326.62	2	0.0020134	86.624	AT1G69510.3;AT1G69510.2;AT1G69510.1	AT1G69510.3	yes	no	82138000	0	32443000	0	21045000	16993000	11656000	0	0			LISKDHERAFFDSADW	SADWALGKQKGQKPKG	R	A	F	G	K	Q	3	0	0	2	0	0	0	1	0	0	1	1	0	2	0	1	0	1	0	0
AFFDVHDQEGSFPGGVHLEMTGQNVTECVGGSR	33	0	3563.58	4	5.3591e-21	105.98	AT4G33510.1	AT4G33510.1	yes	yes	15511000	0	0	0	15511000	0	0	0	0			DAIRAELRAFFDVHDQ	TECVGGSRTITYNDLS	R	A	F	S	R	T	1	1	1	2	1	2	3	6	2	0	1	0	1	3	1	2	2	0	0	4
AFFNDISETSK	11	0	1257.59	2	0.0009059	110.76	AT3G20790.1	AT3G20790.1	yes	yes	69730000	0	12793000	11489000	11559000	13947000	6964600	6798200	6178200			SGVTEELKAFFNDISE	NDISETSKEQEPRLSY	K	A	F	S	K	E	1	0	1	1	0	0	1	0	0	1	0	1	0	2	0	2	1	0	0	0
AFFQEFTHLDAK	12	0	1452.7	2;3	0.00040163	99.283	AT5G60160.1	AT5G60160.1	yes	yes	228830000	16410000	0	13501000	122400000	11409000	65108000	0	0			KHSYEHFKAFFQEFTH	EFTHLDAKLTIDV___	K	A	F	A	K	L	2	0	0	1	0	1	1	0	1	0	1	1	0	3	0	0	1	0	0	0
AFFTSGGSDANDTQVK	16	0	1643.74	2	1.0154e-40	210.35	AT3G22200.1;AT3G22200.2	AT3G22200.1	yes	no	541530000	74356000	46412000	62070000	70090000	94402000	82277000	75984000	35941000			FTANKMAKAFFTSGGS	DANDTQVKLVWYYNNA	K	A	F	V	K	L	2	0	1	2	0	1	0	2	0	0	0	1	0	2	0	2	2	0	0	1
AFGAELVLTEPAK	13	0	1344.73	2	3.6121e-07	143.96	AT2G43750.2;AT2G43750.1	AT2G43750.2	yes	no	357660000	39662000	26623000	3409900	107530000	110840000	14170000	33943000	21489000			LERRVLLRAFGAELVL	LVLTEPAKGMTGAIQK	R	A	F	A	K	G	3	0	0	0	0	0	2	1	0	0	2	1	0	1	1	0	1	0	0	1
AFGAYGILR	9	0	966.529	2	0.03718	73.975	AT4G34830.1	AT4G34830.1	yes	yes	6064400	0	0	0	0	6064400	0	0	0			ARAGQVAKAFGAYGIL	FGAYGILRSKNVKPDR	K	A	F	L	R	S	2	1	0	0	0	0	0	2	0	1	1	0	0	1	0	0	0	0	1	0
AFGDFQK	7	0	811.386	1;2	0.0015989	137.83	AT3G60750.2;AT3G60750.1	AT3G60750.2	yes	no	2027400000	161340000	240580000	276020000	348510000	399010000	173470000	246770000	181720000			SSNMTLLKAFGDFQKA	KAFGDFQKATPEERNL	K	A	F	Q	K	A	1	0	0	1	0	1	0	1	0	0	0	1	0	2	0	0	0	0	0	0
AFGECQPLR	9	0	1076.51	2	0.033429	76.134	AT4G10120.2;AT4G10120.1	AT4G10120.2	yes	no	8059000	0	2557500	0	0	0	0	2093800	3407700			KNVTTLVKAFGECQPL	FGECQPLRELANLVLI	K	A	F	L	R	E	1	1	0	0	1	1	1	1	0	0	1	0	0	1	1	0	0	0	0	0
AFGGQSLDFGK	11	0	1125.55	2	7.8472e-05	138.98	AT5G66760.1	AT5G66760.1	yes	yes	104320000	11703000	19827000	11897000	0	22069000	23212000	0	15616000			EEGKIYQRAFGGQSLD	GQSLDFGKGGQAYRCA	R	A	F	G	K	G	1	0	0	1	0	1	0	3	0	0	1	1	0	2	0	1	0	0	0	0
AFGIIDEVIDERPLELVK	18	1	2055.13	2;3	9.3996e-23	190.37	AT5G23140.1	AT5G23140.1	yes	yes	144610000	2889900	0	2420700	73270000	39833000	26195000	0	0			FMTPEEAKAFGIIDEV	ERPLELVKDAVGNESK	K	A	F	V	K	D	1	1	0	2	0	0	3	1	0	3	2	1	0	1	1	0	0	0	0	2
AFGIPVR	7	0	758.444	2	0.02038	105.42	AT3G48750.1	AT3G48750.1	yes	yes	46892000	4574400	0	6769900	7268000	9547600	9046600	5766000	3920000			LADFGLARAFGIPVRT	RAFGIPVRTFTHEVVT	R	A	F	V	R	T	1	1	0	0	0	0	0	1	0	1	0	0	0	1	1	0	0	0	0	1
AFGLQVSAAGYDR	13	0	1353.67	2	1.4335e-06	138.36	AT4G16155.1	AT4G16155.1	yes	yes	38267000	0	0	0	0	10765000	0	0	27502000			LQNEHHMKAFGLQVSA	VSAAGYDRQGVADHAS	K	A	F	D	R	Q	3	1	0	1	0	1	0	2	0	0	1	0	0	1	0	1	0	0	1	1
AFGMELLR	8	0	935.49	2	0.0014228	148.07	AT1G67280.1;AT1G67280.2	AT1G67280.1	yes	no	400910000	17841000	25393000	88849000	81894000	82271000	54584000	29169000	20905000			RAIKFYEKAFGMELLR	AFGMELLRTRDNPEYK	K	A	F	L	R	T	1	1	0	0	0	0	1	1	0	0	2	0	1	1	0	0	0	0	0	0
AFGMLAGGSGITPMFQVAR	19	0	1909.95	2	3.5049e-29	158.01	AT5G17770.1	AT5G17770.1	yes	yes	69834000	3328400	2554800	9569100	16346000	16976000	8849800	0	12211000			KYQPGQFRAFGMLAGG	TPMFQVARAILENPTD	R	A	F	A	R	A	3	1	0	0	0	1	0	4	0	1	1	0	2	2	1	1	1	0	0	1
AFGQNLEYAWLAK	13	0	1509.76	2	0.0008112	113.15	AT4G01883.1	AT4G01883.1	yes	yes	27647000	11490000	11084000	5072500	0	0	0	0	0			SRWTLKYKAFGQNLEY	LEYAWLAKNLQPLPNQ	K	A	F	A	K	N	3	0	1	0	0	1	1	1	0	0	2	1	0	1	0	0	0	1	1	0
AFGTQFADENGER	13	0	1440.63	2	8.5489e-32	210.08	AT5G52520.1	AT5G52520.1	yes	yes	87248000	22588000	18887000	18819000	5700300	0	12855000	0	8399000			NLGQNFSRAFGTQFAD	FADENGERQHVWQTSW	R	A	F	E	R	Q	2	1	1	1	0	1	2	2	0	0	0	0	0	2	0	0	1	0	0	0
AFGTSSELCIDER	13	0	1483.66	2	0.0013022	81.017	AT5G63420.1	AT5G63420.1	yes	yes	9574300	3097600	3538700	2938100	0	0	0	0	0			LMYSDGDKAFGTSSEL	SELCIDERLRISSDGI	K	A	F	E	R	L	1	1	0	1	1	0	2	1	0	1	1	0	0	1	0	2	1	0	0	0
AFGVSVDFIDQELSR	15	0	1681.83	2	7.8754e-21	186.02	AT4G24820.2;AT4G24820.1	AT4G24820.2	yes	no	34796000	0	0	0	17972000	13214000	3610000	0	0			VTVEAMAKAFGVSVDF	FIDQELSRFIAAGKLH	K	A	F	S	R	F	1	1	0	2	0	1	1	1	0	1	1	0	0	2	0	2	0	0	0	2
AFHEQLSVAEITNSAFEPASMMAK	24	0	2608.23	3	2.1454e-62	178.19	AT1G50010.1;AT1G04820.1;AT4G14960.2;AT4G14960.1	AT4G14960.2	no	no	77994000	0	0	0	77994000	0	0	0	0			APVISAEKAFHEQLSV	EPASMMAKCDPRHGKY	K	A	F	A	K	C	5	0	1	0	0	1	3	0	1	1	1	1	2	2	1	3	1	0	0	1
AFIDAMIR	8	0	935.49	2	0.032849	79.116	AT2G38380.1	AT2G38380.1	yes	yes	0	0	0	0	0	0	0	0	0			SDMSVFFRAFIDAMIR	AFIDAMIRMGNLRPLT	R	A	F	I	R	M	2	1	0	1	0	0	0	0	0	2	0	0	1	1	0	0	0	0	0	0
AFIEEEEAR	9	0	1092.51	2	0.0036347	96.253	AT3G63130.2;AT3G63130.1	AT3G63130.2	yes	no	25723000	0	5436600	4074300	3838900	0	7477400	2728100	2167300			FDISGGSRAFIEEEEA	FIEEEEARDLLRPLAD	R	A	F	A	R	D	2	1	0	0	0	0	4	0	0	1	0	0	0	1	0	0	0	0	0	0
AFIVAFR	7	0	822.475	2	0.011263	114.67	AT1G15690.1;AT1G15690.2	AT1G15690.1	yes	no	141980000	4507600	0	0	8610900	88760000	40100000	0	0			EARKGVGKAFIVAFRS	KAFIVAFRSGAVMGFL	K	A	F	F	R	S	2	1	0	0	0	0	0	0	0	1	0	0	0	2	0	0	0	0	0	1
AFLADLAAGDAK	12	0	1161.6	2	0.0040232	77.379	AT1G71880.1;AT1G71890.1	AT1G71880.1	yes	no	39046000	6249800	0	0	10410000	0	9123600	6968500	6294000			NTLQGPCRAFLADLAA	DLAAGDAKRTRVANAF	R	A	F	A	K	R	5	0	0	2	0	0	0	1	0	0	2	1	0	1	0	0	0	0	0	0
AFLDATGGLWR	11	0	1205.62	2	9.2922e-15	170.22	AT5G54500.1;AT5G54500.2;AT4G27270.1	AT5G54500.1	yes	no	149270000	0	13381000	22408000	33531000	32480000	22954000	9508500	15009000			GMMAAQFKAFLDATGG	DATGGLWRAQALAGKP	K	A	F	W	R	A	2	1	0	1	0	0	0	2	0	0	2	0	0	1	0	0	1	1	0	0
AFLETLDGSCR	11	0	1267.59	2	7.5481e-12	182.29	AT5G08280.1	AT5G08280.1	yes	yes	729410000	86538000	92010000	99643000	171820000	132050000	67719000	22468000	57168000			RLAISCERAFLETLDG	ETLDGSCRTPIAGYAS	R	A	F	C	R	T	1	1	0	1	1	0	1	1	0	0	2	0	0	1	0	1	1	0	0	0
AFLEYYYLNLR	11	0	1463.74	2	0.0032199	81.594	AT3G52500.1	AT3G52500.1	yes	yes	0	0	0	0	0	0	0	0	0			KNPNVSNKAFLEYYYL	EYYYLNLRRIYVGRKH	K	A	F	L	R	R	1	1	1	0	0	0	1	0	0	0	3	0	0	1	0	0	0	0	3	0
AFLLFQSFLDNK	12	0	1441.76	2	5.514e-07	157.96	AT2G35780.1	AT2G35780.1	yes	yes	38122000	0	0	0	14012000	18278000	5832600	0	0			VPLFRPRRAFLLFQSF	FQSFLDNKPLPM____	R	A	F	N	K	P	1	0	1	1	0	1	0	0	0	0	3	1	0	3	0	1	0	0	0	0
AFLLQGGDCAESFK	14	0	1541.72	2	3.0173e-09	124.1	AT4G39980.1	AT4G39980.1	yes	yes	47577000	18856000	0	0	17297000	0	0	11424000	0			LADAAVGKAFLLQGGD	GDCAESFKEFNATNIR	K	A	F	F	K	E	2	0	0	1	1	1	1	2	0	0	2	1	0	2	0	1	0	0	0	0
AFLLYGPPGTGK	12	0	1219.66	2	0.0014998	91.584	AT2G27600.1	AT2G27600.1	yes	yes	55269000	5480900	8119900	5754000	11035000	8878500	5570800	5207700	5221800			TGKRRPWRAFLLYGPP	YGPPGTGKSYLAKAVA	R	A	F	G	K	S	1	0	0	0	0	0	0	3	0	0	2	1	0	1	2	0	1	0	1	0
AFLPVIESFGFETDLR	16	0	1839.94	2	0.022515	61.641	AT1G06220.2;AT1G06220.1;AT5G25230.1	AT1G06220.2	yes	no	7666700	0	0	0	0	5986600	0	1680100	0			GTPAYIVKAFLPVIES	FGFETDLRYHTQGQAF	K	A	F	L	R	Y	1	1	0	1	0	0	2	1	0	1	2	0	0	3	1	1	1	0	0	1
AFLPYLEGLNSTQVR	15	0	1706.9	2	7.2733e-06	104.82	AT2G20190.1	AT2G20190.1	yes	yes	40093000	9625600	0	6339100	0	17297000	6831100	0	0			DIYIMLGKAFLPYLEG	GLNSTQVRLVTIYANR	K	A	F	V	R	L	1	1	1	0	0	1	1	1	0	0	3	0	0	1	1	1	1	0	1	1
AFLTLEELRPLPEETNTYK	19	1	2263.17	3	0.00012757	76.768	AT2G07340.2;AT2G07340.1	AT2G07340.2	yes	no	55861000	0	0	0	38562000	17300000	0	0	0			NKEGDRKRAFLTLEEL	PEETNTYKSIGKFVLE	R	A	F	Y	K	S	1	1	1	0	0	0	4	0	0	0	4	1	0	1	2	0	3	0	1	0
AFLTQFFSPIFLK	13	0	1557.86	2	0.0033412	83.869	AT1G25520.1	AT1G25520.1	yes	yes	7499200	0	0	0	0	5732200	1767000	0	0			DENKKQNRAFLTQFFS	FFSPIFLKAFSINFFG	R	A	F	L	K	A	1	0	0	0	0	1	0	0	0	1	2	1	0	4	1	1	1	0	0	0
AFLVEEQK	8	0	962.507	2	0.0015607	160.91	AT1G26880.1;AT3G28900.1	AT1G26880.1	no	no	1069800000	126380000	124690000	149190000	120570000	244390000	127010000	112880000	64658000			AVRERIIRAFLVEEQK	AFLVEEQKIVKKVLKL	R	A	F	Q	K	I	1	0	0	0	0	1	2	0	0	0	1	1	0	1	0	0	0	0	0	1
AFLVTNQLK	9	0	1032.6	2	0.00035328	135.84	AT3G04870.2;AT3G04870.1	AT3G04870.2	yes	no	38941000	0	13858000	0	19716000	0	0	5366600	0			GAPIHGIRAFLVTNQL	FLVTNQLKPYDKLRNS	R	A	F	L	K	P	1	0	1	0	0	1	0	0	0	0	2	1	0	1	0	0	1	0	0	1
AFMTADLPHELIELLEK	17	0	1969.02	2;3	4.6179e-22	166.6	AT3G11130.1;AT3G08530.1	AT3G11130.1	no	no	21798000	0	0	0	5049400	13583000	0	3165700	0			EQVSAAVKAFMTADLP	ELIELLEKIVLQNSAF	K	A	F	E	K	I	2	0	0	1	0	0	3	0	1	1	4	1	1	1	1	0	1	0	0	0
AFMWDSGSNVGEFDGHSR	18	0	1997.83	3	0.00064371	60.564	AT3G18060.1	AT3G18060.1	yes	yes	25713000	0	0	0	25713000	0	0	0	0			GKGKSLVRAFMWDSGS	GEFDGHSRRVLSCAIK	R	A	F	S	R	R	1	1	1	2	0	0	1	3	1	0	0	0	1	2	0	3	0	1	0	1
AFNPTQAEETYSMVTANR	18	0	2028.92	2;3	3.387e-99	320.48	ATCG00270.1	ATCG00270.1	yes	yes	4163000000	283470000	688130000	432780000	644600000	648410000	691060000	551390000	223170000			GDGANTFRAFNPTQAE	YSMVTANRFWSQIFGV	R	A	F	N	R	F	3	1	2	0	0	1	2	0	0	0	0	0	1	1	1	1	3	0	1	1
AFPDEFK	7	0	852.402	2	0.059831	79.454	AT3G59400.1	AT3G59400.1	yes	yes	56565000	5138200	11184000	8377200	13195000	11578000	7093600	0	0			EVVQYNYRAFPDEFKW	RAFPDEFKWELNDETP	R	A	F	F	K	W	1	0	0	1	0	0	1	0	0	0	0	1	0	2	1	0	0	0	0	0
AFPHTLGQPLAHFLR	15	0	1703.93	4	1.0016e-06	106.17	AT1G76550.1;AT1G20950.1	AT1G20950.1	no	no	22159000	0	0	0	22159000	0	0	0	0			ADSHTMARAFPHTLGQ	QPLAHFLRETAQVPDA	R	A	F	L	R	E	2	1	0	0	0	1	0	1	2	0	3	0	0	2	2	0	1	0	0	0
AFPIETAVSNAR	12	0	1274.66	2	0.029981	60.434	AT4G28080.1	AT4G28080.1	yes	yes	21538000	4847800	0	0	13289000	0	0	3401500	0			EVEKAAEKAFPIETAV	ETAVSNARPGKSKSAQ	K	A	F	A	R	P	3	1	1	0	0	0	1	0	0	1	0	0	0	1	1	1	1	0	0	1
AFPIETAVSNARPGK	15	1	1556.83	3	0.0012943	58.723	AT4G28080.1	AT4G28080.1	yes	yes	16361000	0	0	0	13413000	2947300	0	0	0			EVEKAAEKAFPIETAV	VSNARPGKSKSAQMAE	K	A	F	G	K	S	3	1	1	0	0	0	1	1	0	1	0	1	0	1	2	1	1	0	0	1
AFPNDYK	7	0	853.397	2	0.073167	71.949	AT1G24020.2;AT1G24020.1	AT1G24020.2	yes	no	6456600	0	0	0	0	0	0	6456600	0			DGINLFPKAFPNDYKT	KAFPNDYKTIQVLAGD	K	A	F	Y	K	T	1	0	1	1	0	0	0	0	0	0	0	1	0	1	1	0	0	0	1	0
AFPSITYMAVNK	12	0	1340.68	2	0.0050615	89.08	AT3G59970.3	AT3G59970.3	yes	yes	104990000	11452000	0	11927000	32429000	12550000	9509400	9494800	17626000			DTLVEKSKAFPSITYM	ITYMAVNKSENWVSNT	K	A	F	N	K	S	2	0	1	0	0	0	0	0	0	1	0	1	1	1	1	1	1	0	1	1
AFQALGCK	8	0	893.443	2	0.021059	85.265	AT3G54600.1	AT3G54600.1	yes	yes	17703000	0	4280400	4529600	0	5258100	0	3634900	0			YSINVPFKAFQALGCK	AFQALGCKVDAVTPTK	K	A	F	C	K	V	2	0	0	0	1	1	0	1	0	0	1	1	0	1	0	0	0	0	0	0
AFQAVEQFLQILK	13	0	1533.86	2	0.003434	93.325	AT2G40730.1	AT2G40730.1	yes	yes	9113800	2181400	1788900	0	0	0	0	0	5143400			QDSDVRSKAFQAVEQF	EQFLQILKQNYEKTNA	K	A	F	L	K	Q	2	0	0	0	0	3	1	0	0	1	2	1	0	2	0	0	0	0	0	1
AFQDCIGSYGSEISK	15	0	1660.74	2	2.0991e-08	126.34	AT5G64400.1	AT5G64400.1	yes	yes	90248000	4038500	10331000	12082000	8406200	44895000	6864100	0	3631200			STCDIHAKAFQDCIGS	SYGSEISKCQFYMDML	K	A	F	S	K	C	1	0	0	1	1	1	1	2	0	2	0	1	0	1	0	3	0	0	1	0
AFQDLIVEGK	10	0	1118.6	2	0.001332	96.331	AT1G04420.1	AT1G04420.1	yes	yes	157090000	15557000	0	19380000	56350000	0	0	65801000	0			VPFAEQLRAFQDLIVE	QDLIVEGKVRYIGVSN	R	A	F	G	K	V	1	0	0	1	0	1	1	1	0	1	1	1	0	1	0	0	0	0	0	1
AFQESETEVLK	11	0	1279.63	2	0.00064496	116.3	AT3G26900.3;AT3G26900.2;AT3G26900.1	AT3G26900.3	yes	no	440600000	50506000	56826000	82647000	37724000	83509000	4103500	89937000	35348000			ALKEADEKAFQESETE	ESETEVLKQLSSMGRL	K	A	F	L	K	Q	1	0	0	0	0	1	3	0	0	0	1	1	0	1	0	1	1	0	0	1
AFQGFQVDEALMK	13	0	1482.72	2	2.8169e-07	148.32	AT1G75330.1	AT1G75330.1	yes	yes	228630000	37696000	37437000	36646000	22990000	30841000	25960000	17003000	20053000			DEAEARRKAFQGFQVD	QVDEALMKLAGQKAYF	K	A	F	M	K	L	2	0	0	1	0	2	1	1	0	0	1	1	1	2	0	0	0	0	0	1
AFQIIDLDK	9	0	1061.58	2	0.0047301	92.439	AT3G50360.1	AT3G50360.1	yes	yes	21303000	6415400	10014000	0	0	0	0	0	4872900			DTKEELTKAFQIIDLD	FQIIDLDKNGKISPDD	K	A	F	D	K	N	1	0	0	2	0	1	0	0	0	2	1	1	0	1	0	0	0	0	0	0
AFQNALFYLNSFSDK	15	0	1763.85	2	0.00022121	84.365	AT3G62110.1	AT3G62110.1	yes	yes	15725000	0	0	0	15725000	0	0	0	0			DGVTLNTKAFQNALFY	YLNSFSDKGGAKLFVP	K	A	F	D	K	G	2	0	2	1	0	1	0	0	0	0	2	1	0	3	0	2	0	0	1	0
AFQSSYYDR	9	0	1135.49	2	0.0048984	91.853	AT2G37170.1	AT2G37170.1	yes	yes	22081000	1697300	4861100	2181900	3109500	4709400	0	1673000	3848500			ICGVGFVKAFQSSYYD	FQSSYYDRYGGGANSL	K	A	F	D	R	Y	1	1	0	1	0	1	0	0	0	0	0	0	0	1	0	2	0	0	2	0
AFQSSYYTR	9	0	1121.51	2	0.00013852	148.38	AT3G53420.2;AT3G53420.1	AT3G53420.2	no	no	244800000	22217000	50485000	3993500	55573000	26998000	22833000	17210000	45486000			ICGVGFVKAFQSSYYT	FQSSYYTRYGGGANSL	K	A	F	T	R	Y	1	1	0	0	0	1	0	0	0	0	0	0	0	1	0	2	1	0	2	0
AFQTSTFCNR	10	0	1230.55	2	0.0030089	83.313	ATMG00665.1;ATMG00513.1;ATMG00060.1	ATMG00665.1	yes	no	19606000	2917400	6352200	3041300	0	3414500	3880700	0	0			PVADQFQRAFQTSTFC	QTSTFCNRLYSFFNKR	R	A	F	N	R	L	1	1	1	0	1	1	0	0	0	0	0	0	0	2	0	1	2	0	0	0
AFQTVLAEIYHIISK	15	0	1731.96	3	0.0049675	54.281	AT5G59150.1	AT5G59150.1	yes	yes	6212200	0	0	0	6212200	0	0	0	0			LEATNVEKAFQTVLAE	EIYHIISKKALAAQEA	K	A	F	S	K	K	2	0	0	0	0	1	1	0	1	3	1	1	0	1	0	1	1	0	1	1
AFSAQNYESAK	11	0	1214.56	2	0.0015382	98.033	AT3G54360.1	AT3G54360.1	yes	yes	24529000	2534600	3820700	2758000	2536400	4516500	2211800	1284800	4866000			FLVQQAMRAFSAQNYE	AQNYESAKSRLAMCTE	R	A	F	A	K	S	3	0	1	0	0	1	1	0	0	0	0	1	0	1	0	2	0	0	1	0
AFSDILK	7	0	792.438	2	0.071231	73.039	AT4G12730.1	AT4G12730.1	yes	yes	111170000	21136000	20534000	13681000	15499000	25765000	13444000	0	1108400			ILEKQGCKAFSDILKS	KAFSDILKSTGADKTF	K	A	F	L	K	S	1	0	0	1	0	0	0	0	0	1	1	1	0	1	0	1	0	0	0	0
AFSEDTTK	8	0	897.408	2	0.029625	77.923	AT5G04140.1;AT5G04140.2	AT5G04140.1	yes	no	43931000	6524000	5177400	7540900	4344400	8168800	6973500	5202100	0			ETLSFWVKAFSEDTTK	AFSEDTTKRLENFGFI	K	A	F	T	K	R	1	0	0	1	0	0	1	0	0	0	0	1	0	1	0	1	2	0	0	0
AFSEVAAER	9	0	978.477	2	0.00029974	137.9	AT5G16880.3;AT5G16880.2;AT5G16880.1	AT5G16880.3	yes	no	42877000	6173400	6275500	5820300	0	10277000	6940700	0	7389400			TCVKNCEKAFSEVAAE	FSEVAAERVLDEMVKL	K	A	F	E	R	V	3	1	0	0	0	0	2	0	0	0	0	0	0	1	0	1	0	0	0	1
AFSEVEATEEATEAK	15	0	1610.73	2	5.5118e-16	174.24	AT3G57410.1	AT3G57410.1	yes	yes	76113000	17868000	17984000	0	5460200	22556000	1490200	10753000	0			SAEAKDEKAFSEVEAT	TEEATEAKEEEEVSPA	K	A	F	A	K	E	4	0	0	0	0	0	5	0	0	0	0	1	0	1	0	1	2	0	0	1
AFSGWGTNEK	10	0	1095.5	2	0.0011693	99.136	AT5G65020.1	AT5G65020.1	yes	yes	42388000	6199200	5730500	4610100	0	6709800	4680100	5057800	9400400			DDAEQLHKAFSGWGTN	SGWGTNEKLIISILAH	K	A	F	E	K	L	1	0	1	0	0	0	1	2	0	0	0	1	0	1	0	1	1	1	0	0
AFSIIQNVFK	10	0	1165.65	2	0.0011806	98.933	AT3G02760.1	AT3G02760.1	yes	yes	37700000	15436000	0	0	0	4599800	16023000	1642200	0			EQMAVREKAFSIIQNV	SIIQNVFKRHGATALD	K	A	F	F	K	R	1	0	1	0	0	1	0	0	0	2	0	1	0	2	0	1	0	0	0	1
AFSNMAVGYNNVDVEAANK	19	0	2012.93	2;3	2.9754e-35	214.48	AT1G68010.1;AT1G68010.2	AT1G68010.1	yes	no	628810000	74958000	105090000	79151000	65087000	130530000	71903000	30466000	71626000			ALSKAGGKAFSNMAVG	VDVEAANKYGIAVGNT	K	A	F	N	K	Y	4	0	4	1	0	0	1	1	0	0	0	1	1	1	0	1	0	0	1	3
AFSNSITIASSPR	13	0	1349.69	2	0.0013022	81.017	AT5G67150.1	AT5G67150.1	yes	yes	4639900	0	0	0	0	4639900	0	0	0			KPSILNAKAFSNSITI	ITIASSPRFNVYGNDF	K	A	F	P	R	F	2	1	1	0	0	0	0	0	0	2	0	0	0	1	1	4	1	0	0	0
AFSPTTINTGR	11	0	1163.59	2	0.00045676	120.31	AT2G34250.2;AT2G34250.1;AT1G29310.1	AT2G34250.2	yes	no	175720000	20157000	33712000	21257000	11758000	31690000	26342000	13832000	16967000			ICESIIWKAFSPTTIN	PTTINTGRGAEFEGAV	K	A	F	G	R	G	1	1	1	0	0	0	0	1	0	1	0	0	0	1	1	1	3	0	0	0
AFSQAALSALPLSDR	15	0	1545.82	2	0.049184	49.5	AT1G26230.1	AT1G26230.1	yes	yes	44186000	7737800	12855000	7938900	0	9671700	5983200	0	0			________________	SALPLSDRTFRKKPSS	M	A	F	D	R	T	4	1	0	1	0	1	0	0	0	0	3	0	0	1	1	3	0	0	0	0
AFSQGGPLPHPATIQPDDR	19	0	2002.99	3	0.023922	35.748	AT5G42220.1	AT5G42220.1	yes	yes	13084000	0	2329800	0	4693100	6060900	0	0	0			QMMPLVSRAFSQGGPL	ATIQPDDRQPSQVNVQ	R	A	F	D	R	Q	2	1	0	2	0	2	0	2	1	1	1	0	0	1	4	1	1	0	0	0
AFSSCPVVPLAIER	14	0	1544.8	2	0.0003865	100.55	AT1G62020.1	AT1G62020.1	yes	yes	56416000	9299000	0	12933000	8596800	12185000	0	6283600	7118800			NGSHSYLRAFSSCPVV	VVPLAIERGWSESSSP	R	A	F	E	R	G	2	1	0	0	1	0	1	0	0	1	1	0	0	1	2	2	0	0	0	2
AFSSSPVVPLAIER	14	0	1471.8	2	9.0902e-06	111.63	AT2G21390.1	AT2G21390.1	yes	yes	219230000	28305000	31176000	19292000	40654000	30568000	25982000	21302000	21948000			SGSHSYLRAFSSSPVV	VVPLAIERGWSESSSP	R	A	F	E	R	G	2	1	0	0	0	0	1	0	0	1	1	0	0	1	2	3	0	0	0	2
AFSTLDQTGDVAGDK	15	0	1523.71	2	9.3185e-11	145.23	AT3G59780.1	AT3G59780.1	yes	yes	78372000	0	0	6611900	10320000	12939000	12642000	13848000	22010000			VVDSAVNRAFSTLDQT	TGDVAGDKFSSFSTGL	R	A	F	D	K	F	2	0	0	3	0	1	0	2	0	0	1	1	0	1	0	1	2	0	0	1
AFSVFLFNSK	10	0	1158.61	2	0.0021301	90.135	AT3G02780.1;AT5G16440.1	AT3G02780.1	no	no	50962000	0	0	0	27051000	17674000	6236600	0	0			EAKNLLHRAFSVFLFN	SVFLFNSKYELLLQQR	R	A	F	S	K	Y	1	0	1	0	0	0	0	0	0	0	1	1	0	3	0	2	0	0	0	1
AFTDAGADVLSVDSLVSR	18	0	1821.91	2	6.2713e-08	98.942	AT2G43180.3;AT2G43180.1;AT2G43180.2;AT2G43180.4	AT2G43180.3	yes	no	6422800	0	0	0	0	2680300	3742500	0	0			EESLIRARAFTDAGAD	SVDSLVSREEMKAFCN	R	A	F	S	R	E	3	1	0	3	0	0	0	1	0	0	2	0	0	1	0	3	1	0	0	3
AFTFGCVNK	9	0	1042.49	2	0.006444	86.472	AT5G07030.1	AT5G07030.1	yes	yes	57067000	0	7473300	14078000	11521000	12542000	0	5120700	6330900			RLAADPIKAFTFGCVN	FTFGCVNKVAGGGTIP	K	A	F	N	K	V	1	0	1	0	1	0	0	1	0	0	0	1	0	2	0	0	1	0	0	1
AFTGEYWNSK	10	0	1201.54	2	0.00017041	141.48	AT1G53670.1;AT1G53670.2	AT1G53670.1	yes	no	64645000	0	0	13625000	23832000	11308000	11017000	4862700	0			TRQKGTERAFTGEYWN	TGEYWNSKTPGVYNCV	R	A	F	S	K	T	1	0	1	0	0	0	1	1	0	0	0	1	0	1	0	1	1	1	1	0
AFTGFTQLQER	11	0	1296.65	2	0.0069805	70.1	AT5G56650.1	AT5G56650.1	yes	yes	11532000	0	4747500	0	0	0	0	3039400	3745400			ITIGGTLRAFTGFTQL	GFTQLQERIKEIITKQ	R	A	F	E	R	I	1	1	0	0	0	2	1	1	0	0	1	0	0	2	0	0	2	0	0	0
AFTGYAK	7	0	756.381	2	0.039101	92.692	AT1G43170.9;AT1G43170.8;AT1G43170.7;AT1G43170.6;AT1G43170.5;AT1G43170.3;AT1G43170.2;AT1G43170.1;AT1G43170.4	AT1G43170.9	yes	no	191050000	32399000	17661000	39631000	10677000	37368000	27647000	13330000	12336000			NWAKSKKKAFTGYAKQ	KAFTGYAKQYDSEDGK	K	A	F	A	K	Q	2	0	0	0	0	0	0	1	0	0	0	1	0	1	0	0	1	0	1	0
AFTLELR	7	0	848.476	2	0.010492	116.11	AT2G20990.1;AT2G20990.2;AT2G20990.3;AT2G21010.1	AT2G20990.1	yes	no	27994000	4056800	0	0	0	9676400	7913900	3104800	3242100			EMVPDEHKAFTLELRK	KAFTLELRKTLDGGED	K	A	F	L	R	K	1	1	0	0	0	0	1	0	0	0	2	0	0	1	0	0	1	0	0	0
AFTNYLGDNK	10	0	1141.54	2	0.00010861	130.75	AT2G41530.1	AT2G41530.1	yes	yes	353620000	39242000	52000000	37301000	67384000	62253000	50105000	11527000	33806000			INCAWGQKAFTNYLGD	TNYLGDNKAAWEEYDA	K	A	F	N	K	A	1	0	2	1	0	0	0	1	0	0	1	1	0	1	0	0	1	0	1	0
AFTPTQVMGMMLSNLK	16	0	1767.87	2	1.1469e-08	120.55	AT1G79920.2;AT1G79920.1;AT1G79930.2;AT1G79930.1	AT1G79930.2	no	no	26181000	0	0	0	20539000	0	0	0	5642000			ANYLGEKRAFTPTQVM	GMMLSNLKGIAEKNLN	R	A	F	L	K	G	1	0	1	0	0	1	0	1	0	0	2	1	3	1	1	1	2	0	0	1
AFTSEFIR	8	0	969.492	2	0.0032763	124.34	AT1G03230.1	AT1G03230.1	yes	yes	49731000	9428100	11319000	13345000	0	0	0	6334900	9303300			VLESSIYKAFTSEFIR	AFTSEFIRQAAARSIK	K	A	F	I	R	Q	1	1	0	0	0	0	1	0	0	1	0	0	0	2	0	1	1	0	0	0
AFTSQGYFFDHK	12	0	1446.66	2	0.01903	70.028	AT2G36070.1	AT2G36070.1	yes	yes	3727100	0	0	0	0	3727100	0	0	0			ERCTAEHRAFTSQGYF	QGYFFDHKLLHVSEVD	R	A	F	H	K	L	1	0	0	1	0	1	0	1	1	0	0	1	0	3	0	1	1	0	1	0
AFTVGIGGPVGTGK	14	0	1259.69	2	0.001149	70.488	AT2G34470.1;AT2G34470.2	AT2G34470.1	yes	no	6354400	0	6354400	0	0	0	0	0	0			HDRNFSERAFTVGIGG	GGPVGTGKTALMLALC	R	A	F	G	K	T	1	0	0	0	0	0	0	5	0	1	0	1	0	1	1	0	2	0	0	2
AFTVGTSQTIR	11	0	1179.62	2	0.00076808	135.71	AT5G22800.1	AT5G22800.1	yes	yes	156830000	27075000	16275000	19223000	22077000	34243000	12757000	14406000	10777000			KASVISNKAFTVGTSQ	VGTSQTIRVLVESMDD	K	A	F	I	R	V	1	1	0	0	0	1	0	1	0	1	0	0	0	1	0	1	3	0	0	1
AFTVQFGSCK	10	0	1143.54	1;2	6.3956e-07	170.22	AT5G64040.1;AT5G64040.2	AT5G64040.1	yes	no	4923900000	344770000	566140000	732710000	1280800000	643170000	521250000	362320000	472730000			TSGANFARAFTVQFGS	TVQFGSCKFPENFTGC	R	A	F	C	K	F	1	0	0	0	1	1	0	1	0	0	0	1	0	2	0	1	1	0	0	1
AFVDSGAQSTIISK	14	0	1422.74	2	2.7285e-08	133.07	AT3G13235.3;AT3G13235.2;AT3G13235.1	AT3G13235.3	yes	no	194560000	28060000	30420000	25075000	19854000	38930000	18238000	18832000	15151000			EVNGVPLKAFVDSGAQ	AQSTIISKSCAERCGL	K	A	F	S	K	S	2	0	0	1	0	1	0	1	0	2	0	1	0	1	0	3	1	0	0	1
AFVEHYYSTFDTNR	14	0	1748.78	2;3	7.4333e-12	190.26	AT1G27970.1;AT1G27970.2	AT1G27970.1	yes	no	204800000	26683000	0	9884100	113720000	47497000	7015200	0	0			MDPDAVSKAFVEHYYS	YSTFDTNRVGLAGLYQ	K	A	F	N	R	V	1	1	1	1	0	0	1	0	1	0	0	0	0	2	0	1	2	0	2	1
AFVEQYYHILHQSPGLVHR	19	0	2293.18	4	0.049702	30.152	AT5G60980.1;AT5G60980.2	AT5G60980.1	yes	no	45040000	0	0	0	45040000	0	0	0	0			PGAEVVGRAFVEQYYH	QSPGLVHRFYQDSSFL	R	A	F	H	R	F	1	1	0	0	0	2	1	1	3	1	2	0	0	1	1	1	0	0	2	2
AFVFFSSPVSK	11	0	1214.63	2	0.050783	53.327	AT1G12360.1	AT1G12360.1	yes	yes	6188500	0	6188500	0	0	0	0	0	0			GKSPLYKKAFVFFSSP	FFSSPVSKELVGHIKK	K	A	F	S	K	E	1	0	0	0	0	0	0	0	0	0	0	1	0	3	1	3	0	0	0	2
AFVGNTIGQANGVYDK	16	0	1652.82	2	2.0313e-51	228.83	AT5G53490.2;AT5G53490.1;AT5G53490.3	AT5G53490.2	yes	no	56998000	8494200	8425600	4861400	10312000	0	7056400	2109900	15738000			TEPDRCEKAFVGNTIG	QANGVYDKPLDLRFCD	K	A	F	D	K	P	2	0	2	1	0	1	0	3	0	1	0	1	0	1	0	0	1	0	1	2
AFVHWYVGEGMEEGEFSEAREDLAALEK	28	1	3198.46	4	7.2932e-16	106.45	AT1G50010.1;AT1G04820.1;AT4G14960.2;AT5G19780.1;AT5G19770.1;AT1G64740.1	AT4G14960.2	no	no	24031000	0	0	0	24031000	0	0	0	0			FDLMYAKRAFVHWYVG	EDLAALEKDYEEVGAE	R	A	F	E	K	D	4	1	0	1	0	0	7	3	1	0	2	1	1	2	0	1	0	1	1	2
AFVPPQHFIR	10	0	1210.66	3	0.00018167	87.308	AT1G10290.1;AT1G59610.1	AT1G10290.1	no	no	53642000	7232200	3772000	15825000	0	17609000	0	3437400	5766000			VALVDMERAFVPPQHF	VPPQHFIRLVQRRMER	R	A	F	I	R	L	1	1	0	0	0	1	0	0	1	1	0	0	0	2	2	0	0	0	0	1
AFVQFILEPLYK	12	0	1466.82	2	0.00094394	114.84	AT1G06220.2;AT1G06220.1;AT5G25230.1	AT1G06220.2	yes	no	2719600	0	0	0	0	0	0	2719600	0			PPVGGGERAFVQFILE	FILEPLYKIYSQVIGE	R	A	F	Y	K	I	1	0	0	0	0	1	1	0	0	1	2	1	0	2	1	0	0	0	1	1
AFVSEYAVTGK	11	0	1170.59	2	0.033385	55.461	AT3G10740.1	AT3G10740.1	yes	yes	17233000	3877400	6426700	2844800	0	0	2503000	0	1580700			RTSRKGPKAFVSEYAV	SEYAVTGKDAGTGSLL	K	A	F	G	K	D	2	0	0	0	0	0	1	1	0	0	0	1	0	1	0	1	1	0	1	2
AFVSSNLSLGDR	12	0	1264.64	2	8.1972e-10	143.39	AT2G39990.1	AT2G39990.1	yes	yes	50255000	7714200	0	7521400	35019000	0	0	0	0			TNGEGTIKAFVSSNLS	SNLSLGDRQLVAHFQE	K	A	F	D	R	Q	1	1	1	1	0	0	0	1	0	0	2	0	0	1	0	3	0	0	0	1
AFVVISDPIIAR	12	0	1299.76	2	0.003883	104.17	AT4G15110.1	AT4G15110.1	yes	yes	27693000	4221900	3427800	3212300	2176600	0	0	12595000	2059400			YKLAFGPKAFVVISDP	ISDPIIARHVLRENAF	K	A	F	A	R	H	2	1	0	1	0	0	0	0	0	3	0	0	0	1	1	1	0	0	0	2
AFYEFQQR	8	0	1087.51	2	0.0014932	158.38	AT3G55250.1	AT3G55250.1	yes	yes	146770000	19743000	12673000	34885000	33829000	23204000	0	10945000	11489000			KCTPDDSRAFYEFQQR	AFYEFQQRRGKAGEPL	R	A	F	Q	R	R	1	1	0	0	0	2	1	0	0	0	0	0	0	2	0	0	0	0	1	0
AFYGDDYYICR	11	0	1441.6	2	0.001558	97.635	AT2G26740.1;AT4G15955.1;AT4G15955.2;AT4G15955.3	AT2G26740.1	yes	no	74324000	10216000	16816000	10407000	0	22169000	8471000	0	6245600			VKPVDRMRAFYGDDYY	GDDYYICRFQEFGDVE	R	A	F	C	R	F	1	1	0	2	1	0	0	1	0	1	0	0	0	1	0	0	0	0	3	0
AFYGTNPADTK	11	0	1183.55	2	0.00077112	113.62	AT5G42650.1	AT5G42650.1	yes	yes	140780000	10998000	14759000	10461000	14920000	43332000	20055000	15626000	10630000			TAFNFLARAFYGTNPA	GTNPADTKLKADAPGL	R	A	F	T	K	L	2	0	1	1	0	0	0	1	0	0	0	1	0	1	1	0	2	0	1	0
AFYLDSGFASLQSPFK	16	0	1776.87	2	0.0010894	91.914	AT4G33500.1	AT4G33500.1	yes	yes	41662000	7433500	0	0	19724000	9320000	0	5184800	0			GREELVSKAFYLDSGF	ASLQSPFKALAGREDA	K	A	F	F	K	A	2	0	0	1	0	1	0	1	0	0	2	1	0	3	1	3	0	0	1	0
AGAASALFLLDIK	13	0	1288.74	2	7.884e-05	106.62	AT1G60780.1;AT1G10730.1	AT1G60780.1	yes	no	10685000	0	0	3790100	4681000	2213400	0	0	0			________________	ALFLLDIKGRVLVWRD	M	A	G	I	K	G	4	0	0	1	0	0	0	1	0	1	3	1	0	1	0	1	0	0	0	0
AGACSTCAGQIVSGNVDQSDGSFLEDSHLEK	31	0	3238.41	3	6.4012e-06	49.944	AT2G27510.1	AT2G27510.1	yes	yes	13788000	4509100	9279200	0	0	0	0	0	0			VDLPYSCRAGACSTCA	LEDSHLEKGYVLTCVA	R	A	G	E	K	G	3	0	1	3	2	2	2	4	1	1	2	1	0	1	0	5	1	0	0	2
AGADIVSVHCEQQSTIHLHR	20	0	2257.1	3;4;5	2.5013e-24	110.77	AT5G61410.2;AT5G61410.1	AT5G61410.2	yes	no	98602000	0	0	0	98602000	0	0	0	0			QRVPDFIKAGADIVSV	QSTIHLHRTVNQIKSL	K	A	G	H	R	T	2	1	0	1	1	2	1	1	3	2	1	0	0	0	0	2	1	0	0	2
AGADVVSPSDMMDGR	15	0	1506.64	2	2.0979e-11	149.49	AT1G69740.2;AT1G69740.1	AT1G69740.2	yes	no	359830000	45338000	62684000	41909000	36853000	68749000	25460000	39723000	39111000			KQAVSQARAGADVVSP	PSDMMDGRVGAIRSAL	R	A	G	G	R	V	2	1	0	3	0	0	0	2	0	0	0	0	2	0	1	2	0	0	0	2
AGADYSVK	8	0	809.392	2	0.051746	66.073	AT1G50900.1	AT1G50900.1	yes	yes	17850000	3080500	4432500	5775600	0	0	4561600	0	0			PKIEELLKAGADYSVK	AGADYSVKDADGRTAI	K	A	G	V	K	D	2	0	0	1	0	0	0	1	0	0	0	1	0	0	0	1	0	0	1	1
AGAEVIGISGDDSASHK	17	0	1612.77	2;3	1.0937e-22	174.9	AT3G26060.1;AT3G26060.2	AT3G26060.1	yes	no	2615200000	234690000	448180000	743410000	291650000	429300000	158630000	267790000	41538000			DSYEKFKKAGAEVIGI	GDDSASHKAFASKYKL	K	A	G	H	K	A	3	0	0	2	0	0	1	3	1	2	0	1	0	0	0	3	0	0	0	1
AGAGSATLSMAYAAAK	16	0	1439.71	2	1.3186e-22	177.44	AT5G09660.2;AT5G09660.1;AT5G09660.3;AT5G09660.4	AT5G09660.2	yes	no	176040000	3586200	13232000	6992400	97650000	21385000	2608600	10357000	20226000			GTEVVEAKAGAGSATL	SMAYAAAKFADACLRG	K	A	G	A	K	F	7	0	0	0	0	0	0	2	0	0	1	1	1	0	0	2	1	0	1	0
AGAGSATLSMAYAAAR	16	0	1467.71	2	6.185e-41	213.35	AT3G47520.1	AT3G47520.1	yes	yes	27151000	0	0	0	22739000	4412000	0	0	0			GTEVVDAKAGAGSATL	SMAYAAARFVESSLRA	K	A	G	A	R	F	7	1	0	0	0	0	0	2	0	0	1	0	1	0	0	2	1	0	1	0
AGAIHEEIYR	10	0	1157.58	2;3	0.00039872	115.7	AT1G06950.1	AT1G06950.1	yes	yes	149390000	6026100	0	0	18429000	47168000	53449000	24319000	0			ELHFDAQKAGAIHEEI	AIHEEIYRQKLQQCVT	K	A	G	Y	R	Q	2	1	0	0	0	0	2	1	1	2	0	0	0	0	0	0	0	0	1	0
AGALCWLCR	9	0	1105.52	2	0.0011033	119.57	AT3G47650.1	AT3G47650.1	yes	yes	11861000	5000400	0	2590500	0	0	4269900	0	0			DHFNGQFKAGALCWLC	GALCWLCRGKKEVLCG	K	A	G	C	R	G	2	1	0	0	2	0	0	1	0	0	2	0	0	0	0	0	0	1	0	0
AGALGDSVSITR	12	0	1145.6	2	4.1288e-05	140.16	AT5G27770.1	AT5G27770.1	yes	yes	929420000	86024000	92651000	98279000	221790000	163650000	82045000	122700000	62269000			ERIKVGGKAGALGDSV	GDSVSITREKSKITVT	K	A	G	T	R	E	2	1	0	1	0	0	0	2	0	1	1	0	0	0	0	2	1	0	0	1
AGALGDSVTITR	12	0	1159.62	2	1.9022e-05	145.89	AT3G05560.3;AT3G05560.2;AT3G05560.1	AT3G05560.3	yes	no	1823600000	204380000	202320000	135460000	360860000	367560000	224470000	222430000	106130000			ERIKVGGKAGALGDSV	GDSVTITREKSKITVT	K	A	G	T	R	E	2	1	0	1	0	0	0	2	0	1	1	0	0	0	0	1	2	0	0	1
AGAPADYQPGFR	12	0	1248.59	2	1.0243e-06	152.79	AT5G41520.1;AT5G41520.2	AT5G41520.1	yes	no	478710000	51043000	49525000	77206000	39384000	106310000	61311000	57926000	36002000			SGGEYGDKAGAPADYQ	ADYQPGFRGGAGGARQ	K	A	G	F	R	G	3	1	0	1	0	1	0	2	0	0	0	0	0	1	2	0	0	0	1	0
AGASQLMNEPLNDQR	15	0	1642.77	2	0.029615	52.693	AT5G66120.2	AT5G66120.2	yes	yes	36264000	7088400	7815100	8407800	0	9321800	0	0	3630800			TLSRSRVRAGASQLMN	NEPLNDQRSISSPTVV	R	A	G	Q	R	S	2	1	2	1	0	2	1	1	0	0	2	0	1	0	1	1	0	0	0	0
AGATAVVPETLEPSLQLAAAVLAQAK	26	0	2518.4	3	1.2524e-05	64.589	AT1G01790.1;AT4G00630.1;AT4G00630.2	AT1G01790.1	no	no	17610000	0	6294500	0	11315000	0	0	0	0			VHGLNLEKAGATAVVP	AAVLAQAKLPTSEIAN	K	A	G	A	K	L	8	0	0	0	0	2	2	1	0	0	4	1	0	0	2	1	2	0	0	3
AGATGQAFTFFGDQDSK	17	0	1746.78	2	1.2366e-05	84.169	AT3G01540.1;AT3G01540.4;AT3G01540.3;AT3G01540.2	AT3G01540.1	yes	no	29848000	5077300	3698300	3295900	4030900	4745900	3690200	2868600	2441300			HRIGRTGRAGATGQAF	FFGDQDSKHASDLIKI	R	A	G	S	K	H	3	0	0	2	0	2	0	3	0	0	0	1	0	3	0	1	2	0	0	0
AGATTLNIPDTVGITLPSEFGQLIADIK	28	0	2854.53	3	0.0013248	40.454	AT1G74040.1	AT1G74040.1	yes	yes	2441400	2441400	0	0	0	0	0	0	0			EILGEVIKAGATTLNI	GQLIADIKANTPGIQN	K	A	G	I	K	A	3	0	1	2	0	1	1	3	0	4	3	1	0	1	2	1	4	0	0	1
AGATTLNIPDTVGITLPSEFGQLITDLK	28	0	2884.54	2;3	1.0066e-12	114.96	AT1G18500.1	AT1G18500.1	yes	yes	90564000	8790200	3325700	8287800	24550000	17731000	11463000	6700400	9715400			EILGEVIKAGATTLNI	GQLITDLKANTPGIEN	K	A	G	L	K	A	2	0	1	2	0	1	1	3	0	3	4	1	0	1	2	1	5	0	0	1
AGAVPVLR	8	0	781.481	2	0.068506	60.788	AT1G23180.1	AT1G23180.1	yes	yes	22253000	0	1035200	0	14284000	0	0	6933900	0			ENHTAIIRAGAVPVLR	AGAVPVLRRIVMSQRP	R	A	G	L	R	R	2	1	0	0	0	0	0	1	0	0	1	0	0	0	1	0	0	0	0	2
AGAVSAVDQPLK	12	0	1154.63	2	0.00045068	136.57	AT3G04880.1	AT3G04880.1	yes	yes	146780000	14028000	16404000	13831000	14909000	21129000	15769000	16807000	33901000			________________	SAVDQPLKIITGADDF	M	A	G	L	K	I	3	0	0	1	0	1	0	1	0	0	1	1	0	0	1	1	0	0	0	2
AGAVVSGIPLYK	12	0	1173.68	2	0.0022906	83.948	AT2G36530.1	AT2G36530.1	yes	yes	2575100000	310990000	290960000	256830000	452320000	440270000	272930000	344870000	205890000			AVSLAVCKAGAVVSGI	VSGIPLYKHIANLAGN	K	A	G	Y	K	H	2	0	0	0	0	0	0	2	0	1	1	1	0	0	1	1	0	0	1	2
AGCDVTVWNR	10	0	1176.53	2	0.00049439	112.41	AT1G17650.1	AT1G17650.1	yes	yes	30819000	5373000	6418700	5871500	0	0	5646500	0	7509100			PMAQNLIKAGCDVTVW	CDVTVWNRTKSKCDPL	K	A	G	N	R	T	1	1	1	1	1	0	0	1	0	0	0	0	0	0	0	0	1	1	0	2
AGCYASNVVIQR	12	0	1336.66	2	9.9544e-21	200.86	AT3G09820.1;AT3G09820.2;AT5G03300.1	AT5G03300.1	no	no	1506500000	213720000	237170000	198660000	126910000	287860000	131810000	110070000	200270000			KSIEECVKAGCYASNV	ASNVVIQRSGCTYPEK	K	A	G	Q	R	S	2	1	1	0	1	1	0	1	0	1	0	0	0	0	0	1	0	0	1	2
AGDANIASTYGLLMK	15	0	1523.77	2	0.0016562	72.29	AT5G49650.1	AT5G49650.1	yes	yes	12143000	0	0	0	3105600	4460200	4577400	0	0			LNCKLKVKAGDANIAS	STYGLLMKKRMEIENK	K	A	G	M	K	K	3	0	1	1	0	0	0	2	0	1	2	1	1	0	0	1	1	0	1	0
AGDEAGSAEVLSTR	14	0	1361.64	2	0.00095765	70.488	AT3G16760.1	AT3G16760.1	yes	yes	0	0	0	0	0	0	0	0	0			WAVILMDRAGDEAGSA	SAEVLSTRASCYKEVG	R	A	G	T	R	A	3	1	0	1	0	0	2	2	0	0	1	0	0	0	0	2	1	0	0	1
AGDEQLNLFR	10	0	1161.58	2	1.8226e-06	152.63	AT1G29880.1	AT1G29880.1	yes	yes	298490000	36802000	42085000	29412000	7952600	62297000	36097000	33992000	49850000			CFSTRPSKAGDEQLNL	DEQLNLFRFPPLVAPI	K	A	G	F	R	F	1	1	1	1	0	1	1	1	0	0	2	0	0	1	0	0	0	0	0	0
AGDGQEIVELTDSNMR	16	0	1733.79	2	0.0010493	63.908	AT5G49810.1	AT5G49810.1	yes	yes	0	0	0	0	0	0	0	0	0			LNKKVKLKAGDGQEIV	ELTDSNMRDVFLSHTG	K	A	G	M	R	D	1	1	1	2	0	1	2	2	0	1	1	0	1	0	0	1	1	0	0	1
AGDGSFSLK	9	0	880.429	2	0.013444	77.732	AT3G54660.1	AT3G54660.1	yes	yes	17791000	732610	237090	0	4625700	0	8215800	3979800	0			ESPEAIIKAGDGSFSL	GDGSFSLKTSKGTVEG	K	A	G	L	K	T	1	0	0	1	0	0	0	2	0	0	1	1	0	1	0	2	0	0	0	0
AGDLVHQIGVHIVPIFTNYR	20	0	2248.21	4	5.3224e-09	96.379	AT1G52040.1	AT1G52040.1	yes	yes	24933000	0	0	0	24933000	0	0	0	0			KVVGFHGKAGDLVHQI	VPIFTNYRVAI_____	K	A	G	Y	R	V	1	1	1	1	0	1	0	2	2	3	1	0	0	1	1	0	1	0	1	3
AGDLVSSPSLK	11	0	1072.58	2	0.01162	66.758	AT1G79690.1	AT1G79690.1	yes	yes	25581000	0	0	0	9280800	0	16300000	0	0			KASEFLQKAGDLVSSP	LVSSPSLKKLLHSKAE	K	A	G	L	K	K	1	0	0	1	0	0	0	1	0	0	2	1	0	0	1	3	0	0	0	1
AGDNDGAAAVLDSAIK	16	0	1486.73	2	0.00084262	72.891	AT1G67680.1	AT1G67680.1	yes	yes	31487000	8515800	7770400	0	0	10856000	0	4344600	0			TIVALKERAGDNDGAA	AVLDSAIKWWSNSMTE	R	A	G	I	K	W	5	0	1	3	0	0	0	2	0	1	1	1	0	0	0	1	0	0	0	1
AGDPITADDLGVGGALTVLMK	21	0	2013.05	2	0.022068	63.682	AT1G50480.1	AT1G50480.1	yes	yes	14891000	1757300	4907000	2698100	0	5528800	0	0	0			KMVIGNSKAGDPITAD	GALTVLMKDAINPTLM	K	A	G	M	K	D	3	0	0	3	0	0	0	4	0	1	3	1	1	0	1	0	2	0	0	2
AGDPIVVWCGPQPNAK	16	0	1707.84	2	9.7743e-17	151.15	AT5G14260.3;AT5G14260.2;AT5G14260.1	AT5G14260.3	yes	no	24389000	0	0	6224200	11464000	0	0	6701200	0			LVVDRPYKAGDPIVVW	CGPQPNAKLLLNYGFV	K	A	G	A	K	L	2	0	1	1	1	1	0	2	0	1	0	1	0	0	3	0	0	1	0	2
AGDSCPTAVHDFCGHQTYFESR	22	0	2541.04	3	1.3849e-22	135.21	AT3G02720.1	AT3G02720.1	yes	yes	15533000	0	0	0	15533000	0	0	0	0			HTVCPGKKAGDSCPTA	HQTYFESRGHNFTLNA	K	A	G	S	R	G	2	1	0	2	2	1	1	2	2	0	0	0	0	2	1	2	2	0	1	1
AGDSTPEELANATQVQGDYLPIVR	24	0	2543.25	2;3	0	392.74	AT3G49010.4;AT3G49010.3;AT3G49010.2;AT3G49010.1;AT3G49010.5	AT3G49010.4	yes	no	2766200000	346630000	401610000	342580000	369780000	455780000	256230000	354960000	238670000			IFPRRARKAGDSTPEE	GDYLPIVREKPTMELV	K	A	G	V	R	E	3	1	1	2	0	2	2	2	0	1	2	0	0	0	2	1	2	0	1	2
AGDSTPEELANATQVQGDYMPIASVK	26	0	2691.27	2;3	2.8023e-82	192.24	AT5G23900.1	AT5G23900.1	yes	yes	86987000	14730000	20463000	0	5641800	28603000	0	17549000	0			PRRSRQVKAGDSTPEE	YMPIASVKAAMELVKL	K	A	G	V	K	A	4	0	1	2	0	2	2	2	0	1	1	1	1	0	2	2	2	0	1	2
AGDVCFAEVTR	11	0	1223.56	2	0.0027672	87.789	AT3G49430.2;AT3G49430.3;AT3G49430.1	AT3G49430.2	yes	no	15816000	6684500	0	0	0	6539100	0	0	2592100			DLKDHMRKAGDVCFAE	VCFAEVTRDSDGTYGV	K	A	G	T	R	D	2	1	0	1	1	0	1	1	0	0	0	0	0	1	0	0	1	0	0	2
AGEALYALGAYFATTTTPVTPAK	23	0	2313.19	2;3	2.1552e-07	93.73	AT3G16450.3;AT3G16450.2;AT3G16450.1	AT3G16450.3	yes	no	28741000	0	0	6936500	21804000	0	0	0	0			KLVGFHGRAGEALYAL	TTPVTPAKKLSAIGGD	R	A	G	A	K	K	6	0	0	0	0	0	1	2	0	0	2	1	0	1	2	0	5	0	2	1
AGEDAETLGLTGHER	15	0	1554.73	2;3	6.2113e-36	211.26	AT4G26970.1	AT4G26970.1	yes	yes	39827000	0	13735000	2642500	0	20323000	3126400	0	0			GIIPLCFKAGEDAETL	LGLTGHERYTVHLPTK	K	A	G	E	R	Y	2	1	0	1	0	0	3	3	1	0	2	0	0	0	0	0	2	0	0	0
AGEEETSVEQLSER	14	0	1562.71	2	3.1315e-06	119.45	AT5G58190.1;AT5G58190.2	AT5G58190.1	yes	no	17287000	4113000	5541100	3622800	0	0	0	4009600	0			GEDGTRKKAGEEETSV	SVEQLSERLQAVKVED	K	A	G	E	R	L	1	1	0	0	0	1	5	1	0	0	1	0	0	0	0	2	1	0	0	1
AGEFFSSAHR	10	0	1107.51	2	0.001332	96.331	AT4G39080.1	AT4G39080.1	yes	yes	4035500	0	0	0	0	0	4035500	0	0			EYKLVLQKAGEFFSSA	EFFSSAHRSAADQQRE	K	A	G	H	R	S	2	1	0	0	0	0	1	1	1	0	0	0	0	2	0	2	0	0	0	0
AGEFQVEDVDIPDTTESYK	19	0	2141.96	2	5.3889e-56	211.51	AT1G18450.1	AT1G18450.1	yes	yes	69772000	10940000	11184000	11756000	13131000	14284000	0	8478100	0			SFKRKEVRAGEFQVED	PDTTESYKLFCQRMIV	R	A	G	Y	K	L	1	0	0	3	0	1	3	1	0	1	0	1	0	1	1	1	2	0	1	2
AGEIGSSTMPHK	12	0	1213.58	3	0.013627	39.016	AT4G18440.1;AT1G36280.1	AT4G18440.1	no	no	10794000	1621900	5259800	0	0	0	3912000	0	0			GYFKQTTKAGEIGSST	GSSTMPHKVNPIDFEN	K	A	G	H	K	V	1	0	0	0	0	0	1	2	1	1	0	1	1	0	1	2	1	0	0	0
AGELSAAEIDNLMTIVANPR	20	0	2084.06	2;3	1.7539e-36	227.63	AT4G09800.1;AT1G34030.1;AT1G22780.1	AT4G09800.1	yes	no	111170000	15065000	11975000	13652000	3003400	41230000	10446000	3531500	12268000			ADVDMNKRAGELSAAE	MTIVANPRQFKIPDWF	R	A	G	P	R	Q	4	1	2	1	0	0	2	1	0	2	2	0	1	0	1	1	1	0	0	1
AGEMGTLESPDDESIK	16	0	1677.74	2	0.00063645	73.435	AT1G07360.1	AT1G07360.1	yes	yes	3903000	0	0	0	0	0	0	0	3903000			VAMKLLGKAGEMGTLE	SPDDESIKTLYVGGLN	K	A	G	I	K	T	1	0	0	2	0	0	3	2	0	1	1	1	1	0	1	2	1	0	0	0
AGEMLYGYQPLATR	14	0	1568.77	2	2.2552e-05	101.39	AT5G42650.1	AT5G42650.1	yes	yes	42019000	0	4558000	7170900	11078000	0	0	11959000	7253400			HDAAFKVKAGEMLYGY	GYQPLATRDPKIFDRA	K	A	G	T	R	D	2	1	0	0	0	1	1	2	0	0	2	0	1	0	1	0	1	0	2	0
AGESASQGLTENLQK	15	0	1531.75	2	5.5965e-15	141.08	AT2G13440.1	AT2G13440.1	yes	yes	7045200	0	0	0	7045200	0	0	0	0			KKSMPAGRAGESASQG	GLTENLQKLGFETDRL	R	A	G	Q	K	L	2	0	1	0	0	2	2	2	0	0	2	1	0	0	0	2	1	0	0	0
AGESDYESLGIINTNPVAK	19	0	1976.97	2	0.0034007	83.087	AT5G62840.1	AT5G62840.1	yes	yes	30434000	9690400	13394000	0	0	7350400	0	0	0			SNRYYLVRAGESDYES	INTNPVAKTSVDSGLS	R	A	G	A	K	T	2	0	2	1	0	0	2	2	0	2	1	1	0	0	1	2	1	0	1	1
AGETNTYLDGIYLLFTYFTK	20	0	2329.15	3	5.3081e-20	130.09	AT1G64510.1	AT1G64510.1	yes	yes	31595000	0	0	0	27429000	4166400	0	0	0			YSIRKKNKAGETNTYL	LLFTYFTKPESIVPLE	K	A	G	T	K	P	1	0	1	1	0	0	1	2	0	1	3	1	0	2	0	0	4	0	3	0
AGEVIALDFIESAIQK	16	0	1702.91	2	1.8734e-10	129.87	AT1G48600.1;AT1G48600.2	AT1G48600.1	yes	no	144180000	11559000	2739500	12581000	55138000	41893000	15877000	0	4392300			FTGELAQKAGEVIALD	FIESAIQKNESVNGHY	K	A	G	Q	K	N	3	0	0	1	0	1	2	1	0	3	1	1	0	1	0	1	0	0	0	1
AGEVSISEITGTTTK	15	0	1492.76	2	2.7439e-12	155.99	AT2G17265.1	AT2G17265.1	yes	yes	198210000	27806000	27493000	30751000	21394000	41276000	26456000	23038000	0			LRVDPSVRAGEVSISE	EITGTTTKLSTNPLRN	R	A	G	T	K	L	1	0	0	0	0	0	2	2	0	2	0	1	0	0	0	2	4	0	0	1
AGEYVNAIGAYLAPSGTTPLTPATQSQK	28	0	2805.42	3	3.3689e-37	102.46	AT3G16460.2;AT3G16460.1	AT3G16460.2	yes	no	65988000	8001600	14979000	5377500	9048500	8987500	4955700	0	14638000			KITGFHGRAGEYVNAI	TPATQSQKLEGAGSEA	R	A	G	Q	K	L	5	0	1	0	0	2	1	3	0	1	2	1	0	0	3	2	4	0	2	1
AGFAGDDAPR	10	0	975.441	2	1.4448e-05	147.19	AT3G53750.1;AT2G37620.2;AT2G37620.1;AT3G12110.1;AT3G18780.2;AT3G18780.1;AT1G49240.1;AT5G09810.1	AT5G09810.1	no	no	1217600000	176280000	169060000	167840000	114430000	226320000	162570000	112220000	88832000			DNGTGMVKAGFAGDDA	FAGDDAPRAVFPSIVG	K	A	G	P	R	A	3	1	0	2	0	0	0	2	0	0	0	0	0	1	1	0	0	0	0	0
AGFGALGIR	9	0	860.487	2	0.025612	68.312	AT4G01690.1;AT4G01690.2	AT4G01690.1	yes	no	0	0	0	0	0	0	0	0	0			MSIGGKIRAGFGALGI	GFGALGIRPSPPGREE	R	A	G	I	R	P	2	1	0	0	0	0	0	3	0	1	1	0	0	1	0	0	0	0	0	0
AGFTGGLNYYR	11	0	1217.58	2	0.0014355	100.09	AT3G05600.1	AT3G05600.1	yes	yes	40086000	5929300	0	6444300	9183200	5990400	6431200	2963300	3144500			FYVSKFEKAGFTGGLN	TGGLNYYRAMDLNWEL	K	A	G	Y	R	A	1	1	1	0	0	0	0	3	0	0	1	0	0	1	0	0	1	0	2	0
AGGAYTMNTASAVTVR	16	0	1568.76	2	1.611e-25	183.99	AT3G60245.1;AT3G10950.1	AT3G60245.1	yes	no	144140000	9167300	12232000	6850800	46146000	26625000	9803400	19691000	13628000			CKDCGKVKAGGAYTMN	TASAVTVRSTIRRLRE	K	A	G	V	R	S	4	1	1	0	0	0	0	2	0	0	0	0	1	0	0	1	3	0	1	2
AGGECLTFDQLALR	14	0	1549.76	2	2.0635e-45	221.23	AT5G27850.1;AT3G05590.1	AT5G27850.1	yes	no	2614500000	354590000	377500000	323420000	311310000	462130000	319230000	273000000	193340000			RARARIEKAGGECLTF	TFDQLALRAPLGQNTV	K	A	G	L	R	A	2	1	0	1	1	1	1	2	0	0	3	0	0	1	0	0	1	0	0	0
AGGEFGGEK	9	0	850.382	2	0.0051238	91.069	AT5G52650.1	AT5G52650.1	yes	yes	18672000	2832700	2942400	4005200	0	4997200	2005700	1888400	0			DGYRAGPRAGGEFGGE	GGEFGGEKGGAPADYQ	R	A	G	E	K	G	1	0	0	0	0	0	2	4	0	0	0	1	0	1	0	0	0	0	0	0
AGGFGDILTDQK	12	0	1220.6	2	1.2246e-06	150.61	AT3G02360.2;AT3G02360.1	AT3G02360.2	yes	no	152360000	16600000	19388000	27364000	6996600	34074000	22108000	10586000	15245000			VQAAKVFKAGGFGDIL	GDILTDQKVDKKQLVD	K	A	G	Q	K	V	1	0	0	2	0	1	0	3	0	1	1	1	0	1	0	0	1	0	0	0
AGGFPEPEIVHYNPK	15	0	1653.82	2;3	2.2005e-06	141.88	AT1G09340.1	AT1G09340.1	yes	yes	3925300000	410220000	426130000	585590000	643080000	815230000	529190000	205630000	310190000			GLAKACAKAGGFPEPE	EIVHYNPKEFDFGKKK	K	A	G	P	K	E	1	0	1	0	0	0	2	2	1	1	0	1	0	1	3	0	0	0	1	1
AGGIFLPIIK	10	0	1027.64	2	0.0076864	72.485	AT5G64290.1	AT5G64290.1	yes	yes	434690000	33977000	74393000	57620000	57627000	92496000	57752000	26366000	34457000			AMPSTTARAGGIFLPI	GIFLPIIKSLSLSAGS	R	A	G	I	K	S	1	0	0	0	0	0	0	2	0	3	1	1	0	1	1	0	0	0	0	0
AGGIFLPLVK	10	0	1013.63	1;2	0.0069005	91.906	AT5G12860.2;AT5G12860.1	AT5G12860.2	yes	no	969400000	93453000	255360000	136640000	119980000	101330000	133530000	67810000	61281000			AIPSVSARAGGIFLPL	GIFLPLVKSLCVACGS	R	A	G	V	K	S	1	0	0	0	0	0	0	2	0	1	2	1	0	1	1	0	0	0	0	1
AGGIGEVMPAHILLGIWSEVESPGHK	26	0	2683.38	4	5.9333e-05	55.061	AT4G12060.1	AT4G12060.1	yes	yes	19563000	0	0	0	19563000	0	0	0	0			SALDQNLKAGGIGEVM	EVESPGHKILATLGFT	K	A	G	H	K	I	2	0	0	0	0	0	3	5	2	3	2	1	1	0	2	2	0	1	0	2
AGGQVYQWEIMR	12	0	1436.69	2	0.00010753	131.44	AT1G09620.1	AT1G09620.1	yes	yes	61865000	0	12017000	7906400	13496000	0	15060000	4829500	8556000			KKSKVAAKAGGQVYQW	VYQWEIMRSFGLTDSE	K	A	G	M	R	S	1	1	0	0	0	2	1	2	0	1	0	0	1	0	0	0	0	1	1	1
AGGSDPLEEYCNDNPETDECR	21	0	2426.92	2;3	4.6142e-154	370.69	AT2G47400.1	AT2G47400.1	yes	yes	251370000	42929000	15815000	36171000	20763000	69730000	23764000	42196000	0			SHARDKKKAGGSDPLE	NPETDECRTYDN____	K	A	G	C	R	T	1	1	2	3	2	0	4	2	0	0	1	0	0	0	2	1	1	0	1	0
AGGTMTGVLSAANEK	15	0	1405.69	2	2.9746e-27	193.96	AT5G62790.1;AT5G62790.2	AT5G62790.1	yes	no	133010000	17970000	10060000	8710900	19004000	45333000	3838300	17890000	10203000			DLAYAAGRAGGTMTGV	VLSAANEKAVEMFIDE	R	A	G	E	K	A	3	0	1	0	0	0	1	3	0	0	1	1	1	0	0	1	2	0	0	1
AGHDYDGGRDLDDFVSFINEK	21	1	2369.06	4	0.0018425	55.337	AT2G47470.1;AT2G47470.3;AT2G47470.4;AT2G47470.2	AT2G47470.1	yes	no	19486000	0	0	0	19486000	0	0	0	0			KFFPKDNKAGHDYDGG	FVSFINEKSGTSRDSK	K	A	G	E	K	S	1	1	1	5	0	0	1	3	1	1	1	1	0	2	0	1	0	0	1	1
AGHPMEDYVVSEFK	14	0	1607.73	3	0.080841	24.558	AT2G20630.1;AT2G20630.2	AT2G20630.1	yes	no	5311500	0	0	0	0	5311500	0	0	0			GYDFVKGKAGHPMEDY	DYVVSEFKKVDGHDLG	K	A	G	F	K	K	1	0	0	1	0	0	2	1	1	0	0	1	1	1	1	1	0	0	1	2
AGHPPGAINVEMYR	14	0	1510.74	2;3	2.0897e-05	94.616	AT4G27700.1	AT4G27700.1	yes	yes	110770000	0	9974900	0	48740000	41392000	0	6335200	4325300			VRPEAEYKAGHPPGAI	AINVEMYRLIREWTAW	K	A	G	Y	R	L	2	1	1	0	0	0	1	2	1	1	0	0	1	0	2	0	0	0	1	1
AGHQTSAESWGTGR	14	0	1443.65	2;3	1.5017e-45	224.03	AT3G09630.1;AT3G09630.2;AT5G02870.2;AT5G02870.1	AT3G09630.1	no	no	362570000	31417000	0	27188000	183210000	75621000	27899000	6637000	10600000			QPYAVSKKAGHQTSAE	AESWGTGRAVSRIPRV	K	A	G	G	R	A	2	1	0	0	0	1	1	3	1	0	0	0	0	0	0	2	2	1	0	0
AGHSTFALVR	10	0	1057.57	2	0.0090453	69.423	AT1G75280.1	AT1G75280.1	yes	yes	5908600	0	0	0	0	0	5908600	0	0			FLVEASAKAGHSTFAL	HSTFALVREATLSDPV	K	A	G	V	R	E	2	1	0	0	0	0	0	1	1	0	1	0	0	1	0	1	1	0	0	1
AGIALSDK	8	0	773.428	2	0.0066552	111.82	AT1G13440.1;AT1G13440.2;AT3G04120.1	AT3G04120.1	no	no	1116400000	111330000	123380000	175020000	107020000	232830000	108900000	137800000	120100000			RSSIFDAKAGIALSDK	AGIALSDKFVKLVSWY	K	A	G	D	K	F	2	0	0	1	0	0	0	1	0	1	1	1	0	0	0	1	0	0	0	0
AGIFGNMQNMYETVK	15	0	1701.79	2	1.3453e-15	169.58	AT2G24020.2;AT2G24020.1	AT2G24020.2	yes	no	204130000	2789300	57416000	30982000	25163000	20106000	25812000	14999000	26861000			NSEDGQSKAGIFGNMQ	QNMYETVKKAQMVVQV	K	A	G	V	K	K	1	0	2	0	0	1	1	2	0	1	0	1	2	1	0	0	1	0	1	1
AGIGPITQDWEPVVIR	16	0	1749.94	2	5.2722e-09	153.95	AT2G42680.1;AT3G58680.1	AT3G58680.1	no	no	80349000	6082200	14021000	8568400	7572200	12706000	16632000	14768000	0			________________	DWEPVVIRKKPANAAA	M	A	G	I	R	K	1	1	0	1	0	1	1	2	0	3	0	0	0	0	2	0	1	1	0	2
AGIHTVDVLTPK	12	0	1249.7	2;3	5.289e-10	166.19	AT1G15690.1;AT1G15690.2	AT1G15690.1	yes	no	383320000	35852000	49157000	34582000	70801000	124540000	22821000	26996000	18571000			LFGAFVSRAGIHTVDV	TVDVLTPKVIIGLLVG	R	A	G	P	K	V	1	0	0	1	0	0	0	1	1	1	1	1	0	0	1	0	2	0	0	2
AGIIDPLK	8	0	825.496	2	0.045697	67.981	AT2G33210.2;AT2G33210.1;AT3G23990.1	AT3G23990.1	no	no	169100000	8732300	0	13263000	24924000	64641000	0	38899000	18640000			GEYVDMVKAGIIDPLK	AGIIDPLKVIRTALVD	K	A	G	L	K	V	1	0	0	1	0	0	0	1	0	2	1	1	0	0	1	0	0	0	0	0
AGIIFQISK	9	0	975.575	2	0.0079654	82.426	AT5G26570.1;AT5G26570.2	AT5G26570.1	yes	no	52429000	0	0	14563000	0	22286000	15579000	0	0			TYTEAEIRAGIIFQIS	GIIFQISKLCTVLLKA	R	A	G	S	K	L	1	0	0	0	0	1	0	1	0	3	0	1	0	1	0	1	0	0	0	0
AGIIVLAEGR	10	0	997.592	2	0.00016652	124.23	AT4G13940.1;AT4G13940.3;AT4G13940.2	AT4G13940.1	yes	no	1000200000	54460000	55286000	77213000	326000000	292840000	111720000	36621000	46034000			RWVFPETKAGIIVLAE	IIVLAEGRLMNLGCAT	K	A	G	G	R	L	2	1	0	0	0	0	1	2	0	2	1	0	0	0	0	0	0	0	0	1
AGILGNMQNLYETVK	15	0	1649.84	2	0.026303	60.161	AT4G30620.1	AT4G30620.1	yes	yes	24661000	0	0	0	24661000	0	0	0	0			NKEDGQSKAGILGNMQ	QNLYETVKKAQMVVQV	K	A	G	V	K	K	1	0	2	0	0	1	1	2	0	1	2	1	1	0	0	0	1	0	1	1
AGILTFGPSSQAAALEGSK	19	0	1803.94	2	1.9784e-06	90.707	AT1G09830.1	AT1G09830.1	yes	yes	31411000	0	2755100	0	16342000	0	0	7118700	5195400			GLANDLVKAGILTFGP	AAALEGSKNFMKNLCH	K	A	G	S	K	N	4	0	0	0	0	1	1	3	0	1	2	1	0	1	1	3	1	0	0	0
AGINIELAPDPVANQLNVR	19	0	2003.08	2	2.9006e-29	199.8	AT5G39830.2;AT5G39830.1	AT5G39830.2	yes	no	37862000	4075900	8673100	6179400	0	10726000	2968800	0	5239100			IQFSKVLRAGINIELA	VANQLNVRNGALVLQV	R	A	G	V	R	N	3	1	3	1	0	1	1	1	0	2	2	0	0	0	2	0	0	0	0	2
AGISNLTGVQGAVNIQGEDQK	21	0	2098.07	2;3	3.5006e-103	328.87	AT3G54050.2;AT3G54050.1	AT3G54050.2	yes	no	689400000	60405000	92529000	94958000	77568000	132270000	80210000	43321000	108130000			QIASLVQRAGISNLTG	NIQGEDQKKLDVISNE	R	A	G	Q	K	K	2	0	2	1	0	3	1	4	0	2	1	1	0	0	0	1	1	0	0	2
AGISVEEANIYK	12	0	1292.66	2	0.00049256	113.71	AT3G08740.1	AT3G08740.1	yes	yes	706160000	125840000	157130000	93507000	68949000	144330000	20878000	51553000	43972000			STVERTFRAGISVEEA	VEEANIYKETKQFTYK	R	A	G	Y	K	E	2	0	1	0	0	0	2	1	0	2	0	1	0	0	0	1	0	0	1	1
AGIVESLDALVK	12	0	1213.69	2	0.0018799	87.913	AT2G47470.1;AT2G47470.3;AT2G47470.4	AT2G47470.1	yes	no	387450000	48295000	54540000	51651000	30505000	104820000	24928000	19426000	53290000			SKGQLTSKAGIVESLD	ESLDALVKELVAASED	K	A	G	V	K	E	2	0	0	1	0	0	1	1	0	1	2	1	0	0	0	1	0	0	0	2
AGIVGLPNVGK	11	0	1023.61	2	0.0065906	71.501	AT1G56050.1	AT1G56050.1	yes	yes	92630000	13244000	12894000	0	21662000	24009000	6081000	8731000	6008600			SKVSMSLKAGIVGLPN	VGLPNVGKSTLFNAVV	K	A	G	G	K	S	1	0	1	0	0	0	0	3	0	1	1	1	0	0	1	0	0	0	0	2
AGIVTEPWSVAENGNPSITAK	21	0	2140.08	2	0.00038035	103.85	AT2G38170.2;AT2G38170.1;AT2G38170.3	AT2G38170.2	yes	no	26197000	4708800	9472900	0	0	5855000	6159900	0	0			________________	GNPSITAKGSSRELRL	M	A	G	A	K	G	3	0	2	0	0	0	2	2	0	2	0	1	0	0	2	2	2	1	0	2
AGLALAEHASSVLPANK	17	0	1647.89	2;3	6.1644e-19	190.35	AT3G53900.1;AT3G53900.2	AT3G53900.1	yes	no	148460000	16697000	42986000	11730000	29464000	42517000	5064800	0	0			IAVVPILRAGLALAEH	SSVLPANKIYHLGVSR	R	A	G	N	K	I	5	0	1	0	0	0	1	1	1	0	3	1	0	0	1	2	0	0	0	1
AGLALQPIATALFANSPFTEGK	22	0	2216.18	2;3	3.8984e-45	179.17	AT4G23100.3;AT4G23100.1;AT4G23100.2	AT4G23100.3	yes	no	396310000	21848000	47310000	24605000	160370000	52217000	23117000	16590000	50259000			ADMIRKFRAGLALQPI	NSPFTEGKPNGFLSMR	R	A	G	G	K	P	5	0	1	0	0	1	1	2	0	1	3	1	0	2	2	1	2	0	0	0
AGLEAPLEQIHK	12	0	1304.71	2;3	8.4869e-05	116.12	AT3G47370.3;AT3G47370.2;AT3G47370.1	AT3G47370.3	yes	no	782820000	139860000	120990000	102770000	76910000	124450000	96227000	68420000	53197000			YEPMKPTKAGLEAPLE	APLEQIHKIRITLSSK	K	A	G	H	K	I	2	0	0	0	0	1	2	1	1	1	2	1	0	0	1	0	0	0	0	0
AGLEEPLEQIHK	12	0	1362.71	2;3	5.3999e-11	176.33	AT5G62300.2;AT5G62300.1;AT3G45030.1	AT5G62300.2	yes	no	1526500000	254190000	312600000	281030000	122660000	62349000	226030000	157780000	109860000			YQPMKPGKAGLEEPLE	EPLEQIHKIRITLSSK	K	A	G	H	K	I	1	0	0	0	0	1	3	1	1	1	2	1	0	0	1	0	0	0	0	0
AGLGQQVYEFEYK	13	0	1530.74	2	1.994e-05	120.63	AT2G28605.1	AT2G28605.1	yes	yes	39586000	12914000	0	0	15050000	0	0	7086100	4536200			EVVSVGERAGLGQQVY	QVYEFEYKIDSTRGGI	R	A	G	Y	K	I	1	0	0	0	0	2	2	2	0	0	1	1	0	1	0	0	0	0	2	1
AGLITIQGK	9	0	899.544	2	0.0073513	83.313	AT2G42220.1	AT2G42220.1	yes	yes	53791000	0	0	8483000	17168000	9249500	6782600	4056600	8052000			TELQNAGKAGLITIQG	GLITIQGKISAVLGTV	K	A	G	G	K	I	1	0	0	0	0	1	0	2	0	2	1	1	0	0	0	0	1	0	0	0
AGLLAWAADVVGK	13	0	1269.71	2	0.00061822	85.355	AT5G15880.1	AT5G15880.1	yes	yes	10002000	1233600	1447100	869020	1842400	1550000	1759100	0	1301000			________________	WAADVVGKNGKEGDDE	M	A	G	G	K	N	4	0	0	1	0	0	0	2	0	0	2	1	0	0	0	0	0	1	0	2
AGLLPEEENEDADQGK	16	0	1713.77	2	4.7975e-17	157.68	AT1G59870.1	AT1G59870.1	yes	yes	120640000	14823000	15990000	12263000	13351000	24294000	14822000	17943000	7154000			YLNPLGKKAGLLPEEE	NEDADQGKDPMRRSLS	K	A	G	G	K	D	2	0	1	2	0	1	4	2	0	0	2	1	0	0	1	0	0	0	0	0
AGLLSLAEK	9	0	900.528	2	0.0055175	89.698	AT5G08050.1	AT5G08050.1	yes	yes	473830000	33055000	46897000	51698000	85971000	91988000	69812000	50175000	44231000			KLLTKAEKAGLLSLAE	GLLSLAEKSGFSLSTI	K	A	G	E	K	S	2	0	0	0	0	0	1	1	0	0	3	1	0	0	0	1	0	0	0	0
AGLLTTADYNNLCQCENLDDIK	22	0	2540.15	2;3	6.559e-175	303.36	AT3G28710.1;AT3G28715.1;AT3G28715.2	AT3G28710.1	no	no	201600000	23677000	41844000	21577000	24835000	40232000	18271000	19985000	11174000			EAIVRGHRAGLLTTAD	CENLDDIKMHLSATKY	R	A	G	I	K	M	2	0	3	3	2	1	1	1	0	1	4	1	0	0	0	0	2	0	1	0
AGLNSAIVR	9	0	899.519	2	0.0063404	86.833	AT2G27600.1	AT2G27600.1	yes	yes	15809000	0	4740500	0	6146300	0	0	1213500	3708400			DPEQSKLRAGLNSAIV	GLNSAIVREKPNIKWS	R	A	G	V	R	E	2	1	1	0	0	0	0	1	0	1	1	0	0	0	0	1	0	0	0	1
AGLPLQDLEFVQFHPTGIYGAGCLITEGSR	30	0	3245.62	3	5.206e-73	187.43	AT5G66760.1	AT5G66760.1	yes	yes	108970000	0	0	0	77005000	31965000	0	0	0			DGNAMVARAGLPLQDL	CLITEGSRGEGGILRN	R	A	G	S	R	G	2	1	0	1	1	2	2	5	1	2	4	0	0	2	2	1	2	0	1	1
AGLQFPVGR	9	0	943.524	2	0.00047836	132.29	AT1G52740.1;AT5G27670.1;AT1G54690.1;AT1G08880.1;AT3G20670.1;AT5G59870.1	AT1G52740.1	no	no	2233400000	186920000	183690000	275670000	528510000	436690000	241430000	183400000	197040000			KPITRSSRAGLQFPVG	GLQFPVGRVHRLLKTR	R	A	G	G	R	V	1	1	0	0	0	1	0	2	0	0	1	0	0	1	1	0	0	0	0	1
AGLQVDNGANEQVGK	15	0	1498.74	2	4.7785e-05	94.465	AT1G23080.2;AT1G23080.3;AT1G23080.1	AT1G23080.2	yes	no	13584000	2218600	2958400	0	1521900	4884200	0	2001400	0			NGSPVSDRAGLQVDNG	GANEQVGKSDQGGAKE	R	A	G	G	K	S	2	0	2	1	0	2	1	3	0	0	1	1	0	0	0	0	0	0	0	2
AGLQYVGPDLDAMK	14	0	1476.73	2	0.0041397	68.069	AT1G29150.1	AT1G29150.1	yes	yes	39369000	7771000	8392800	12285000	0	10920000	0	0	0			VAGIISSKAGLQYVGP	GPDLDAMKAVADAHSK	K	A	G	M	K	A	2	0	0	2	0	1	0	2	0	0	2	1	1	0	1	0	0	0	1	1
AGLSPDDLAEDLGPLFEAIIR	21	0	2211.14	2;3	1.7586e-50	236.4	AT5G13650.1;AT5G13650.2	AT5G13650.1	yes	no	358640000	53492000	40226000	49660000	61983000	30712000	25639000	57261000	39669000			YASGIKGKAGLSPDDL	PLFEAIIRCVPGPNIE	K	A	G	I	R	C	3	1	0	3	0	0	2	2	0	2	4	0	0	1	2	1	0	0	0	0
AGLTAYNHNLDTSR	14	0	1531.74	2;3	2.3216e-10	129.89	AT2G43360.1	AT2G43360.1	yes	yes	20439000	0	0	0	14938000	5501300	0	0	0			QQALELKKAGLTAYNH	NHNLDTSREYYPNVIT	K	A	G	S	R	E	2	1	2	1	0	0	0	1	1	0	2	0	0	0	0	1	2	0	1	0
AGLVNALK	8	0	784.481	2	0.0095105	104.11	AT2G19480.3;AT2G19480.2;AT2G19480.1;AT4G26110.2;AT4G26110.1;AT5G56950.1	AT2G19480.3	no	no	280230000	16532000	12817000	34711000	65958000	37413000	23136000	35767000	53896000			TALNEEDRAGLVNALK	AGLVNALKNKLQNLAG	R	A	G	L	K	N	2	0	1	0	0	0	0	1	0	0	2	1	0	0	0	0	0	0	0	1
AGLYIQSLK	9	0	991.57	2	0.036887	64.42	AT3G11130.1;AT3G08530.1	AT3G11130.1	no	no	65220000	0	0	0	33501000	6842500	15672000	9203800	0			RVAQLCEKAGLYIQSL	GLYIQSLKHYSELPDI	K	A	G	L	K	H	1	0	0	0	0	1	0	1	0	1	2	1	0	0	0	1	0	0	1	0
AGMDVNCGSYLQK	13	0	1441.63	2	0.00011178	97.456	AT1G78060.1	AT1G78060.1	yes	yes	5087200	0	0	0	0	0	1767600	0	3319600			DAVADVLKAGMDVNCG	NCGSYLQKHTKSALQQ	K	A	G	Q	K	H	1	0	1	1	1	1	0	2	0	0	1	1	1	0	0	1	0	0	1	1
AGMGLIELR	9	0	958.527	2	0.0033092	98.629	AT5G40770.1;AT3G27280.2;AT3G27280.1	AT5G40770.1	yes	no	114850000	0	0	15207000	35139000	32238000	24112000	8155200	0			LISDATAKAGMGLIEL	GMGLIELRRIEASREI	K	A	G	L	R	R	1	1	0	0	0	0	1	2	0	1	2	0	1	0	0	0	0	0	0	0
AGMIFYR	7	0	856.427	2	0.011263	114.67	AT4G13930.1;AT4G13890.1	AT4G13930.1	yes	no	214490000	10968000	0	52101000	60362000	39274000	24252000	12999000	14531000			HKSLRGPRAGMIFYRK	RAGMIFYRKGPKPPKK	R	A	G	Y	R	K	1	1	0	0	0	0	0	1	0	1	0	0	1	1	0	0	0	0	1	0
AGMIPLQMELGGK	13	0	1343.69	2	3.9156e-05	116.52	AT2G24270.3;AT2G24270.2;AT2G24270.1;AT2G24270.4	AT2G24270.3	yes	no	107950000	0	10211000	17658000	0	37094000	28376000	6167400	8443800			TGISISKKAGMIPLQM	LQMELGGKDACIVLDD	K	A	G	G	K	D	1	0	0	0	0	1	1	3	0	1	2	1	2	0	1	0	0	0	0	0
AGMITESHSCLSELYSGQR	19	0	2124.96	3	1.9121e-24	146.37	AT3G56150.2;AT3G56150.1	AT3G56150.2	yes	no	79770000	0	11707000	0	26641000	33336000	8086700	0	0			QLGLCAFRAGMITESH	SELYSGQRVRELLAQG	R	A	G	Q	R	V	1	1	0	0	1	1	2	2	1	1	2	0	1	0	0	4	1	0	1	0
AGMSLLVIDTENK	13	0	1389.72	2	0.0025012	73.781	AT1G08520.1	AT1G08520.1	yes	yes	5671500	0	1508700	0	0	0	0	4162900	0			EVAGKIYKAGMSLLVI	LVIDTENKFVSTGFAK	K	A	G	N	K	F	1	0	1	1	0	0	1	1	0	1	2	1	1	0	0	1	1	0	0	1
AGMSYFHETIWK	12	0	1468.68	2;3	0.0002341	121.9	AT1G53310.3;AT1G53310.2;AT1G53310.1;AT2G42600.2;AT2G42600.1;AT3G14940.1	AT2G42600.2	no	no	64309000	0	0	0	44458000	19850000	0	0	0			PTPQDEMRAGMSYFHE	YFHETIWKGVPKFLRR	R	A	G	W	K	G	1	0	0	0	0	0	1	1	1	1	0	1	1	1	0	1	1	1	1	0
AGMTHIVR	8	0	883.47	2	0.0014888	157.9	AT1G43170.9;AT1G43170.8;AT1G43170.7;AT1G43170.6;AT1G43170.5;AT1G43170.3;AT1G43170.2;AT1G43170.1;AT1G61580.1	AT1G43170.9	no	no	157420000	0	0	0	43994000	86120000	27307000	0	0			FTAFMGYKAGMTHIVR	AGMTHIVREVEKPGSK	K	A	G	V	R	E	1	1	0	0	0	0	0	1	1	1	0	0	1	0	0	0	1	0	0	1
AGNASLEEVVMAIK	14	0	1430.74	2	4.7219e-05	100.88	AT1G18500.1;AT1G74040.1	AT1G18500.1	no	no	67338000	9742800	0	0	16558000	28309000	0	0	12728000			TINGIGERAGNASLEE	EEVVMAIKCRGDHVLG	R	A	G	I	K	C	3	0	1	0	0	0	2	1	0	1	1	1	1	0	0	1	0	0	0	2
AGNAVIGNGIDDVLK	15	0	1454.77	2	3.1248e-05	116.54	AT3G42050.1	AT3G42050.1	yes	yes	99500000	8745400	25891000	0	9685800	26794000	16323000	0	12061000			WIISARPKAGNAVIGN	NGIDDVLKGLVEWLCA	K	A	G	L	K	G	2	0	2	2	0	0	0	3	0	2	1	1	0	0	0	0	0	0	0	2
AGNLVVPNLSSEVSDVTSSSGPVK	24	0	2342.2	2;3	3.1457e-40	151.44	AT2G26590.3;AT2G26590.2;AT2G26590.1	AT2G26590.3	yes	no	121980000	12923000	21681000	16950000	14203000	27018000	9803500	12293000	7107000			AEDNTSSRAGNLVVPN	TSSSGPVKLADLQRIL	R	A	G	V	K	L	1	0	2	1	0	0	1	2	0	0	2	1	0	0	2	6	1	0	0	5
AGNPGVPTASEWIADVLAPGGR	22	0	2134.08	2	0.00078851	94.532	AT3G05350.1	AT3G05350.1	yes	yes	12634000	0	6664100	0	0	0	0	0	5969700			NSSWILMRAGNPGVPT	DVLAPGGRVGIDPFLF	R	A	G	G	R	V	4	1	1	1	0	0	1	4	0	1	1	0	0	0	3	1	1	1	0	2
AGNVDMALSLYDR	13	0	1423.68	2	0.016242	60.691	AT4G16390.1	AT4G16390.1	yes	yes	11953000	4204000	0	0	0	2815500	0	4933800	0			AMIDAYGRAGNVDMAL	MALSLYDRARTEKWRI	R	A	G	D	R	A	2	1	1	2	0	0	0	1	0	0	2	0	1	0	0	1	0	0	1	1
AGNVQPYQFVLPPNWK	16	0	1856.96	2	2.122e-05	94.363	AT3G56650.1	AT3G56650.1	yes	yes	31833000	5890900	10161000	5189200	0	0	0	3195900	7395700			PSDTPALRAGNVQPYQ	FVLPPNWKQLRIANIL	R	A	G	W	K	Q	1	0	2	0	0	2	0	1	0	0	1	1	0	1	3	0	0	1	1	2
AGPISHGASSPATLLK	16	0	1505.82	2	4.421e-08	103.43	AT4G17510.1	AT4G17510.1	yes	yes	0	0	0	0	0	0	0	0	0			LYELDGRKAGPISHGA	SSPATLLKDATKVIKK	K	A	G	L	K	D	3	0	0	0	0	0	0	2	1	1	2	1	0	0	2	3	1	0	0	0
AGPQMIQLSLDGK	13	0	1356.71	2	2.2632e-23	194.12	AT4G14040.1	AT4G14040.1	yes	yes	171120000	38337000	37414000	22896000	12827000	29927000	12091000	8792900	8840000			QIKGKSLRAGPQMIQL	IQLSLDGKRLYATNSL	R	A	G	G	K	R	1	0	0	1	0	2	0	2	0	1	2	1	1	0	1	1	0	0	0	0
AGPSAPLPDEVK	12	0	1179.61	2	0.0080713	68.525	AT1G05385.1	AT1G05385.1	yes	yes	79592000	14430000	14414000	15646000	7897800	13025000	0	14178000	0			ALAKFYSKAGPSAPLP	APLPDEVKTEILDDLN	K	A	G	V	K	T	2	0	0	1	0	0	1	1	0	0	1	1	0	0	3	1	0	0	0	1
AGQAAFGNMCR	11	0	1181.51	2	9.4648e-10	168.23	AT3G09630.1;AT3G09630.2;AT5G02870.2;AT5G02870.1	AT3G09630.1	no	no	514030000	25207000	49724000	86715000	90682000	76839000	55946000	39784000	89129000			VPGGGTHRAGQAAFGN	AAFGNMCRGGRMFAPT	R	A	G	C	R	G	3	1	1	0	1	1	0	2	0	0	0	0	1	1	0	0	0	0	0	0
AGQPHAEVFALR	12	0	1294.68	3	0.028966	42.789	AT4G20960.1	AT4G20960.1	yes	yes	32041000	0	0	0	28872000	0	0	0	3169100			VGQGFHPKAGQPHAEV	HAEVFALRDAGELAEN	K	A	G	L	R	D	3	1	0	0	0	1	1	1	1	0	1	0	0	1	1	0	0	0	0	1
AGQSMESVFPHLR	13	0	1457.71	3	0.00062631	60.628	AT2G19940.2;AT2G19940.1	AT2G19940.2	yes	no	27681000	0	0	0	0	18392000	9288500	0	0			TLMTADRKAGQSMESV	ESVFPHLRAQKLPTLV	K	A	G	L	R	A	1	1	0	0	0	1	1	1	1	0	1	0	1	1	1	2	0	0	0	1
AGQVIAVDFIESVIK	15	0	1587.89	2	0.0013858	74.326	AT1G73600.1;AT1G73600.2	AT1G73600.1	yes	no	55458000	3780500	0	916920	35226000	1561000	9540000	0	4434100			FTTELAQKAGQVIAVD	DFIESVIKKNENINGH	K	A	G	I	K	K	2	0	0	1	0	1	1	1	0	3	0	1	0	1	0	1	0	0	0	3
AGQYGTVTSLYTEANR	16	0	1729.83	2	1.1963e-05	95.401	AT1G59990.1	AT1G59990.1	yes	yes	22900000	0	4314000	0	8273900	5553400	0	1786500	2972400			HRIGRTARAGQYGTVT	SLYTEANRDLVEAIRE	R	A	G	N	R	D	2	1	1	0	0	1	1	2	0	0	1	0	0	0	0	1	3	0	2	1
AGRPIPVPNSGIQISQLGHVK	21	1	2167.22	3;4	1.3127e-21	129.98	AT1G09340.1	AT1G09340.1	yes	yes	529230000	0	0	0	478950000	50278000	0	0	0			EWFFHRLKAGRPIPVP	ISQLGHVKDLATAFLN	K	A	G	V	K	D	1	1	1	0	0	2	0	3	1	3	1	1	0	0	3	2	0	0	0	2
AGSAAALSSLVNR	13	0	1215.66	2	0.00023284	117.52	AT1G10760.1	AT1G10760.1	yes	yes	32611000	0	0	0	26215000	6396400	0	0	0			IFTEEIIRAGSAAALS	ALSSLVNRLDPVLRKT	R	A	G	N	R	L	4	1	1	0	0	0	0	1	0	0	2	0	0	0	0	3	0	0	0	1
AGSAPEGTQFDAR	13	0	1305.59	2	3.4698e-06	130.98	AT3G13920.1;AT3G13920.4;AT3G13920.2	AT3G13920.1	yes	no	803910000	127100000	103490000	125410000	83299000	145670000	4755200	118810000	95384000			________________	EGTQFDARQFDQKLNE	M	A	G	A	R	Q	3	1	0	1	0	1	1	2	0	0	0	0	0	1	1	1	1	0	0	0
AGSAPEGTQFDTR	13	0	1335.61	2	2.3068e-05	119.34	AT1G54270.1;AT1G54270.2	AT1G54270.1	yes	no	319220000	43394000	40576000	38631000	39129000	51876000	27982000	43330000	34302000			________________	EGTQFDTRQFDQRLNE	M	A	G	T	R	Q	2	1	0	1	0	1	1	2	0	0	0	0	0	1	1	1	2	0	0	0
AGSDLVDPLPK	11	0	1110.59	2	0.0018991	94.309	AT5G65010.1;AT5G65010.2	AT5G65010.1	yes	no	355530000	64126000	55575000	58133000	34597000	66071000	30644000	24676000	21710000			DKAAAAAKAGSDLVDP	DLVDPLPKNGT_____	K	A	G	P	K	N	1	0	0	2	0	0	0	1	0	0	2	1	0	0	2	1	0	0	0	1
AGSGVATLGLPDSPGVPK	18	0	1621.87	2;3	2.7888e-14	171.32	AT3G48730.1;AT5G63570.1	AT3G48730.1	no	no	2107200000	244820000	279710000	245700000	262500000	395940000	251000000	227080000	200440000			HANSFLVKAGSGVATL	PDSPGVPKAATSDTLT	K	A	G	P	K	A	2	0	0	1	0	0	0	4	0	0	2	1	0	0	3	2	1	0	0	2
AGSIFDNILICDDPAYAR	18	0	2009.95	2	2.3786e-23	151.66	AT1G08450.2;AT1G08450.3;AT1G08450.1	AT1G08450.2	yes	no	18590000	0	0	3881500	7950800	0	0	6757900	0			GIEVWQVKAGSIFDNI	CDDPAYARSIVDDYFA	K	A	G	A	R	S	3	1	1	3	1	0	0	1	0	3	1	0	0	1	1	1	0	0	1	0
AGSLEGLEFDFK	12	0	1311.63	2	0.0007749	123.79	AT5G14200.1;AT5G14200.3;AT5G14200.2	AT5G14200.1	yes	no	385640000	65616000	72124000	62963000	3059500	79855000	46256000	12815000	42957000			VAKNVLQKAGSLEGLE	EGLEFDFKEMPVGGAA	K	A	G	F	K	E	1	0	0	1	0	0	2	2	0	0	2	1	0	2	0	1	0	0	0	0
AGSLFIVPR	9	0	958.56	2	0.040589	72.485	AT1G07750.1	AT1G07750.1	yes	yes	11690000	933250	0	0	0	0	0	3887500	6869500			RVLETHIKAGSLFIVP	GSLFIVPRFFVVSKIA	K	A	G	P	R	F	1	1	0	0	0	0	0	1	0	1	1	0	0	1	1	1	0	0	0	1
AGSLVQSVK	9	0	887.508	2	0.074564	54.436	AT3G18890.1	AT3G18890.1	yes	yes	14847000	978830	0	4483900	7964600	0	0	1419200	0			AGVRSAQRAGSLVQSV	GSLVQSVKEMKLQNTD	R	A	G	V	K	E	1	0	0	0	0	1	0	1	0	0	1	1	0	0	0	2	0	0	0	2
AGSMDNGDGIAVGWLGHPVFR	21	0	2155.03	2;3	5.8203e-89	315.32	ATCG00680.1	ATCG00680.1	yes	yes	1415000000	0	0	0	782840000	411990000	220190000	0	0			PAKGGLFRAGSMDNGD	WLGHPVFRNKEGRELF	R	A	G	F	R	N	2	1	1	2	0	0	0	5	1	1	1	0	1	1	1	1	0	1	0	2
AGSPGIVVPQAGFVSMEER	19	0	1929.96	2	5.978e-29	153.81	AT5G64050.1	AT5G64050.1	yes	yes	70513000	2781300	12169000	12867000	8356800	0	16966000	11664000	5710000			TSIVLIYKAGSPGIVV	GFVSMEERFKILREID	K	A	G	E	R	F	2	1	0	0	0	1	2	3	0	1	0	0	1	1	2	2	0	0	0	3
AGSPVDQTIK	10	0	1014.53	2	0.0014252	95.608	AT3G02360.2;AT3G02360.1	AT3G02360.2	yes	no	441900000	68198000	59178000	120470000	7571000	96023000	35673000	38995000	15792000			RVIIMLVKAGSPVDQT	SPVDQTIKTLSAYLEK	K	A	G	I	K	T	1	0	0	1	0	1	0	1	0	1	0	1	0	0	1	1	1	0	0	1
AGSQIFSDGGLDYLGNPSLVHAQSILAIWATQVILMGAVEGYR	43	0	4517.31	5	0.078941	7.7463	AT1G29920.1;AT1G29910.1;AT1G29930.1;AT2G34420.1;AT2G34430.1	AT2G34430.1	no	no	61923000	0	0	0	61923000	0	0	0	0			FGEAVWFKAGSQIFSD	MGAVEGYRVAGDGPLG	K	A	G	Y	R	V	5	1	1	2	0	3	1	6	1	4	5	0	1	1	1	4	1	1	2	3
AGSSEDFTNSVSNPDNIK	18	0	1880.84	2	2.1451e-27	228.61	AT1G74020.1	AT1G74020.1	yes	yes	56843000	7429200	9024200	10058000	5802900	13009000	5135800	6384600	0			RYWIKGPKAGSSEDFT	VSNPDNIKRIGSTGNF	K	A	G	I	K	R	1	0	3	2	0	0	1	1	0	1	0	1	0	1	1	4	1	0	0	1
AGTDSIISAR	10	0	989.514	2	0.00010246	131.44	AT4G39730.1;AT2G22170.1	AT4G39730.1	no	no	633540000	61971000	87767000	85896000	87246000	149300000	58467000	86737000	16150000			LRTGSIWKAGTDSIIS	TDSIISARIYDKDGDY	K	A	G	A	R	I	2	1	0	1	0	0	0	1	0	2	0	0	0	0	0	2	1	0	0	0
AGTGGDEAAIWTGDLVR	17	0	1687.82	2	1.7939e-12	131.69	AT3G62910.1	AT3G62910.1	yes	yes	23893000	4175200	0	5464700	9629300	0	2636500	0	1987200			RNILLEVRAGTGGDEA	IWTGDLVRMYQRYSER	R	A	G	V	R	M	3	1	0	2	0	0	1	4	0	1	1	0	0	0	0	0	2	1	0	1
AGTGLFAEILDGEVYK	16	0	1681.86	2	3.1672e-63	240.8	AT2G24270.3;AT2G24270.2;AT2G24270.1;AT2G24270.4	AT2G24270.3	yes	no	1817100000	187630000	229930000	189500000	206700000	334910000	181230000	256880000	230340000			________________	ILDGEVYKYYADGEWK	M	A	G	Y	K	Y	2	0	0	1	0	0	2	3	0	1	2	1	0	1	0	0	1	0	1	1
AGTGVVAVYGEGAMTETK	18	0	1739.84	2	1.6789e-47	205.31	AT2G38230.1;AT2G38210.1	AT2G38230.1	yes	no	120350000	15786000	15159000	23380000	29160000	11308000	15707000	9851500	0			________________	EGAMTETKQKSPFSVK	M	A	G	T	K	Q	3	0	0	0	0	0	2	4	0	0	0	1	1	0	0	0	3	0	1	3
AGTNDSCPLVK	11	0	1160.55	2	0.023633	57.859	AT4G08520.1	AT4G08520.1	yes	yes	5435300	0	0	0	0	0	0	0	5435300			________________	NDSCPLVKNILLLDSE	M	A	G	V	K	N	1	0	1	1	1	0	0	1	0	0	1	1	0	0	1	1	1	0	0	1
AGTNIEVDGAPWR	13	0	1384.67	2	1.5188e-09	163.38	AT3G08740.1	AT3G08740.1	yes	yes	395280000	51406000	70944000	57810000	69102000	82418000	29752000	7053600	26792000			SMSANDIKAGTNIEVD	EVDGAPWRVLEFLHVK	K	A	G	W	R	V	2	1	1	1	0	0	1	2	0	1	0	0	0	0	1	0	1	1	0	1
AGTPSLNYDVVHSDNVGSR	19	0	1986.94	3	1.9228e-19	103.1	AT1G21670.1	AT1G21670.1	yes	yes	75636000	22627000	0	10081000	0	30786000	4007300	0	8134200			HLIYVTERAGTPSLNY	HSDNVGSRIQVPLFSG	R	A	G	S	R	I	1	1	2	2	0	0	0	2	1	0	1	0	0	0	1	3	1	0	1	3
AGTSGLLNAVK	11	0	1029.58	2	0.0010622	107.57	AT2G40765.1	AT2G40765.1	yes	yes	153120000	32128000	36923000	35833000	14365000	0	25168000	8700700	0			________________	SGLLNAVKPKIQTIDI	M	A	G	V	K	P	2	0	1	0	0	0	0	2	0	0	2	1	0	0	0	1	1	0	0	1
AGTVHSSELK	10	0	1027.53	2	0.013987	63.565	AT5G08540.1	AT5G08540.1	yes	yes	44303000	5443500	0	8913800	3516600	0	8083400	8202500	10143000			SIDELLRKAGTVHSSE	TVHSSELKALEQKTEF	K	A	G	L	K	A	1	0	0	0	0	0	1	1	1	0	1	1	0	0	0	2	1	0	0	1
AGTVTANIPQAIEEFK	16	0	1687.88	2	1.5749e-32	201	AT3G63490.1	AT3G63490.1	yes	yes	2269000000	308020000	366630000	205490000	334840000	382060000	215440000	223460000	233000000			RGLMPNPKAGTVTANI	PQAIEEFKKGKVEFRA	K	A	G	F	K	K	3	0	1	0	0	1	2	1	0	2	0	1	0	1	1	0	2	0	0	1
AGTVWVNCFDVFDAAIPFGGYK	22	0	2433.15	2	1.8329e-36	151.8	AT3G48000.1	AT3G48000.1	yes	yes	48173000	0	0	0	22836000	19362000	5975500	0	0			NRVSRALKAGTVWVNC	AIPFGGYKMSGNGREK	K	A	G	Y	K	M	3	0	1	2	1	0	0	3	0	1	0	1	0	3	1	0	1	1	1	3
AGVAFGSFDDSFSLASLR	18	0	1845.89	2	2.9968e-11	115.12	AT3G16240.1	AT3G16240.1	yes	yes	84513000	0	10391000	0	58363000	0	15760000	0	0			________________	SFSLASLRAYLAEFIS	M	A	G	L	R	A	3	1	0	2	0	0	0	2	0	0	2	0	0	3	0	4	0	0	0	1
AGVAFQQGLIR	11	0	1158.65	2	0.00062515	116.73	AT4G34740.1	AT4G34740.1	yes	yes	71128000	13817000	11061000	15845000	0	0	12742000	7899700	9763400			AALGYAAKAGVAFQQG	AFQQGLIRSHYVGRTF	K	A	G	I	R	S	2	1	0	0	0	2	0	2	0	1	1	0	0	1	0	0	0	0	0	1
AGVDFFTQIK	10	0	1124.59	2	0.034626	68.016	AT2G14170.2;AT2G14170.1	AT2G14170.2	yes	no	23603000	0	3871000	4862300	0	11102000	3767300	0	0			GDLNFYGKAGVDFFTQ	VDFFTQIKTVTQQWKD	K	A	G	I	K	T	1	0	0	1	0	1	0	1	0	1	0	1	0	2	0	0	1	0	0	1
AGVLLHPTSFR	11	0	1196.67	3	0.00059792	77.744	AT5G64860.1	AT5G64860.1	yes	yes	130520000	0	9282500	23738000	30884000	33346000	17177000	7237100	8857200			PDPESRRRAGVLLHPT	LLHPTSFRGPHGIGDL	R	A	G	F	R	G	1	1	0	0	0	0	0	1	1	0	2	0	0	1	1	1	1	0	0	1
AGVLVGTGMGGLTVFSEGVQNLIEK	25	0	2475.3	2;3	2.5871e-53	221.49	AT5G46290.2;AT5G46290.1;AT5G46290.3	AT5G46290.2	yes	no	270560000	0	0	14456000	116640000	71552000	48652000	19251000	0			LNTIDKRKAGVLVGTG	GVQNLIEKGHRRISPF	K	A	G	E	K	G	1	0	1	0	0	1	2	6	0	1	3	1	1	1	0	1	2	0	0	4
AGVPAFGFSPISNTPSLLHDHNEYLGK	27	0	2867.42	3;4	1.1502e-12	101.04	AT4G38220.1;AT4G38220.2	AT4G38220.1	yes	no	124290000	0	0	0	0	124290000	0	0	0			TDARYFRKAGVPAFGF	DHNEYLGKAEYLKGIE	K	A	G	G	K	A	2	0	2	1	0	0	1	3	2	1	3	1	0	2	3	3	1	0	1	1
AGVPDLGAAQDLAR	14	0	1352.7	2;3	7.1716e-10	138.76	AT3G46780.1	AT3G46780.1	yes	yes	1467200000	98295000	214250000	240490000	282560000	185000000	146270000	200660000	99662000			LQRGFSVRAGVPDLGA	GAAQDLARVAATYKIL	R	A	G	A	R	V	4	1	0	2	0	1	0	2	0	0	2	0	0	0	1	0	0	0	0	1
AGVPLLEIVSEPDMR	15	0	1624.85	2	4.3169e-06	108.35	AT1G48520.1;AT1G48520.3;AT1G48520.2	AT1G48520.1	yes	no	161640000	15478000	56894000	19133000	3669000	16793000	16929000	0	32746000			YSQVDLNRAGVPLLEI	IVSEPDMRSGIEAAEY	R	A	G	M	R	S	1	1	0	1	0	0	2	1	0	1	2	0	1	0	2	1	0	0	0	2
AGVSATDDSFK	11	0	1096.5	2	0.00073001	114.5	AT1G50200.1;AT1G50200.2	AT1G50200.1	yes	no	90182000	14741000	14931000	18253000	9912300	0	6092700	12395000	13857000			DATSTLHKAGVSATDD	SATDDSFKYIWFQDHE	K	A	G	F	K	Y	2	0	0	2	0	0	0	1	0	0	0	1	0	1	0	2	1	0	0	1
AGVSQVLNR	9	0	942.525	2	0.0025379	104.75	AT4G21710.1	AT4G21710.1	yes	yes	27732000	0	10162000	0	0	0	0	0	17570000			QANAAGTRAGVSQVLN	GVSQVLNRLTYASTLS	R	A	G	N	R	L	1	1	1	0	0	1	0	1	0	0	1	0	0	0	0	1	0	0	0	2
AGWGVMTSHR	10	0	1100.52	2	1.3041e-06	160.88	AT2G36530.1	AT2G36530.1	yes	yes	20497000	0	0	0	20497000	0	0	0	0			EAVKMSKKAGWGVMTS	WGVMTSHRSGETEDTF	K	A	G	H	R	S	1	1	0	0	0	0	0	2	1	0	0	0	1	0	0	1	1	1	0	1
AGYDDPAIVTGIGTIDGK	18	0	1761.88	2	5.4102e-39	194.12	AT2G38040.2;AT2G38040.1	AT2G38040.2	yes	no	190830000	0	5811100	57009000	49134000	0	35492000	0	43381000			FMELHGDRAGYDDPAI	GIGTIDGKRYMFIGHQ	R	A	G	G	K	R	2	0	0	3	0	0	0	4	0	3	0	1	0	0	1	0	2	0	1	1
AGYEQISER	9	0	1051.49	2	0.039795	63.48	AT5G60160.1	AT5G60160.1	yes	yes	4534000	774240	642250	927000	0	0	872580	0	1318000			ESKRRLLKAGYEQISE	GYEQISERDDWKLEAG	K	A	G	E	R	D	1	1	0	0	0	1	2	1	0	1	0	0	0	0	0	1	0	0	1	0
AGYIIPVEITVFDDK	15	0	1678.88	2	0.00076195	101.71	AT1G32990.1	AT1G32990.1	yes	yes	469970000	49858000	76874000	52117000	74129000	94539000	44351000	30316000	47785000			YNARTADKAGYIIPVE	EITVFDDKSFTFILKT	K	A	G	D	K	S	1	0	0	2	0	0	1	1	0	3	0	1	0	1	1	0	1	0	1	2
AGYRVEDDYDYLFK	14	1	1752.8	2	0.0016501	87.363	AT1G16920.1	AT1G16920.1	yes	yes	16240000	2302800	5054700	2499700	0	0	2830500	0	3552700			________________	DDYDYLFKVVLIGDSG	M	A	G	F	K	V	1	1	0	3	0	0	1	1	0	0	1	1	0	1	0	0	0	0	3	1
AGYWVQTLVGK	11	0	1220.66	2	0.003553	99.442	AT3G15356.1	AT3G15356.1	yes	yes	49106000	10916000	0	0	18414000	19776000	0	0	0			MTSLVAEKAGYWVQTL	WVQTLVGKRKVWSFKD	K	A	G	G	K	R	1	0	0	0	0	1	0	2	0	0	1	1	0	0	0	0	1	1	1	2
AGYWVQTR	8	0	979.488	2	0.0041675	120.62	AT3G16530.1	AT3G16530.1	yes	yes	24215000	0	13287000	0	0	0	0	0	10928000			MTSLVAEKAGYWVQTR	AGYWVQTRVGKRKVWS	K	A	G	T	R	V	1	1	0	0	0	1	0	1	0	0	0	0	0	0	0	0	1	1	1	1
AHAEDFDAEEGELIK	15	0	1672.76	2	1.1004e-05	100.38	AT5G19820.1	AT5G19820.1	yes	yes	17905000	8260500	4148500	1452300	0	4044000	0	0	0			RKRERGERAHAEDFDA	AEEGELIKEENEQEEE	R	A	H	I	K	E	3	0	0	2	0	0	4	1	1	1	1	1	0	1	0	0	0	0	0	0
AHAESVNLQFENPLDENTAR	20	0	2254.06	2;3	0	463	AT1G14810.1	AT1G14810.1	yes	yes	524810000	45620000	139940000	42829000	52615000	129280000	79570000	4853300	30097000			CIRVPVMRAHAESVNL	PLDENTAREILKKAPG	R	A	H	A	R	E	3	1	3	1	0	1	3	0	1	0	2	0	0	1	1	1	1	0	0	1
AHASMLAHQGLITDSDK	17	0	1793.87	3	7.5429e-05	46.838	AT5G10920.1	AT5G10920.1	yes	yes	23139000	0	0	0	20822000	0	0	2317500	0			KQDIMGSKAHASMLAH	GLITDSDKDSILRGLD	K	A	H	D	K	D	3	0	0	2	0	1	0	1	2	1	2	1	1	0	0	2	1	0	0	0
AHASTEGVAK	10	0	969.488	2	0.00038848	116.05	AT1G79550.2;AT1G79550.1	AT1G79550.2	yes	no	11144000	0	0	3381400	0	3106800	4655900	0	0			DAFGTAHRAHASTEGV	ASTEGVAKFLKPSVAG	R	A	H	A	K	F	3	0	0	0	0	0	1	1	1	0	0	1	0	0	0	1	1	0	0	1
AHASTEGVTK	10	0	999.499	2	3.7986e-05	141.02	AT1G56190.2;AT1G56190.1;AT3G12780.1	AT3G12780.1	no	no	293490000	48151000	41023000	51914000	36617000	33031000	41340000	20509000	20909000			DAFGTAHRAHASTEGV	ASTEGVTKFLKPSVAG	R	A	H	T	K	F	2	0	0	0	0	0	1	1	1	0	0	1	0	0	0	1	2	0	0	1
AHDVVHGLNLEK	12	0	1330.7	3	0.00065369	64.224	AT1G01790.1	AT1G01790.1	yes	yes	28535000	3427500	0	0	0	25108000	0	0	0			PNVKTFVRAHDVVHGL	VHGLNLEKAGATAVVP	R	A	H	E	K	A	1	0	1	1	0	0	1	1	2	0	2	1	0	0	0	0	0	0	0	2
AHELGADLVEIR	12	0	1321.7	3	0.00071452	63.727	AT3G06350.1	AT3G06350.1	yes	yes	27602000	1497800	0	0	0	26104000	0	0	0			KMVIETSKAHELGADL	GADLVEIRLDWLKDFN	K	A	H	I	R	L	2	1	0	1	0	0	2	1	1	1	2	0	0	0	0	0	0	0	0	1
AHELSTIEGYSGYGAEQGAK	20	0	2066.95	2;3	1.8911e-161	395.95	AT4G33680.1	AT4G33680.1	yes	yes	327190000	33445000	12478000	71456000	47745000	62305000	17767000	11183000	70814000			ITSAMAKKAHELSTIE	YGAEQGAKPLRAAIAK	K	A	H	A	K	P	3	0	0	0	0	1	3	4	1	1	1	1	0	0	0	2	1	0	2	0
AHFETESTR	9	0	1076.49	2	0.00084575	122.74	AT1G18070.2;AT1G18070.1;AT1G18070.3	AT1G18070.2	yes	no	37406000	3490600	294410	6831700	10498000	6706100	4886000	1967400	2731800			GKTVEVGRAHFETEST	HFETESTRFTILDAPG	R	A	H	T	R	F	1	1	0	0	0	0	2	0	1	0	0	0	0	1	0	1	2	0	0	0
AHFTAPSSVR	10	0	1071.55	2	0.0027833	85.064	AT5G67510.1	AT5G67510.1	yes	yes	19055000	0	0	7136600	11918000	0	0	0	0			SSRRKNRKAHFTAPSS	FTAPSSVRRVLMSSPL	K	A	H	V	R	R	2	1	0	0	0	0	0	0	1	0	0	0	0	1	1	2	1	0	0	1
AHFTASSSER	10	0	1091.5	2	0.00041941	114.99	AT3G49910.1	AT3G49910.1	yes	yes	87257000	7717400	0	6800000	39493000	16715000	9492400	2920400	4118800			SSRRKNRKAHFTASSS	FTASSSERRVIMSSPL	K	A	H	E	R	R	2	1	0	0	0	0	1	0	1	0	0	0	0	1	0	3	1	0	0	0
AHGEGDLGTQALLLALER	18	0	1862.98	3	6.0707e-09	77.795	AT4G29120.1	AT4G29120.1	yes	yes	50934000	867990	0	2581300	29378000	18107000	0	0	0			QQLYLSLKAHGEGDLG	ALLLALERLNNVSVQS	K	A	H	E	R	L	3	1	0	1	0	1	2	3	1	0	5	0	0	0	0	0	1	0	0	0
AHGGGLSGQAQAITLGVAR	19	0	1762.94	2;3	6.2365e-125	347.54	AT1G74970.1	AT1G74970.1	yes	yes	609290000	43157000	9440600	69858000	281940000	133910000	57593000	6735400	6650600			NSYDIFVKAHGGGLSG	AITLGVARALLKVSAD	K	A	H	A	R	A	4	1	0	0	0	2	0	5	1	1	2	0	0	0	0	1	1	0	0	1
AHGGVSVFGGVGER	14	0	1327.66	2;3	9.1636e-66	251.43	ATCG00480.1	ATCG00480.1	yes	yes	2159900000	157080000	38522000	156270000	1127400000	343410000	135500000	93433000	108330000			ELINNIAKAHGGVSVF	VFGGVGERTREGNDLY	K	A	H	E	R	T	1	1	0	0	0	0	1	5	1	0	0	0	0	1	0	1	0	0	0	3
AHGLAPEIPEDLYHLIK	17	0	1915.02	2;3;4	3.7666e-22	168.61	AT4G00100.1;AT3G60770.1	AT4G00100.1	no	no	2484800000	0	0	0	1837700000	647050000	0	0	0			SKILRILKAHGLAPEI	EDLYHLIKKAVAIRKH	K	A	H	I	K	K	2	0	0	1	0	0	2	1	2	2	3	1	0	0	2	0	0	0	1	0
AHGTAVGLPSEDDMGNSEVGHNALGAGR	28	0	2718.24	3;4	2.6205e-129	238.63	AT3G08590.2;AT3G08590.1;AT1G09780.1	AT1G09780.1	no	no	342820000	0	0	0	317720000	8368600	16740000	0	0			PDTWTLIKAHGTAVGL	HNALGAGRIFAQGAKL	K	A	H	G	R	I	4	1	2	2	0	0	2	6	2	0	2	0	1	0	1	2	1	0	0	2
AHGVETVDSSHFITPENIAR	20	0	2179.07	3	3.0902e-36	132.13	AT5G08100.2;AT5G08100.1	AT5G08100.2	yes	no	24081000	0	0	0	24081000	0	0	0	0			DAAEAFARAHGVETVD	ITPENIARLKQAKEFN	R	A	H	A	R	L	2	1	1	1	0	0	2	1	2	2	0	0	0	1	1	2	2	0	0	2
AHLLDGR	7	0	780.424	2	0.041646	90.986	AT2G20580.1;AT4G28470.1	AT2G20580.1	no	no	47372000	0	0	0	0	44604000	2767200	0	0			KTPEDIYKAHLLDGRA	KAHLLDGRASSGASVD	K	A	H	G	R	A	1	1	0	1	0	0	0	1	1	0	2	0	0	0	0	0	0	0	0	0
AHLLFDFHQEVDGLR	15	0	1795.9	2;3;4	9.6055e-57	241.31	AT3G57610.1	AT3G57610.1	yes	yes	171280000	0	0	0	171280000	0	0	0	0			GRILVSDRAHLLFDFH	HQEVDGLRESELAKSF	R	A	H	L	R	E	1	1	0	2	0	1	1	1	2	0	3	0	0	2	0	0	0	0	0	1
AHLVNDVEDVEK	12	0	1366.67	2;3	1.5548e-20	198.81	AT5G09650.1	AT5G09650.1	yes	yes	1603000000	294240000	431580000	153120000	73978000	274140000	215570000	29654000	130750000			AISLDDPKAHLVNDVE	NDVEDVEKHFPGTLTA	K	A	H	E	K	H	1	0	1	2	0	0	2	0	1	0	1	1	0	0	0	0	0	0	0	3
AHPDLIHAFQNAAATGR	17	0	1788.9	4	0.0010951	40.962	AT3G52140.1;AT3G52140.2;AT3G52140.4;AT3G52140.3	AT3G52140.1	yes	no	7397500	0	0	0	0	7397500	0	0	0			QKAIDLLKAHPDLIHA	QNAAATGRTNALNSAV	K	A	H	G	R	T	5	1	1	1	0	1	0	1	2	1	1	0	0	1	1	0	1	0	0	0
AHPDVFNMMLQILEDGR	17	0	1984.95	2;3	5.6368e-22	191.06	AT5G50920.1;AT3G48870.2;AT3G48870.1	AT5G50920.1	no	no	67004000	0	0	0	66299000	704380	0	0	0			VLFDEIEKAHPDVFNM	LQILEDGRLTDSKGRT	K	A	H	G	R	L	1	1	1	2	0	1	1	1	1	1	2	0	2	1	1	0	0	0	0	1
AHPDWSPAAIK	11	0	1191.6	2	0.00099357	92.445	AT3G14067.1	AT3G14067.1	yes	yes	36050000	0	3343000	0	18780000	0	12982000	944760	0			GLAALLRKAHPDWSPA	DWSPAAIKSALVTTAY	K	A	H	I	K	S	3	0	0	1	0	0	0	0	1	1	0	1	0	0	2	1	0	1	0	0
AHPGNPVISEFEWTTGETPR	20	0	2224.05	2;3	1.3683e-41	163.8	AT1G15340.1	AT1G15340.1	yes	yes	108790000	0	0	0	78899000	29888000	0	0	0			KQLEQYLKAHPGNPVI	WTTGETPRRSSRISQK	K	A	H	P	R	R	1	1	1	0	0	0	3	2	1	1	0	0	0	1	3	1	3	1	0	1
AHQIPDTLLSLQHPPTYTLGK	21	0	2329.24	3	0.0013289	57.142	AT1G04640.2;AT1G04640.1	AT1G04640.2	yes	no	59756000	0	0	0	39526000	20230000	0	0	0			EKLVSERKAHQIPDTL	PPTYTLGKRRTDHNLL	K	A	H	G	K	R	1	0	0	1	0	2	0	1	2	1	4	1	0	0	3	1	3	0	1	0
AHQLVQEGLK	10	0	1121.62	2	7.2454e-07	169.09	AT1G50370.1;AT3G19980.1	AT1G50370.1	no	no	21184000	0	0	9750700	5379400	6054300	0	0	0			NNLDLVCRAHQLVQEG	QLVQEGLKYMFQDKGL	R	A	H	L	K	Y	1	0	0	0	0	2	1	1	1	0	2	1	0	0	0	0	0	0	0	1
AHQNQTTNQTVFLK	14	0	1628.83	2;3	9.5368e-27	194.96	AT1G37130.1	AT1G37130.1	yes	yes	110970000	3775700	0	32424000	37659000	3878500	11635000	9877300	11721000			PGRSDSPKAHQNQTTN	TNQTVFLKPAKVHDDD	K	A	H	L	K	P	1	0	2	0	0	3	0	0	1	0	1	1	0	1	0	0	3	0	0	1
AHQVVEDGYEFFADR	15	0	1781.8	2	1.1145e-06	118.48	AT5G59160.3;AT5G59160.2;AT5G59160.1;AT3G46820.1;AT2G39840.1	AT5G59160.3	yes	no	7609900	0	0	0	7609900	0	0	0	0			NDMDLICRAHQVVEDG	GYEFFADRQLVTIFSA	R	A	H	D	R	Q	2	1	0	2	0	1	2	1	1	0	0	0	0	2	0	0	0	0	1	2
AHSLQLPPLWSGR	13	0	1460.79	3	0.00054064	66.004	AT1G18250.1;AT1G18250.2	AT1G18250.1	yes	no	10209000	0	0	0	0	7155500	3053600	0	0			GFKLPANKAHSLQLPP	LPPLWSGRFWGRHGCT	K	A	H	G	R	F	1	1	0	0	0	1	0	1	1	0	3	0	0	0	2	2	0	1	0	0
AHTDAGGLILLFQDDK	16	0	1712.87	2;3	6.4753e-52	188.26	AT1G12010.1	AT1G12010.1	yes	yes	129870000	8477700	0	8866400	49168000	46008000	16589000	759190	0			PEMIKGLRAHTDAGGL	ILLFQDDKVSGLQLLK	R	A	H	D	K	V	2	0	0	3	0	1	0	2	1	1	3	1	0	1	0	0	1	0	0	0
AHTLGLTQPNSTEPHK	16	0	1729.87	2;3	4.9732e-152	313.36	AT2G24200.2;AT2G24200.1;AT2G24200.3	AT2G24200.2	yes	no	1042600000	129720000	69050000	114960000	148570000	396250000	92935000	61560000	29587000			________________	PNSTEPHKISFTAKEI	M	A	H	H	K	I	1	0	1	0	0	1	1	1	2	0	2	1	0	0	2	1	3	0	0	0
AHTSESVNPR	10	0	1096.53	2	7.7151e-16	215.88	AT5G48230.2	AT5G48230.2	yes	yes	64774000	7483900	9490300	17400000	3782300	16973000	866310	0	8778000			________________	TSESVNPRDVCIVGVA	M	A	H	P	R	D	1	1	1	0	0	0	1	0	1	0	0	0	0	0	1	2	1	0	0	1
AHVEVNPESAR	11	0	1207.59	2;3	0.0003497	105.2	AT5G55230.1;AT5G55230.2	AT5G55230.1	yes	no	41621000	6522300	8302000	5450100	0	10406000	4596800	4021200	2322100			ELEEIYARAHVEVNPE	EVNPESARERIMSLID	R	A	H	A	R	E	2	1	1	0	0	0	2	0	1	0	0	0	0	0	1	1	0	0	0	2
AHVVYER	7	0	872.45	2	0.064464	76.847	AT5G48760.2;AT5G48760.1	AT5G48760.2	yes	no	6552300	2833800	0	3718500	0	0	0	0	0			LETKRKERAHVVYERK	RAHVVYERKKQLNKLR	R	A	H	E	R	K	1	1	0	0	0	0	1	0	1	0	0	0	0	0	0	0	0	0	1	2
AIAAAEAEK	9	0	872.46	2	0.0051238	91.069	AT1G17290.1;AT5G62390.1	AT1G17290.1	no	no	164860000	16112000	8426300	43436000	9143000	62679000	8397700	8189400	8474500			PCLHLPQKAIAAAEAE	IAAAEAEKTAPDNFYC	K	A	I	E	K	T	5	0	0	0	0	0	2	0	0	1	0	1	0	0	0	0	0	0	0	0
AIAACTETIETHK	13	0	1443.7	2;3	3.7679e-12	174.41	AT2G40290.1	AT2G40290.1	yes	yes	198150000	41517000	16311000	46780000	10555000	10077000	35095000	7531900	30282000			QGIEILNKAIAACTET	TETIETHKGKLVVKEG	K	A	I	H	K	G	3	0	0	0	1	0	2	0	1	2	0	1	0	0	0	0	3	0	0	0
AIAAHDASVIDAR	13	0	1308.68	3	0.020558	45.115	AT5G23940.1	AT5G23940.1	yes	yes	19952000	0	0	0	0	19952000	0	0	0			FGASVIQKAIAAHDAS	DASVIDARNDEWEKSP	K	A	I	A	R	N	5	1	0	2	0	0	0	0	1	2	0	0	0	0	0	1	0	0	0	1
AIAAVNAVTGEVDK	14	0	1356.72	2	0.0030153	87.001	AT3G51780.1	AT3G51780.1	yes	yes	25629000	0	9431000	0	10330000	0	0	5868400	0			VVTKEMEKAIAAVNAV	AVTGEVDKLSDRVVAL	K	A	I	D	K	L	4	0	1	1	0	0	1	1	0	1	0	1	0	0	0	0	1	0	0	3
AIAEGQPDPCPLHTEWLK	18	0	2061	2;3	5.1483e-18	137.09	AT1G16080.1	AT1G16080.1	yes	yes	424480000	67928000	62494000	35621000	40676000	108460000	57342000	0	51965000			WFYSLSEKAIAEGQPD	PLHTEWLKELKVI___	K	A	I	L	K	E	2	0	0	1	1	1	2	1	1	1	2	1	0	0	3	0	1	1	0	0
AIAELIPR	8	0	881.533	2	0.0024557	132.09	AT2G20760.1;AT3G51890.1	AT2G20760.1	yes	no	161180000	11371000	42637000	28034000	24343000	14708000	36872000	0	3214000			EVDKHYWKAIAELIPR	AIAELIPREVPNIEKK	K	A	I	P	R	E	2	1	0	0	0	0	1	0	0	2	1	0	0	0	1	0	0	0	0	0
AIAELVPK	8	0	839.512	2	0.039154	70.912	AT2G40060.1	AT2G40060.1	yes	yes	45248000	0	0	23492000	14580000	0	0	7175500	0			ESSKNYWKAIAELVPK	AIAELVPKEVPTIEKR	K	A	I	P	K	E	2	0	0	0	0	0	1	0	0	1	1	1	0	0	1	0	0	0	0	1
AIAFDEIDK	9	0	1020.51	2	0.053703	58.981	AT4G02930.1	AT4G02930.1	yes	yes	24872000	0	0	0	0	0	0	1871500	23001000			LAEEGKAKAIAFDEID	IAFDEIDKAPEEKKRG	K	A	I	D	K	A	2	0	0	2	0	0	1	0	0	2	0	1	0	1	0	0	0	0	0	0
AIAGEDPFVTGIAK	14	0	1387.73	2	9.8283e-06	110.66	AT3G42170.1	AT3G42170.1	yes	yes	165430000	23405000	11364000	30666000	14515000	42252000	20872000	22352000	0			KTQSDLSRAIAGEDPF	PFVTGIAKTMQEKVDK	R	A	I	A	K	T	3	0	0	1	0	0	1	2	0	2	0	1	0	1	1	0	1	0	0	1
AIAIHLAELGAR	12	0	1233.72	3	0.0025531	65.695	AT3G03980.1;AT3G04000.1	AT3G03980.1	no	no	18958000	0	0	0	18958000	0	0	0	0			GSSRGIGRAIAIHLAE	HLAELGARIVINYTSK	R	A	I	A	R	I	4	1	0	0	0	0	1	1	1	2	2	0	0	0	0	0	0	0	0	0
AIAIMSHPIPNTNDSHSVQVIIPQK	25	0	2709.43	3;4	1.6994e-53	131.77	AT3G59920.1	AT3G59920.1	yes	yes	176040000	27157000	0	14260000	78487000	47803000	8337400	0	0			RKIGRVARAIAIMSHP	VQVIIPQKQLARKSDM	R	A	I	Q	K	Q	2	0	2	1	0	2	0	0	2	5	0	1	1	0	3	3	1	0	0	2
AIAIMSHPIPNTNDSQSVQVILPQK	25	0	2700.43	3	1.0764e-63	187.79	AT2G44100.2;AT2G44100.1	AT2G44100.2	yes	no	259380000	7675100	54266000	22562000	36039000	23232000	41589000	29332000	44681000			RKIGRVARAIAIMSHP	VQVILPQKQLGRKSDM	R	A	I	Q	K	Q	2	0	2	1	0	3	0	0	1	4	1	1	1	0	3	3	1	0	0	2
AIAIYAPHEGGYEGR	15	0	1602.78	2;3	1.8412e-06	115.18	AT5G58260.1;AT5G58260.2	AT5G58260.1	yes	no	125980000	0	12737000	31212000	41592000	20227000	12218000	0	7989600			LQDVEEHKAIAIYAPH	HEGGYEGRYLNRLKMQ	K	A	I	G	R	Y	3	1	0	0	0	0	2	3	1	2	0	0	0	0	1	0	0	0	2	0
AIALALGK	8	0	755.491	2	0.0058856	114.54	AT1G24360.1	AT1G24360.1	yes	yes	42175000	0	0	5887900	2407200	18298000	5126700	6045000	4410000			GASRGIGKAIALALGK	AIALALGKAGCKVLVN	K	A	I	G	K	A	3	0	0	0	0	0	0	1	0	1	2	1	0	0	0	0	0	0	0	0
AIALELCR	8	0	944.511	2	0.012161	97.473	AT1G10290.1;AT1G59610.1	AT1G10290.1	no	no	9930900	0	0	0	0	9930900	0	0	0			VNSAEGTRAIALELCR	AIALELCREFEDKFLL	R	A	I	C	R	E	2	1	0	0	1	0	1	0	0	1	2	0	0	0	0	0	0	0	0	0
AIALHSQVITEFCK	14	0	1615.84	2;3	6.9784e-16	204.49	AT2G05620.1	AT2G05620.1	yes	yes	78479000	0	0	0	64105000	14373000	0	0	0			RFNQLRGKAIALHSQV	QVITEFCKSIGADAKQ	K	A	I	C	K	S	2	0	0	0	1	1	1	0	1	2	1	1	0	1	0	1	1	0	0	1
AIALSDDHK	9	0	968.493	2	0.017985	72.789	AT5G53140.1	AT5G53140.1	yes	yes	1191100	0	0	0	0	0	1191100	0	0			TIVSKAGKAIALSDDH	IALSDDHKPNRSDERK	K	A	I	H	K	P	2	0	0	2	0	0	0	0	1	1	1	1	0	0	0	1	0	0	0	0
AIALTVDTPR	10	0	1055.6	2	7.7616e-11	198.07	AT3G14415.3;AT3G14415.1;AT3G14415.2;AT3G14420.2;AT3G14420.1;AT3G14420.4;AT3G14420.3;AT3G14420.5;AT3G14420.6;AT4G18360.1;AT4G18360.2	AT3G14420.2	no	no	4149500000	505910000	678540000	612280000	331820000	1016000000	477330000	281650000	245970000			RAERAGFKAIALTVDT	ALTVDTPRLGRRESDI	K	A	I	P	R	L	2	1	0	1	0	0	0	0	0	1	1	0	0	0	1	0	2	0	0	1
AIANECQANFISVK	14	0	1563.77	2	3.7763e-08	162.26	AT3G09840.1;AT5G03340.1	AT3G09840.1	no	no	6559100	0	0	0	6559100	0	0	0	0			CGKTLLAKAIANECQA	QANFISVKGPELLTMW	K	A	I	V	K	G	3	0	2	0	1	1	1	0	0	2	0	1	0	1	0	1	0	0	0	1
AIAPDLR	7	0	754.434	2	0.067193	75.311	AT4G02340.1	AT4G02340.1	yes	yes	3781200	0	0	0	2603900	0	0	1177300	0			SFAALGYRAIAPDLRG	RAIAPDLRGYGDSDAP	R	A	I	L	R	G	2	1	0	1	0	0	0	0	0	1	1	0	0	0	1	0	0	0	0	0
AIAPGFLDTDIFR	13	0	1434.75	2	0.0016417	79.693	AT5G13640.1	AT5G13640.1	yes	yes	18088000	0	0	0	0	9900800	8187000	0	0			AKDVAVARAIAPGFLD	FLDTDIFRLQTLQHVM	R	A	I	F	R	L	2	1	0	2	0	0	0	1	0	2	1	0	0	2	1	0	1	0	0	0
AIASIIPLQIPR	12	0	1290.8	2	0.00049409	113.66	AT1G04970.1	AT1G04970.1	yes	yes	15928000	0	15928000	0	0	0	0	0	0			VKNLLVNKAIASIIPL	IIPLQIPRIEKSMKIP	K	A	I	P	R	I	2	1	0	0	0	1	0	0	0	4	1	0	0	0	2	1	0	0	0	0
AIASLLSDDDHFR	13	0	1458.71	2	1.075e-11	168.74	AT3G32930.1	AT3G32930.1	yes	yes	8416600	0	0	0	8416600	0	0	0	0			AEGNRLLKAIASLLSD	LSDDDHFRDATSHKGC	K	A	I	F	R	D	2	1	0	3	0	0	0	0	1	1	2	0	0	1	0	2	0	0	0	0
AIASNIDANFLK	12	0	1275.68	2	0.0019054	110.76	AT1G45000.1;AT1G45000.2;AT5G43010.1	AT1G45000.1	no	no	97720000	10162000	8156500	0	0	74022000	5378600	0	0			TGKTLLARAIASNIDA	NIDANFLKVVSSAIID	R	A	I	L	K	V	3	0	2	1	0	0	0	0	0	2	1	1	0	1	0	1	0	0	0	0
AIASQNWETIR	11	0	1287.66	3	0.07037	21.039	AT2G29065.1	AT2G29065.1	yes	yes	9862800	5708900	0	0	0	0	0	0	4153900			FNVPFEYKAIASQNWE	SQNWETIRIEDLDIRP	K	A	I	I	R	I	2	1	1	0	0	1	1	0	0	2	0	0	0	0	0	1	1	1	0	0
AIASRHDEGSNAR	13	1	1382.67	3	0.024813	35.523	AT3G20550.1	AT3G20550.1	yes	yes	61537000	2106100	8358300	8712200	6148400	8009800	13141000	6044500	9016400			SSRRSPERAIASRHDE	HDEGSNARGGSEEPNV	R	A	I	A	R	G	3	2	1	1	0	0	1	1	1	1	0	0	0	0	0	2	0	0	0	0
AIATFCFPALIK	12	0	1350.74	2	0.0003012	118.26	AT5G17020.2;AT5G17020.1	AT5G17020.2	yes	no	23228000	7627400	0	6000800	0	0	0	3184600	6415700			LKFFSLLRAIATFCFP	FCFPALIKLSSPQLKL	R	A	I	I	K	L	3	0	0	0	1	0	0	0	0	2	1	1	0	2	1	0	1	0	0	0
AICIVHNETATGVTNDISAVR	21	0	2240.12	2;3	7.3633e-90	306.72	AT2G13360.2;AT2G13360.1	AT2G13360.2	yes	no	3229700000	401310000	278340000	385150000	595210000	784860000	297160000	214650000	272980000			QDENHTIKAICIVHNE	TNDISAVRTLLDHYKH	K	A	I	V	R	T	3	1	2	1	1	0	1	1	1	3	0	0	0	0	0	1	3	0	0	3
AICTEAGLLALR	12	0	1286.7	2	1.2713e-05	147.51	AT4G29040.1;AT2G20140.1	AT4G29040.1	yes	no	166010000	21835000	19244000	25472000	34043000	19885000	14280000	8858700	22392000			EFSGADIKAICTEAGL	EAGLLALRERRMKVTH	K	A	I	L	R	E	3	1	0	0	1	0	1	1	0	1	3	0	0	0	0	0	1	0	0	0
AIDCGTSEGGPNGR	14	0	1389.59	2	1.4084e-11	190.96	AT5G63980.1	AT5G63980.1	yes	yes	27200000	0	5945300	6376500	3485400	7423600	2307800	1661800	0			LSTDDLLRAIDCGTSE	SEGGPNGRHWVLDPID	R	A	I	G	R	H	1	1	1	1	1	0	1	4	0	1	0	0	0	0	1	1	1	0	0	0
AIDCPYPCDK	10	0	1237.51	2	0.0073541	73.233	AT2G46930.1	AT2G46930.1	yes	yes	16327000	2482200	2442000	3227700	2770300	3563600	0	1841000	0			YFDRTTVKAIDCPYPC	DCPYPCDKTCHNLIFK	K	A	I	D	K	T	1	0	0	2	2	0	0	0	0	1	0	1	0	0	2	0	0	0	1	0
AIDEVSNPR	9	0	999.499	2	0.0081581	82.241	AT3G06980.1	AT3G06980.1	yes	yes	8042400	0	0	8042400	0	0	0	0	0			DSFEGHGRAIDEVSNP	IDEVSNPRKFNDNERA	R	A	I	P	R	K	1	1	1	1	0	0	1	0	0	1	0	0	0	0	1	1	0	0	0	1
AIDEYASLR	9	0	1036.52	2	0.00066345	127.02	AT2G32730.1	AT2G32730.1	yes	yes	121030000	10763000	21024000	20082000	9835000	19850000	18541000	10357000	10581000			YVHTLLAKAIDEYASL	IDEYASLRSKAVESNE	K	A	I	L	R	S	2	1	0	1	0	0	1	0	0	1	1	0	0	0	0	1	0	0	1	0
AIDFEISR	8	0	949.487	2	0.0037417	122.13	AT1G48520.1;AT1G48520.3;AT1G48520.2	AT1G48520.1	yes	no	56772000	16206000	0	10883000	0	24447000	0	0	5236200			NAFSAISRAIDFEISR	AIDFEISRQALLYNQG	R	A	I	S	R	Q	1	1	0	1	0	0	1	0	0	2	0	0	0	1	0	1	0	0	0	0
AIDFSNPEAK	10	0	1090.53	2	6.3445e-05	135.83	AT1G72150.1	AT1G72150.1	yes	yes	438920000	46986000	51104000	53900000	94987000	44489000	78570000	27533000	41356000			QLQEKCVRAIDFSNPE	DFSNPEAKSSFVFVSD	R	A	I	A	K	S	2	0	1	1	0	0	1	0	0	1	0	1	0	1	1	1	0	0	0	0
AIDGEDEYYSLILNFK	16	0	1888.91	2	0.05034	63.091	AT4G39960.1	AT4G39960.1	yes	yes	8333600	0	0	0	0	8333600	0	0	0			GSRGSRSRAIDGEDEY	YSLILNFKEAVFGIEK	R	A	I	F	K	E	1	0	1	2	0	0	2	1	0	2	2	1	0	1	0	1	0	0	2	0
AIDIFHQR	8	0	998.53	2	0.018531	88.591	AT2G33255.1	AT2G33255.1	yes	yes	105960000	8982100	0	22580000	0	31127000	30500000	5240700	7526400			LITRNVQKAIDIFHQR	AIDIFHQRFEVIFSPA	K	A	I	Q	R	F	1	1	0	1	0	1	0	0	1	2	0	0	0	1	0	0	0	0	0	0
AIDILTAMAVPVELTDRDSLVK	22	1	2369.29	3	0.001537	58.952	AT3G18190.1	AT3G18190.1	yes	yes	10113000	0	0	0	10113000	0	0	0	0			SLHKACGKAIDILTAM	TDRDSLVKSASTSLNS	K	A	I	V	K	S	3	1	0	3	0	0	1	0	0	2	3	1	1	0	1	1	2	0	0	3
AIDLAESAFVK	11	0	1162.62	2	0.054469	52.49	AT5G05730.1;AT5G05730.2	AT5G05730.1	yes	no	0	0	0	0	0	0	0	0	0			NKAAGLARAIDLAESA	LAESAFVKK_______	R	A	I	V	K	K	3	0	0	1	0	0	1	0	0	1	1	1	0	1	0	1	0	0	0	1
AIDLDPNCAAFFADR	15	0	1694.77	2	2.2562e-08	125.54	AT4G11260.1	AT4G11260.1	yes	yes	176650000	24340000	35080000	21452000	6094500	52584000	15443000	11210000	10447000			VAVDLYSKAIDLDPNC	CAAFFADRAQANIKID	K	A	I	D	R	A	4	1	1	3	1	0	0	0	0	1	1	0	0	2	1	0	0	0	0	0
AIDLDPNCAEFFADR	15	0	1752.78	2	0.035826	58.04	AT4G23570.2;AT4G23570.1;AT4G23570.3	AT4G23570.2	yes	no	11592000	3392800	4197700	0	0	4001600	0	0	0			VAVDLYSKAIDLDPNC	CAEFFADRAQAYIKLE	K	A	I	D	R	A	3	1	1	3	1	0	1	0	0	1	1	0	0	2	1	0	0	0	0	0
AIDLEDIK	8	0	915.491	2	0.0066552	111.82	AT1G60780.1;AT1G10730.1	AT1G60780.1	yes	no	68890000	9997600	15227000	7551200	0	18645000	9949700	6037400	1481200			QGRATKGKAIDLEDIK	AIDLEDIKFHQCVRLA	K	A	I	I	K	F	1	0	0	2	0	0	1	0	0	2	1	1	0	0	0	0	0	0	0	0
AIDLIDEAGSR	11	0	1158.59	2	2.0341e-12	188.66	AT5G50920.1;AT3G48870.2;AT3G48870.1;AT5G51070.1	AT5G50920.1	no	no	1504800000	89468000	321520000	295500000	161520000	114380000	201270000	168320000	152860000			SDRFLPDKAIDLIDEA	LIDEAGSRVRLRHAQV	K	A	I	S	R	V	2	1	0	2	0	0	1	1	0	2	1	0	0	0	0	1	0	0	0	0
AIDLILAK	8	0	855.543	2	0.0022479	134.06	AT5G04430.1;AT5G04430.2	AT5G04430.1	yes	no	168630000	16975000	16457000	15942000	45115000	34498000	15576000	18286000	5779700			GTFEEQMRAIDLILAK	AIDLILAKLTEDDHYS	R	A	I	A	K	L	2	0	0	1	0	0	0	0	0	2	2	1	0	0	0	0	0	0	0	0
AIDLVDEAAAK	11	0	1114.59	2	0.0018482	94.692	AT5G15450.1	AT5G15450.1	yes	yes	143600000	0	0	53851000	18506000	0	17341000	33032000	20874000			SGRFLPDKAIDLVDEA	LVDEAAAKLKMEITSK	K	A	I	A	K	L	4	0	0	2	0	0	1	0	0	1	1	1	0	0	0	0	0	0	0	1
AIDNAEGLVK	10	0	1028.55	2	0.00020032	122.52	AT1G48030.2;AT1G48030.1	AT1G48030.2	yes	no	1547100000	167900000	166240000	275580000	139900000	235780000	270370000	201600000	89775000			FMANSRAKAIDNAEGL	DNAEGLVKILADKETD	K	A	I	V	K	I	2	0	1	1	0	0	1	1	0	1	1	1	0	0	0	0	0	0	0	1
AIDTAEGMVK	10	0	1033.51	2	0.0014096	88.948	AT3G17240.3;AT3G17240.1	AT3G17240.3	yes	no	131200000	17175000	24088000	0	0	41348000	17449000	0	31143000			FMANSRAKAIDTAEGM	DTAEGMVKILADKETD	K	A	I	V	K	I	2	0	0	1	0	0	1	1	0	1	0	1	1	0	0	0	1	0	0	1
AIDVESTTDISPYLSK	16	0	1737.87	2	0.00023732	98.942	AT3G11770.1	AT3G11770.1	yes	yes	17571000	5088600	4280500	0	0	8202000	0	0	0			DNSWVQTKAIDVESTT	DISPYLSKILEDSVWN	K	A	I	S	K	I	1	0	0	2	0	0	1	0	0	2	1	1	0	0	1	3	2	0	1	1
AIDVNMNK	8	0	903.448	2	0.042609	71.715	AT1G48860.1;AT1G48860.2;AT2G45300.1	AT1G48860.1	no	no	3490000	0	0	871670	0	0	0	0	2618300			AFGMRHLRAIDVNMNK	AIDVNMNKMPDVAMTL	R	A	I	N	K	M	1	0	2	1	0	0	0	0	0	1	0	1	1	0	0	0	0	0	0	1
AIDVPFGR	8	0	873.471	2	0.0030751	126.24	AT2G06850.1	AT2G06850.1	yes	yes	390060000	57018000	39631000	59531000	52195000	58643000	56908000	33894000	32243000			VMAIPPRKAIDVPFGR	AIDVPFGRNYVPTWAF	K	A	I	G	R	N	1	1	0	1	0	0	0	1	0	1	0	0	0	1	1	0	0	0	0	1
AIDVSGPDGAPVQGNSGGGSSGGR	24	0	2097.97	2	2.418e-30	183.36	AT4G38680.1	AT4G38680.1	yes	yes	61224000	8140700	9058600	8008700	7500600	9196200	6355300	7233400	5730400			IDNNNRPKAIDVSGPD	GGGSSGGRGGFGGGRG	K	A	I	G	R	G	2	1	1	2	0	1	0	8	0	1	0	0	0	0	2	4	0	0	0	2
AIEAVPELK	9	0	968.554	2	0.0013336	116.73	AT1G74060.1;AT1G74050.1	AT1G74060.1	yes	no	351920000	0	0	0	125490000	1170100	108770000	15545000	100950000			AVDAALIKAIEAVPEL	IEAVPELKTYLGARFS	K	A	I	L	K	T	2	0	0	0	0	0	2	0	0	1	1	1	0	0	1	0	0	0	0	1
AIEEGTDFIETDILSSK	17	0	1866.91	2	1.7536e-07	119.01	AT1G74210.1	AT1G74210.1	yes	yes	31694000	5754100	9992300	0	0	15947000	0	0	0			ETTAAYLKAIEEGTDF	ETDILSSKDGVLICFH	K	A	I	S	K	D	1	0	0	2	0	0	3	1	0	3	1	1	0	1	0	2	2	0	0	0
AIEEVEEK	8	0	945.465	2	0.010068	102.71	AT4G02510.1	AT4G02510.1	yes	yes	20441000	3454800	2277700	4871400	3198500	4345600	0	2292600	0			EFEPVSDKAIEEVEEK	AIEEVEEKFTSESDSI	K	A	I	E	K	F	1	0	0	0	0	0	4	0	0	1	0	1	0	0	0	0	0	0	0	1
AIEFDDYCHSHQPPIAFVK	19	0	2273.06	3;4	5.6482e-07	80.545	AT2G30110.1	AT2G30110.1	yes	yes	98336000	0	0	0	44299000	54036000	0	0	0			FSDISMERAIEFDDYC	QPPIAFVKADVRGLFG	R	A	I	V	K	A	2	0	0	2	1	1	1	0	2	2	0	1	0	2	2	1	0	0	1	1
AIELEPTLAK	10	0	1083.62	2	0.0012309	98.033	AT4G11260.1	AT4G11260.1	yes	yes	162660000	19215000	23545000	25687000	24625000	38207000	13915000	0	17464000			EAVVDANKAIELEPTL	ELEPTLAKAYLRKGTA	K	A	I	A	K	A	2	0	0	0	0	0	2	0	0	1	2	1	0	0	1	0	1	0	0	0
AIELLEEAVAK	11	0	1184.67	2	0.0051795	76.572	AT5G56680.1	AT5G56680.1	yes	yes	15762000	0	0	0	15762000	0	0	0	0			FGRITYTKAIELLEEA	LLEEAVAKGKEFDNNV	K	A	I	A	K	G	3	0	0	0	0	0	3	0	0	1	2	1	0	0	0	0	0	0	0	1
AIELPNAMENAGAALIR	17	0	1752.92	2;3	3.2526e-53	228.12	AT2G28000.1	AT2G28000.1	yes	yes	3514300000	379310000	523340000	370410000	462310000	718480000	340260000	366060000	354160000			NDGVTIARAIELPNAM	NAGAALIREVASKTND	R	A	I	I	R	E	5	1	2	0	0	0	2	1	0	2	2	0	1	0	1	0	0	0	0	0
AIELTEQANTK	11	0	1216.63	2	4.2345e-19	206.78	ATCG00800.1	ATCG00800.1	yes	yes	562880000	95131000	95465000	108250000	41267000	137430000	27784000	31272000	26282000			SFRKAMKKAIELTEQA	LTEQANTKGIQVQIAG	K	A	I	T	K	G	2	0	1	0	0	1	2	0	0	1	1	1	0	0	0	0	2	0	0	0
AIELVAGK	8	0	799.48	2	0.035479	73.616	AT5G25460.1	AT5G25460.1	yes	yes	450710000	69008000	64337000	12981000	9033300	178430000	47539000	67331000	2046800			FSVPQGRRAIELVAGK	AIELVAGKESAIAQVV	R	A	I	G	K	E	2	0	0	0	0	0	1	1	0	1	1	1	0	0	0	0	0	0	0	1
AIEMAQQINEK	11	0	1273.63	2	0.0011479	99.815	AT4G16800.1	AT4G16800.1	yes	yes	3274500	0	0	0	0	1432200	0	0	1842300			TAGEAHEKAIEMAQQI	MAQQINEKGPLAIKMA	K	A	I	E	K	G	2	0	1	0	0	2	2	0	0	2	0	1	1	0	0	0	0	0	0	0
AIESVEETER	10	0	1161.55	2	0.00052153	99.802	AT4G04020.1	AT4G04020.1	yes	yes	0	0	0	0	0	0	0	0	0			STVSVADKAIESVEET	ESVEETERLKRSLADS	K	A	I	E	R	L	1	1	0	0	0	0	4	0	0	1	0	0	0	0	0	1	1	0	0	1
AIEVAEK	7	0	758.417	2	0.071231	73.039	AT4G17560.1	AT4G17560.1	yes	yes	14932000	0	3514400	11418000	0	0	0	0	0			VMGILNQKAIEVAEKV	KAIEVAEKVRPVPEIR	K	A	I	E	K	V	2	0	0	0	0	0	2	0	0	1	0	1	0	0	0	0	0	0	0	1
AIEVAETVRPVPGLR	15	1	1605.92	2;3	1.2653e-09	169.65	AT5G47190.1	AT5G47190.1	yes	yes	251530000	0	0	0	208440000	36566000	6522600	0	0			IMGLLNKKAIEVAETV	VRPVPGLRTGDIVEIK	K	A	I	L	R	T	2	2	0	0	0	0	2	1	0	1	1	0	0	0	2	0	1	0	0	3
AIEVTAPGGGSLNK	14	0	1312.7	2	5.405e-10	141.71	AT2G17870.1	AT2G17870.1	yes	yes	108630000	15726000	13244000	11952000	12289000	33982000	0	21433000	0			LGSDGKTKAIEVTAPG	PGGGSLNKKENSSRGS	K	A	I	N	K	K	2	0	1	0	0	0	1	3	0	1	1	1	0	0	1	1	1	0	0	1
AIEYNSIVDR	10	0	1178.59	2	0.0025764	86.67	AT1G23900.2;AT1G23900.1;AT1G23940.1	AT1G23900.2	yes	no	6216700	0	0	0	0	6216700	0	0	0			LLLEMQQRAIEYNSIV	EYNSIVDRHKNIRSSL	R	A	I	D	R	H	1	1	1	1	0	0	1	0	0	2	0	0	0	0	0	1	0	0	1	1
AIFAEGCK	8	0	894.427	2	0.03857	71.342	AT3G23990.1	AT3G23990.1	yes	yes	53348000	10918000	14050000	11910000	0	0	12672000	0	3798300			TCATVLTRAIFAEGCK	AIFAEGCKSVAAGMNA	R	A	I	C	K	S	2	0	0	0	1	0	1	1	0	1	0	1	0	1	0	0	0	0	0	0
AIFASGSPFAPVEYEGK	17	0	1768.87	2	6.0217e-11	122.46	AT1G79750.1	AT1G79750.1	yes	yes	72877000	9086200	14068000	0	30005000	0	0	10160000	9557200			AYTWSQGRAIFASGSP	APVEYEGKTFVPGQAN	R	A	I	G	K	T	3	0	0	0	0	0	2	2	0	1	0	1	0	2	2	2	0	0	1	1
AIFGSGSPFDPVVYDGK	17	0	1754.85	2	5.8923e-09	133.15	AT5G11670.1	AT5G11670.1	yes	yes	679690000	151970000	90016000	103030000	54981000	198130000	0	81554000	0			AYTWTKGRAIFGSGSP	DPVVYDGKTYLPGQAN	R	A	I	G	K	T	1	0	0	2	0	0	0	3	0	1	0	1	0	2	2	2	0	0	1	2
AIFPDSNVVPTR	12	0	1314.69	2	0.00086997	121.73	AT3G15840.4;AT3G15840.5;AT3G15840.2;AT3G15840.3;AT3G15840.1	AT3G15840.4	yes	no	406370000	55128000	101490000	50194000	32711000	80588000	51712000	0	34550000			SQDGACERAIFPDSNV	DSNVVPTRCTMIANLT	R	A	I	T	R	C	1	1	1	1	0	0	0	0	0	1	0	0	0	1	2	1	1	0	0	2
AIFPGTQR	8	0	888.482	2	0.057571	64.236	AT5G63840.1	AT5G63840.1	yes	yes	12469000	0	0	0	0	0	0	4464000	8004700			DRPFVLSRAIFPGTQR	AIFPGTQRYGAIWTGD	R	A	I	Q	R	Y	1	1	0	0	0	1	0	1	0	1	0	0	0	1	1	0	1	0	0	0
AIFQPPTPIR	10	0	1138.65	2	0.00013689	127.56	AT4G25900.1	AT4G25900.1	yes	yes	49799000	6523200	6640200	6537400	8180500	10539000	0	5270100	6108600			ELLVMSSKAIFQPPTP	FQPPTPIRGGIPVLFP	K	A	I	I	R	G	1	1	0	0	0	1	0	0	0	2	0	0	0	1	3	0	1	0	0	0
AIFSPEAEK	9	0	990.502	2	0.0023349	106.36	AT5G26667.3;AT5G26667.2;AT5G26667.1	AT5G26667.3	yes	no	99875000	13756000	18828000	18750000	7641900	25292000	15608000	0	0			EAVFEEVKAIFSPEAE	IFSPEAEKVEA_____	K	A	I	E	K	V	2	0	0	0	0	0	2	0	0	1	0	1	0	1	1	1	0	0	0	0
AIFTGDTLFSLSCGK	15	0	1615.79	2	1.7502e-10	140.39	AT1G06130.2;AT1G06130.1	AT1G06130.2	yes	no	29756000	3907600	7097300	9281400	0	0	4048700	0	5420600			SFYFPGARAIFTGDTL	LFSLSCGKLFEGTPEQ	R	A	I	G	K	L	1	0	0	1	1	0	0	2	0	1	2	1	0	2	0	2	2	0	0	0
AIFTTPITFK	10	0	1137.64	2	0.0064824	93.267	AT1G53070.1	AT1G53070.1	yes	yes	63847000	7385000	17482000	7771300	0	0	10882000	13237000	7090100			NIPFSHGRAIFTTPIT	FTTPITFKPNASALYP	R	A	I	F	K	P	1	0	0	0	0	0	0	0	0	2	0	1	0	2	1	0	3	0	0	0
AIGCTSPNPMVGCVIVK	17	0	1801.89	2	0.017043	54.005	AT4G20960.1	AT4G20960.1	yes	yes	8279200	2238300	0	0	0	4188200	0	0	1852700			KCVELAKRAIGCTSPN	MVGCVIVKDGDIVGQG	R	A	I	V	K	D	1	0	1	0	2	0	0	2	0	2	0	1	1	0	2	1	1	0	0	3
AIGFVSDDVGLDADK	15	0	1520.74	2	1.9055e-15	166.29	AT1G02500.2;AT1G02500.1	AT1G02500.2	yes	no	697300000	95941000	120760000	100880000	87028000	152390000	0	78812000	61489000			KIVRDTCRAIGFVSDD	DVGLDADKCKVLVNIE	R	A	I	D	K	C	2	0	0	4	0	0	0	2	0	1	1	1	0	1	0	1	0	0	0	2
AIGHPLAK	8	0	805.481	2	0.077944	57.811	AT1G29900.1	AT1G29900.1	yes	yes	5159200	0	0	0	0	0	5159200	0	0			RTVPFVSKAIGHPLAK	AIGHPLAKYAALVMSG	K	A	I	A	K	Y	2	0	0	0	0	0	0	1	1	1	1	1	0	0	1	0	0	0	0	0
AIGITSPDDFGVAEPK	16	0	1615.81	2	0.00062306	83.53	AT2G47910.2;AT2G47910.1	AT2G47910.2	yes	no	120880000	21914000	23300000	0	0	31433000	14071000	16585000	13580000			LDLSPFQRAIGITSPD	DFGVAEPKRYLDRTIG	R	A	I	P	K	R	2	0	0	2	0	0	1	2	0	2	0	1	0	1	2	1	1	0	0	1
AIGLMPMIDQGEK	13	0	1401.7	2	5.9397e-06	125.75	AT2G18230.1;AT2G46860.1;AT1G01050.1;AT4G01480.1;AT3G53620.1	AT2G18230.1	no	no	148300000	14258000	29252000	17603000	19081000	24925000	16037000	13270000	13869000			TGSFLRARAIGLMPMI	PMIDQGEKDDKIIAVC	R	A	I	E	K	D	1	0	0	1	0	1	1	2	0	2	1	1	2	0	1	0	0	0	0	0
AIGLNFIDVYFR	12	0	1426.76	2	0.00055881	111.61	AT5G61510.1	AT5G61510.1	yes	yes	29182000	0	0	0	13913000	15269000	0	0	0			GEIRVKNKAIGLNFID	NFIDVYFRKGVYKPAS	K	A	I	F	R	K	1	1	1	1	0	0	0	1	0	2	1	0	0	2	0	0	0	0	1	1
AIGLTDQR	8	0	872.472	2	0.0027417	129.39	AT1G80460.2;AT1G80460.1	AT1G80460.2	yes	no	297410000	97460000	3787200	0	118600000	0	0	0	77563000			HNVDGGLKAIGLTDQR	AIGLTDQRETTVVWSK	K	A	I	Q	R	E	1	1	0	1	0	1	0	1	0	1	1	0	0	0	0	0	1	0	0	0
AIGLYSEAIK	10	0	1063.59	2	0.03147	57.931	AT3G17970.1	AT3G17970.1	yes	yes	135070000	0	61273000	0	0	73796000	0	0	0			FKEKLWQKAIGLYSEA	GLYSEAIKLSDNNATY	K	A	I	I	K	L	2	0	0	0	0	0	1	1	0	2	1	1	0	0	0	1	0	0	1	0
AIGNFGLSLLR	11	0	1159.67	2	2.2455e-07	162.59	AT2G05830.1;AT2G05830.3;AT2G05830.2;AT2G05830.4	AT2G05830.1	yes	no	157380000	16657000	22876000	14622000	36973000	0	22566000	15417000	28268000			EDDVVSNKAIGNFGLS	NFGLSLLRQQAKNPDK	K	A	I	L	R	Q	1	1	1	0	0	0	0	2	0	1	3	0	0	1	0	1	0	0	0	0
AIGPQDVLATLLNNLK	16	0	1678.96	2;3	2.1187e-06	125.54	AT5G64270.1	AT5G64270.1	yes	yes	17132000	0	3315200	0	0	6223000	0	0	7593500			NTFGYIAKAIGPQDVL	ATLLNNLKVQERQNRV	K	A	I	L	K	V	2	0	2	1	0	1	0	1	0	1	4	1	0	0	1	0	1	0	0	1
AIGSGSEGADSSLQEQFNK	19	0	1923.88	2	5.1015e-144	393.93	AT1G53850.2;AT1G53850.1;AT3G14290.1	AT1G53850.2	no	no	656690000	75887000	89396000	102130000	39275000	124950000	28956000	71764000	124340000			TFWQCNAKAIGSGSEG	SLQEQFNKDLSLQEAE	K	A	I	N	K	D	2	0	1	1	0	2	2	3	0	1	1	1	0	1	0	4	0	0	0	0
AIGSPISFR	9	0	946.524	2	0.0088783	81.548	AT4G16660.1	AT4G16660.1	yes	yes	22003000	7007800	9954500	0	0	0	0	5041000	0			EKRLDSLKAIGSPISF	IGSPISFRSEELTARP	K	A	I	F	R	S	1	1	0	0	0	0	0	1	0	2	0	0	0	1	1	2	0	0	0	0
AIGVDILTGFGSVLGPQK	18	0	1770.99	2	9.9801e-19	147.87	AT3G16950.1;AT3G16950.2	AT3G16950.1	yes	no	31323000	0	0	0	17198000	9959100	4165200	0	0			NNLTNSMKAIGVDILT	GSVLGPQKVKYGKDNI	K	A	I	Q	K	V	1	0	0	1	0	1	0	4	0	2	2	1	0	1	1	1	1	0	0	2
AIGVSNFSSK	10	0	1008.52	2	0.0060276	76.221	AT2G37760.4;AT2G37760.3;AT2G37760.5;AT2G37760.2;AT2G37760.1;AT2G37790.1	AT2G37790.1	no	no	32942000	3630500	5920100	0	0	14559000	0	3386200	5446200			LFDSGKARAIGVSNFS	GVSNFSSKKLADLLVV	R	A	I	S	K	K	1	0	1	0	0	0	0	1	0	1	0	1	0	1	0	3	0	0	0	1
AIHDQNFTGK	10	0	1129.55	2;3	0.0002099	122.19	AT5G07350.1;AT5G07350.2;AT5G61780.1	AT5G07350.1	no	no	150110000	21909000	13808000	20453000	40010000	1267000	31782000	8031400	12855000			VPPATNSKAIHDQNFT	HDQNFTGKVVEVVSGD	K	A	I	G	K	V	1	0	1	1	0	1	0	1	1	1	0	1	0	1	0	0	1	0	0	0
AIHGGNFQGTPIGVSMDNTR	20	0	2070.99	3	0.00012159	56.017	AT2G37040.1	AT2G37040.1	no	no	14263000	0	0	0	14263000	0	0	0	0			LIDVSRNKAIHGGNFQ	GVSMDNTRLAIAAIGK	K	A	I	T	R	L	1	1	2	1	0	1	0	4	1	2	0	0	1	1	1	1	2	0	0	1
AIHLAPNATISGVASR	16	0	1576.87	2;3	1.0457e-05	122.7	AT4G09670.1	AT4G09670.1	yes	yes	256290000	25041000	20370000	33228000	83166000	42424000	25602000	11501000	14959000			DIARKVSRAIHLAPNA	TISGVASRSLEKAKAF	R	A	I	S	R	S	4	1	1	0	0	0	0	1	1	2	1	0	0	0	1	2	1	0	0	1
AIHLDPVPFDMER	13	0	1538.76	3	0.012004	42.209	AT4G23850.1	AT4G23850.1	yes	yes	19517000	0	0	8851900	0	0	10665000	0	0			MKGFEIIKAIHLDPVP	PVPFDMERDLLTPTFK	K	A	I	E	R	D	1	1	0	2	0	0	1	0	1	1	1	0	1	1	2	0	0	0	0	1
AIHLEPNPFDIER	13	0	1549.79	3	0.020025	47.915	AT1G49430.1	AT1G49430.1	yes	yes	3121600	0	0	3121600	0	0	0	0	0			LKGFEMLKAIHLEPNP	PNPFDIERDLITPTFK	K	A	I	E	R	D	1	1	1	1	0	0	2	0	1	2	1	0	0	1	2	0	0	0	0	0
AIHSEPNFR	9	0	1069.53	2	0.0035787	96.492	AT1G10760.1	AT1G10760.1	yes	yes	17928000	0	0	0	6728600	7538900	3288000	372310	0			ERLLSYDRAIHSEPNF	IHSEPNFRGEQKDGLL	R	A	I	F	R	G	1	1	1	0	0	0	1	0	1	1	0	0	0	1	1	1	0	0	0	0
AIIDILGMDK	10	0	1087.59	2	0.022608	62.463	AT1G64790.1;AT1G64790.2	AT1G64790.1	yes	no	2789800	0	0	0	0	2789800	0	0	0			ASTEAQGRAIIDILGM	IDILGMDKRNEVLAAL	R	A	I	D	K	R	1	0	0	2	0	0	0	1	0	3	1	1	1	0	0	0	0	0	0	0
AIIGTIGDVDSYQLPDAK	18	0	1874.96	2;3	3.1056e-14	156.08	AT3G19170.1;AT3G19170.2;AT1G49630.3;AT1G49630.2;AT1G49630.1	AT3G19170.1	no	no	820060000	101790000	112560000	194110000	46941000	136210000	54724000	128140000	45590000			VDQETLTKAIIGTIGD	SYQLPDAKGYSSLLRH	K	A	I	A	K	G	2	0	0	3	0	1	0	2	0	3	1	1	0	0	1	1	1	0	1	1
AIIIDDLIATGGTLAAAIR	19	0	1867.08	3	2.1919e-14	110.12	AT1G27450.2	AT1G27450.2	no	no	23168000	1977500	0	0	18827000	2363200	0	0	0			GAVEPGERAIIIDDLI	GTLAAAIRLLERVGVK	R	A	I	I	R	L	5	1	0	2	0	0	0	2	0	5	2	0	0	0	0	0	2	0	0	0
AIIILPTK	8	0	867.579	2	0.03857	71.342	AT5G02940.1;AT5G43745.1	AT5G02940.1	yes	no	25355000	2848100	5154500	2668200	0	7916800	5205600	0	1561400			RAAACMARAIIILPTK	AIIILPTKGDRYEVDT	R	A	I	T	K	G	1	0	0	0	0	0	0	0	0	3	1	1	0	0	1	0	1	0	0	0
AIIISVIDNLVK	12	0	1296.8	2	0.0001634	125.71	AT2G19940.2;AT2G19940.1	AT2G19940.2	yes	no	289250000	19080000	27263000	14214000	99906000	61352000	31445000	8615200	27371000			FPDRIPGRAIIISVID	SVIDNLVKGASGQALQ	R	A	I	V	K	G	1	0	1	1	0	0	0	0	0	4	1	1	0	0	0	1	0	0	0	2
AIINTPTWYDSPEK	14	0	1633.8	2	9.8283e-06	110.66	AT2G43630.1	AT2G43630.1	yes	yes	44583000	4428900	8379000	5394700	8980500	6070800	8527300	0	2801800			YDEYWLEKAIINTPTW	TWYDSPEKYRRVIKAY	K	A	I	E	K	Y	1	0	1	1	0	0	1	0	0	2	0	1	0	0	2	1	2	1	1	0
AIIQYLPYVTR	11	0	1335.76	2	7.9885e-05	166.09	ATCG01110.1	ATCG01110.1	yes	yes	251010000	25731000	55750000	34576000	46869000	46113000	0	17627000	24347000			MEKIAENRAIIQYLPY	QYLPYVTRWDYLATMF	R	A	I	T	R	W	1	1	0	0	0	1	0	0	0	2	1	0	0	0	1	0	1	0	2	1
AIISGLTMVPSVGDIYR	17	0	1790.96	2	8.6319e-19	155.02	AT3G03710.1	AT3G03710.1	yes	yes	48946000	0	0	20523000	0	0	14744000	13679000	0			VASLERAKAIISGLTM	PSVGDIYRNCEIKSMA	K	A	I	Y	R	N	1	1	0	1	0	0	0	2	0	3	1	0	1	0	1	2	1	0	1	2
AILADAVILATGAVAK	16	0	1495.9	2	2.0496e-06	100.55	AT4G35460.1	AT4G35460.1	yes	yes	24233000	0	0	0	17653000	6580200	0	0	0			FKLFTDSKAILADAVI	LATGAVAKRLSFVGSG	K	A	I	A	K	R	6	0	0	1	0	0	0	1	0	2	2	1	0	0	0	0	1	0	0	2
AILDQAGFEK	10	0	1090.57	2	0.031611	57.859	AT5G50210.1	AT5G50210.1	yes	yes	5008900	0	0	0	0	0	1615000	3393800	0			DFMSENVRAILDQAGF	LDQAGFEKVGVYRMSD	R	A	I	E	K	V	2	0	0	1	0	1	1	1	0	1	1	1	0	1	0	0	0	0	0	0
AILEEPITFAEMYK	14	0	1653.83	2	9.8283e-06	110.66	AT3G51240.2;AT3G51240.1	AT3G51240.2	yes	no	45131000	0	13544000	7617100	0	0	14904000	0	9065700			LKVREGEKAILEEPIT	ITFAEMYKRKMGRDLE	K	A	I	Y	K	R	2	0	0	0	0	0	3	0	0	2	1	1	1	1	1	0	1	0	1	0
AILEHEISK	9	0	1038.57	2	0.0034345	97.635	AT3G27300.3;AT3G27300.2;AT3G27300.1	AT3G27300.3	yes	no	27795000	10343000	0	15203000	2249200	0	0	0	0			EGFKRLDKAILEHEIS	ILEHEISKKTAEGSSR	K	A	I	S	K	K	1	0	0	0	0	0	2	0	1	2	1	1	0	0	0	1	0	0	0	0
AILENPTDK	9	0	999.524	2	0.00217	107.66	AT5G17770.1	AT5G17770.1	yes	yes	66620000	3092900	33437000	0	0	0	16286000	0	13805000			TPMFQVARAILENPTD	ILENPTDKTKVHLIYA	R	A	I	D	K	T	1	0	1	1	0	0	1	0	0	1	1	1	0	0	1	0	1	0	0	0
AILESIR	7	0	800.476	2	0.069184	74.191	AT2G38770.1	AT2G38770.1	yes	yes	7045200	7045200	0	0	0	0	0	0	0			KPKENNFKAILESIRD	KAILESIRDLMNEYCI	K	A	I	I	R	D	1	1	0	0	0	0	1	0	0	2	1	0	0	0	0	1	0	0	0	0
AILFVPK	7	0	786.5	2	0.086358	66.994	AT5G56010.1;AT5G56030.1;AT5G56030.2;AT5G56000.1;AT5G52640.1	AT5G56030.1	no	no	139820000	0	0	0	0	0	0	139820000	0			VEGQLEFKAILFVPKR	KAILFVPKRAPFDLFD	K	A	I	P	K	R	1	0	0	0	0	0	0	0	0	1	1	1	0	1	1	0	0	0	0	1
AILLWTLEPGER	12	0	1396.77	2	1.69e-39	238.03	AT1G35720.1	AT1G35720.1	yes	yes	1556600000	127030000	126780000	164280000	259200000	360970000	217660000	120520000	180120000			ELSNDFERAILLWTLE	WTLEPGERDALLANEA	R	A	I	E	R	D	1	1	0	0	0	0	2	1	0	1	3	0	0	0	1	0	1	1	0	0
AILLWTLEPGERDALLANEATK	22	1	2423.31	3	1.2052e-30	147.9	AT1G35720.1	AT1G35720.1	yes	yes	81027000	0	0	0	81027000	0	0	0	0			ELSNDFERAILLWTLE	LLANEATKRWTSSNQV	R	A	I	T	K	R	4	1	1	1	0	0	3	1	0	1	5	1	0	0	1	0	2	1	0	0
AILMDLEPGTMDSVR	15	0	1646.8	2	4.2966e-06	108.37	AT5G12250.1	AT5G12250.1	yes	yes	226430000	7908900	9017500	82423000	57572000	51854000	11223000	0	6432400			SCGRYVPRAILMDLEP	PGTMDSVRTGPYGQIF	R	A	I	V	R	T	1	1	0	2	0	0	1	1	0	1	2	0	2	0	1	1	1	0	0	1
AILMNTPHNPTGK	13	0	1392.72	3	0.0044504	67.999	AT1G77670.1	AT1G77670.1	yes	yes	16799000	0	0	0	2166800	8904700	5728000	0	0			AAVTNKTRAILMNTPH	TPHNPTGKMFTREELE	R	A	I	G	K	M	1	0	2	0	0	0	0	1	1	1	1	1	1	0	2	0	2	0	0	0
AILNESSEFVGDK	13	0	1407.69	2	1.2922e-11	166.97	AT3G55440.1	AT3G55440.1	yes	yes	5417200000	673510000	711260000	841610000	677220000	921700000	721600000	551960000	318360000			ILGHSERRAILNESSE	SSEFVGDKVAYALAQG	R	A	I	D	K	V	1	0	1	1	0	0	2	1	0	1	1	1	0	1	0	2	0	0	0	1
AILNLSLR	8	0	898.56	2	4.55e-05	163.34	AT5G35630.3;AT5G35630.2;AT5G35630.1	AT5G35630.3	yes	no	4597800000	294840000	423180000	453180000	1731000000	933960000	412450000	177380000	171780000			GGFEVIKKAILNLSLR	AILNLSLRHKEHISAY	K	A	I	L	R	H	1	1	1	0	0	0	0	0	0	1	3	0	0	0	0	1	0	0	0	0
AILPENGPLTTESVTIQR	18	0	1938.04	2	1.5388e-12	123.02	AT1G21680.1	AT1G21680.1	yes	yes	34492000	5515600	6227100	5705500	0	7572300	4981200	0	4490700			DGWISVYRAILPENGP	TESVTIQRVTPPGVHA	R	A	I	Q	R	V	1	1	1	0	0	1	2	1	0	2	2	0	0	0	2	1	3	0	0	1
AILPILQAEEDER	13	0	1495.79	2	6.2971e-07	177.78	AT2G33220.1	AT2G33220.1	yes	yes	147400000	21514000	27474000	18610000	12584000	21187000	31476000	8762200	5791600			EEKYAARRAILPILQA	LQAEEDERFVSEWKKY	R	A	I	E	R	F	2	1	0	1	0	1	3	0	0	2	2	0	0	0	1	0	0	0	0	0
AILQTILDAEAK	12	0	1284.73	2	0.0018211	105.2	AT1G06290.1	AT1G06290.1	yes	yes	44274000	0	2081500	3511300	10415000	15220000	13046000	0	0			LGKAFTEKAILQTILD	TILDAEAKLPTGSVKD	K	A	I	A	K	L	3	0	0	1	0	1	1	0	0	2	2	1	0	0	0	0	1	0	0	0
AILSEFTEIPPENR	14	0	1614.83	2	1.4584e-65	247.22	AT1G06430.1;AT2G30950.1	AT2G30950.1	no	no	308300000	35014000	50111000	34724000	50477000	34682000	30943000	44766000	27579000			TIGGDEFRAILSEFTE	TEIPPENRVPSSTTTT	R	A	I	N	R	V	1	1	1	0	0	0	3	0	0	2	1	0	0	1	2	1	1	0	0	0
AILSPEQFR	9	0	1059.57	2	2.2958e-12	206.5	AT4G21860.3;AT4G21860.1;AT4G21860.2;AT4G21850.2;AT4G04800.1;AT4G21850.1	AT4G21860.3	no	no	1214400000	170720000	160130000	200440000	233270000	119370000	151330000	112940000	66171000			NKPEEEWRAILSPEQF	ILSPEQFRILRQKGTE	R	A	I	F	R	I	1	1	0	0	0	1	1	0	0	1	1	0	0	1	1	1	0	0	0	0
AILSPVSDPAASIAQK	16	0	1566.86	2	0.00064989	95.401	AT4G15530.4;AT4G15530.1;AT4G15530.6;AT4G15530.5	AT4G15530.4	yes	no	18517000	3498500	0	0	0	8782000	0	0	6236100			LHRETKARAILSPVSD	PAASIAQKRVFTFGKG	R	A	I	Q	K	R	4	0	0	1	0	1	0	0	0	2	1	1	0	0	2	3	0	0	0	1
AILVEEYNVQPVK	13	0	1500.82	2	0.00062611	109.83	AT1G59830.1;AT1G10430.1;AT1G59830.2	AT1G59830.1	yes	no	39800000	0	6619100	5232500	7123600	9700000	4647200	6477600	0			KILCDQAKAILVEEYN	EYNVQPVKCPVTVCGD	K	A	I	V	K	C	1	0	1	0	0	1	2	0	0	1	1	1	0	0	1	0	0	0	1	3
AILVNIFGGIMK	12	0	1274.74	2	0.00023229	121.96	AT2G20420.1	AT2G20420.1	yes	yes	51013000	0	0	3392400	28704000	13929000	4987400	0	0			LTSDDKVKAILVNIFG	NIFGGIMKCDVIASGI	K	A	I	M	K	C	1	0	1	0	0	0	0	2	0	3	1	1	1	1	0	0	0	0	0	1
AIMQAAQEVAEGK	13	0	1344.67	2	2.3031e-08	155	AT2G47510.2;AT2G47510.1	AT2G47510.2	yes	no	186830000	24724000	1177800	36871000	31895000	45910000	15780000	30468000	0			GLDPTIGKAIMQAAQE	AQEVAEGKLNDHFPLV	K	A	I	G	K	L	4	0	0	0	0	2	2	1	0	1	0	1	1	0	0	0	0	0	0	1
AIMSNEEFDNLK	12	0	1409.65	2	1.2812e-20	198.58	AT4G22890.3;AT4G22890.2;AT4G22890.1;AT4G22890.4;AT4G22890.5;AT4G11960.2;AT4G11960.1	AT4G22890.3	yes	no	240780000	0	45652000	21788000	28864000	68522000	26286000	39769000	9900200			QSFYYDGKAIMSNEEF	NEEFDNLKEELMWEGS	K	A	I	L	K	E	1	0	2	1	0	0	2	0	0	1	1	1	1	1	0	1	0	0	0	0
AINLNTNNFIR	11	0	1288.69	2	8.8795e-15	197.3	AT2G24820.1	AT2G24820.1	yes	yes	108680000	11203000	0	16147000	24538000	20316000	15899000	8862000	11711000			AAAYTCLRAINLNTNN	LNTNNFIRTHRRL___	R	A	I	I	R	T	1	1	4	0	0	0	0	0	0	2	1	0	0	1	0	0	1	0	0	0
AINSLNGADLDGR	13	0	1314.65	2	3.8805e-33	187.99	AT3G53460.3;AT3G53460.2;AT3G53460.1;AT3G53460.4	AT3G53460.3	yes	no	1126600000	107700000	130620000	153660000	26726000	599940000	0	108000000	0			SSSQEVQKAINSLNGA	NGADLDGRQIRVSEAE	K	A	I	G	R	Q	2	1	2	2	0	0	0	2	0	1	2	0	0	0	0	1	0	0	0	0
AINTATNEEK	10	0	1089.53	2	0.0012645	97.431	AT5G54960.1	AT5G54960.1	yes	yes	4329500	0	0	0	0	0	1061300	0	3268200			RCEEELVKAINTATNE	NTATNEEKESFCFIEV	K	A	I	E	K	E	2	0	2	0	0	0	2	0	0	1	0	1	0	0	0	0	2	0	0	0
AINTGWLHPSINQFNPEQAVDFDTVPNEK	29	0	3280.58	3	2.2796e-72	184.3	AT5G46290.2;AT5G46290.1	AT5G46290.2	yes	no	533930000	57050000	10709000	22774000	283000000	109440000	40082000	10871000	0			LEAIATVKAINTGWLH	FDTVPNEKKQHEVDVA	K	A	I	E	K	K	2	0	4	2	0	2	2	1	1	2	1	1	0	2	3	1	2	1	0	2
AIPDPFYGLENEAITDIADSGR	22	0	2363.13	2	9.3182e-06	104.45	AT1G09010.1	AT1G09010.1	yes	yes	15620000	2585200	2943100	3226100	0	0	2365300	0	4500100			LGTLVKNKAIPDPFYG	TDIADSGRDYYTFWFF	K	A	I	G	R	D	3	1	1	3	0	0	2	2	0	3	1	0	0	1	2	1	1	0	1	0
AIPHVPGFDGR	11	0	1164.6	3	0.0032977	50.95	AT5G01590.1	AT5G01590.1	yes	yes	9355800	2364500	0	0	6991200	0	0	0	0			KEDKDYWRAIPHVPGF	HVPGFDGRPMPRKAIK	R	A	I	G	R	P	1	1	0	1	0	0	0	2	1	1	0	0	0	1	2	0	0	0	0	1
AIPLLVELLK	10	0	1107.73	2	0.031611	57.859	AT2G22125.1	AT2G22125.1	yes	yes	11641000	2703400	0	0	0	8938100	0	0	0			RVGATSRKAIPLLVEL	PLLVELLKPIPDRPGA	K	A	I	L	K	P	1	0	0	0	0	0	1	0	0	1	4	1	0	0	1	0	0	0	0	1
AIPMPTR	7	0	784.427	1	0.063595	46.37	AT1G74920.1;AT1G74920.2	AT1G74920.1	yes	no	25160000	0	0	0	6505700	0	4915300	9413300	4325900			________________	MAIPMPTRQLFIDGEW	M	A	I	T	R	Q	1	1	0	0	0	0	0	0	0	1	0	0	1	0	2	0	1	0	0	0
AIPNQQILSK	10	0	1110.64	2	0.0011321	99.802	AT2G42680.1;AT3G58680.1	AT3G58680.1	no	no	103880000	14069000	12107000	16492000	18074000	24014000	0	9844900	9277700			IQEYESGKAIPNQQIL	PNQQILSKLERALGAK	K	A	I	S	K	L	1	0	1	0	0	2	0	0	0	2	1	1	0	0	1	1	0	0	0	0
AIPSWELSGFVEYIK	15	0	1737.9	2	0.0031743	82.362	AT5G11420.1	AT5G11420.1	yes	yes	44954000	0	0	0	29776000	15177000	0	0	0			GTQVINKKAIPSWELS	SGFVEYIKSGQKQGDM	K	A	I	I	K	S	1	0	0	0	0	0	2	1	0	2	1	1	0	1	1	2	0	1	1	1
AIPWIFAWTQTR	12	0	1488.79	2	0.0001789	150.35	AT1G53310.3;AT1G53310.2;AT1G53310.1;AT2G42600.2;AT2G42600.1;AT3G14940.1	AT2G42600.2	no	no	247060000	18914000	0	14275000	83038000	89209000	29941000	3179600	8497800			SGGIESLRAIPWIFAW	IFAWTQTRFHLPVWLG	R	A	I	T	R	F	2	1	0	0	0	1	0	0	0	2	0	0	0	1	1	0	2	2	0	0
AIQDTDVDAFVEDVLVK	17	0	1875.95	2	1.3535e-06	95.264	AT3G27570.1	AT3G27570.1	yes	yes	7500400	0	0	0	4698200	0	0	0	2802200			FPEMVRYKAIQDTDVD	FVEDVLVKGKTWTSGI	K	A	I	V	K	G	2	0	0	4	0	1	1	0	0	1	1	1	0	1	0	0	1	0	0	4
AIQDVFPNESELVVK	15	0	1686.88	2	2.0789e-10	138.45	AT2G20420.1	AT2G20420.1	yes	yes	744240000	63494000	126390000	93502000	97969000	140860000	78537000	76754000	66730000			SSLEEVKKAIQDVFPN	NESELVVKSQILAGGR	K	A	I	V	K	S	1	0	1	1	0	1	2	0	0	1	1	1	0	1	1	1	0	0	0	3
AIQELNYIPLYGK	13	0	1520.82	2	1.9237e-08	156.48	AT4G34110.1	AT4G34110.1	yes	yes	283160000	40478000	52018000	12051000	46106000	66090000	0	24470000	41948000			TNPQDAARAIQELNYI	NYIPLYGKPIRVMYSH	R	A	I	G	K	P	1	0	1	0	0	1	1	1	0	2	2	1	0	0	1	0	0	0	2	0
AIQILSENNPLTGSK	15	0	1583.85	2	1.4308e-27	199.43	AT4G21960.1	AT4G21960.1	yes	yes	176750000	21463000	26482000	16268000	28393000	34545000	16275000	16954000	16367000			YFFKEFTRAIQILSEN	NNPLTGSKGEIRKQCN	R	A	I	S	K	G	1	0	2	0	0	1	1	1	0	2	2	1	0	0	1	2	1	0	0	0
AIQLSTVPPAETEAIADVK	19	0	1952.05	2	0.043818	43.03	AT1G52670.1	AT1G52670.1	yes	yes	3655400	0	0	0	3655400	0	0	0	0			RTTLRSVKAIQLSTVP	TEAIADVKDSDETKST	K	A	I	V	K	D	4	0	0	1	0	1	2	0	0	2	1	1	0	0	2	1	2	0	0	2
AIQNLFEEGIQLPK	14	0	1598.87	2;3	4.9954e-21	229.73	AT3G45140.1	AT3G45140.1	yes	yes	5584100000	501100000	441750000	493870000	610100000	1338000000	659470000	689410000	850390000			QEPFPHFKAIQNLFEE	EEGIQLPKDAGLLPLL	K	A	I	P	K	D	1	0	1	0	0	2	2	1	0	2	2	1	0	1	1	0	0	0	0	0
AIQNWIQYEGDVFR	14	0	1737.85	2	1.2747e-12	196.48	AT1G26850.2;AT1G26850.1;AT1G26850.3	AT1G26850.2	yes	no	59202000	0	19346000	0	11996000	20157000	0	7702400	0			YKALTVEKAIQNWIQY	QYEGDVFRFPGGGTQF	K	A	I	F	R	F	1	1	1	1	0	2	1	1	0	2	0	0	0	1	0	0	0	1	1	1
AIQPFGAFVDFGAFTDGLVHVSQLSDNFVK	30	0	3225.61	3	2.6749e-21	111.79	AT4G29060.1;AT4G29060.2	AT4G29060.1	yes	no	25462000	0	0	0	24707000	754430	0	0	0			ATFTGKVRAIQPFGAF	QLSDNFVKDVSSVVTI	R	A	I	V	K	D	3	0	1	3	0	2	0	3	1	1	2	1	0	5	1	2	1	0	0	4
AIQQAETMIK	10	0	1131.6	2	0.0011201	100.02	AT5G04430.1;AT5G04430.2	AT5G04430.1	yes	no	76721000	17257000	10081000	1865300	4428400	16120000	16049000	0	10921000			VSITGPQRAIQQAETM	QQAETMIKQKVDSATE	R	A	I	I	K	Q	2	0	0	0	0	2	1	0	0	2	0	1	1	0	0	0	1	0	0	0
AISESMEGSGAGVK	14	0	1321.62	2	0.082209	47.288	AT1G79940.4;AT1G79940.3;AT1G79940.2;AT1G79940.1	AT1G79940.4	yes	no	2169700	0	0	0	0	0	2169700	0	0			GAITAASKAISESMEG	EGSGAGVKETNDAVRE	K	A	I	V	K	E	2	0	0	0	0	0	2	3	0	1	0	1	1	0	0	3	0	0	0	1
AISGGPIYISDCVGK	15	0	1535.77	2	0.00020587	85.258	AT5G40390.1	AT5G40390.1	yes	yes	22307000	3261700	0	3996000	4960700	6508900	0	3579300	0			AEFHAASRAISGGPIY	YISDCVGKHDFDLLKR	R	A	I	G	K	H	1	0	0	1	1	0	0	3	0	3	0	1	0	0	1	2	0	0	1	1
AISGVQTVR	9	0	929.529	2	0.00014373	148.04	AT1G04170.1;AT4G18330.1;AT4G18330.2	AT1G04170.1	yes	no	73286000	11285000	10461000	13638000	5928100	11643000	9905800	0	10424000			HGKSTVVKAISGVQTV	ISGVQTVRFKNELERN	K	A	I	V	R	F	1	1	0	0	0	1	0	1	0	1	0	0	0	0	0	1	1	0	0	2
AISIAASK	8	0	759.449	2	0.022209	83.753	ATCG00790.1	ATCG00790.1	yes	yes	11386000	0	3545100	0	7841100	0	0	0	0			VPENIARKAISIAASK	AISIAASKMPIKTQFI	K	A	I	S	K	M	3	0	0	0	0	0	0	0	0	2	0	1	0	0	0	2	0	0	0	0
AISICGPGVEYK	12	0	1292.64	2	0.00083753	102.06	AT4G37040.1	AT4G37040.1	yes	yes	20524000	0	0	0	0	10543000	0	9981400	0			VTKESLDKAISICGPG	CGPGVEYKKIGKVIHD	K	A	I	Y	K	K	1	0	0	0	1	0	1	2	0	2	0	1	0	0	1	1	0	0	1	1
AISLFPEVVR	10	0	1129.65	2	0.0011522	99.442	AT4G35360.1	AT4G35360.1	yes	yes	64228000	10019000	0	15988000	7153500	10449000	8481900	6680700	5455300			VKDEENAKAISLFPEV	SLFPEVVRLSDAINDE	K	A	I	V	R	L	1	1	0	0	0	0	1	0	0	1	1	0	0	1	1	1	0	0	0	2
AISLFPQVVSLSDAIEDDGK	20	0	2103.07	2	2.0333e-24	148.48	AT2G17340.1	AT2G17340.1	yes	yes	46911000	4824600	5905100	9902800	3428000	2979100	3862600	0	16009000			VKDEENAKAISLFPQV	DAIEDDGKRLENLVRG	K	A	I	G	K	R	2	0	0	3	0	1	1	1	0	2	2	1	0	1	1	3	0	0	0	2
AISLPSMAVR	10	0	1043.58	2	0.006088	72.485	AT5G25590.1	AT5G25590.1	yes	yes	117660000	0	0	0	0	117660000	0	0	0			FSPSPIKRAISLPSMA	SLPSMAVRGRKVQTLD	R	A	I	V	R	G	2	1	0	0	0	0	0	0	0	1	1	0	1	0	1	2	0	0	0	1
AISNNFLTLMR	11	0	1278.68	2	0.0011647	105.52	AT5G64570.1	AT5G64570.1	yes	yes	32457000	0	25017000	0	0	0	0	3142000	4298800			VNEAAIDKAISNNFLT	NNFLTLMRLGFFDGNP	K	A	I	M	R	L	1	1	2	0	0	0	0	0	0	1	2	0	1	1	0	1	1	0	0	0
AISSAIVDLIDLGGK	15	0	1470.83	2	5.874e-06	106.49	AT1G28670.1;AT1G28650.1;AT1G28640.1	AT1G28670.1	yes	no	12659000	2895600	4028200	5734700	0	0	0	0	0			ELVPLIVKAISSAIVD	DLIDLGGKTFLVPGGF	K	A	I	G	K	T	2	0	0	2	0	0	0	2	0	3	2	1	0	0	0	2	0	0	0	1
AISSLDR	7	0	760.408	2	0.045004	88.734	AT2G02560.2;AT2G02560.1	AT2G02560.2	yes	no	348720000	62055000	41995000	52395000	14663000	101540000	64518000	0	11545000			DMIRSALRAISSLDRI	RAISSLDRINGVDYSH	R	A	I	D	R	I	1	1	0	1	0	0	0	0	0	1	1	0	0	0	0	2	0	0	0	0
AISSLEEK	8	0	875.46	2	0.030801	77.058	AT3G03710.1	AT3G03710.1	yes	yes	25792000	2797300	3870000	6387400	0	7576800	1377800	0	3782800			KSKISRRKAISSLEEK	AISSLEEKVLTILTEK	K	A	I	E	K	V	1	0	0	0	0	0	2	0	0	1	1	1	0	0	0	2	0	0	0	0
AISTFPENFK	10	0	1152.58	2	0.0032126	82.563	AT5G65750.1	AT5G65750.1	yes	yes	39850000	6201900	0	6636600	9219100	13347000	0	4445700	0			EILKNVGKAISTFPEN	STFPENFKPHRGVKRV	K	A	I	F	K	P	1	0	1	0	0	0	1	0	0	1	0	1	0	2	1	1	1	0	0	0
AISTLFGR	8	0	863.486	2	0.0049931	117.7	AT5G48220.1;AT5G48220.3;AT5G48220.2	AT5G48220.1	yes	no	535200000	50133000	68876000	79647000	56526000	99835000	90352000	45442000	44390000			IKQSDPGKAISTLFGR	AISTLFGRDVSE____	K	A	I	G	R	D	1	1	0	0	0	0	0	1	0	1	1	0	0	1	0	1	1	0	0	0
AISTSNAYNDQFR	13	0	1485.68	2	1.5787e-11	164.64	AT5G13420.1	AT5G13420.1	yes	yes	190440000	36815000	32314000	31291000	22210000	43611000	0	14582000	9618600			SNPAIFQKAISTSNAY	NAYNDQFRTLVESGKD	K	A	I	F	R	T	2	1	2	1	0	1	0	0	0	1	0	0	0	1	0	2	1	0	1	0
AITDVATNQR	10	0	1087.56	2	1.4804e-06	158.07	AT1G02280.2;AT1G02280.1	AT1G02280.2	yes	no	73150000	8200900	17716000	11904000	6289800	16772000	3903100	529970	7833600			AWIPNLVKAITDVATN	TDVATNQRKAIHVDKK	K	A	I	Q	R	K	2	1	1	1	0	1	0	0	0	1	0	0	0	0	0	0	2	0	0	1
AITELDGVTSR	11	0	1160.6	2	5.4638e-05	142.56	AT4G34450.1	AT4G34450.1	yes	yes	143540000	35531000	10041000	11759000	0	47814000	23757000	9680600	4962000			MVILEAARAITELDGV	ELDGVTSRELTPAITV	R	A	I	S	R	E	1	1	0	1	0	0	1	1	0	1	1	0	0	0	0	1	2	0	0	1
AITEPLVDTVDGNQIVTDSK	20	0	2114.07	2	1.7328e-09	104.55	AT2G19670.1	AT2G19670.1	yes	yes	11399000	3158900	3071800	0	0	5168200	0	0	0			DMSCIKRRAITEPLVD	NQIVTDSKLLKTMDIS	R	A	I	S	K	L	1	0	1	3	0	1	1	1	0	2	1	1	0	0	1	1	3	0	0	3
AITGGATALPLSFVPIDDGFEEDHPSTDTSPDYFAK	36	0	3780.77	3	1.4436e-39	128.08	AT2G31750.1	AT2G31750.1	yes	yes	62683000	5112700	6125500	5025900	6679400	11919000	0	19356000	8464200			THNSILRRAITGGATA	TSPDYFAKFQENVSRS	R	A	I	A	K	F	4	0	0	5	0	0	2	3	1	2	2	1	0	3	4	3	4	0	1	1
AITINATEYIFK	12	0	1382.74	2	0.0009527	98.048	AT1G62020.1;AT2G21390.1	AT2G21390.1	no	no	20999000	4404400	0	5588000	0	0	6617800	4389200	0			LDRDGKNRAITINATE	NATEYIFKLALLRKKY	R	A	I	F	K	L	2	0	1	0	0	0	1	0	0	3	0	1	0	1	0	0	2	0	1	0
AITINSDEIAR	11	0	1201.63	2	0.0022149	107.15	AT1G16410.2;AT1G16410.1	AT1G16410.2	yes	no	35238000	9831200	15109000	10298000	0	0	0	0	0			CFNFAGIRAITINSDE	INSDEIAREAFRERDA	R	A	I	A	R	E	2	1	1	1	0	0	1	0	0	3	0	0	0	0	0	1	1	0	0	0
AITLGEVLNSK	11	0	1143.65	2	0.0014117	100.57	AT5G13030.1	AT5G13030.1	yes	yes	158320000	18844000	19851000	20292000	27151000	34265000	15551000	12728000	9638000			AGQLGDGRAITLGEVL	LGEVLNSKGERWELQL	R	A	I	S	K	G	1	0	1	0	0	0	1	1	0	1	2	1	0	0	0	1	1	0	0	1
AITLNPTSAIMYGNR	15	0	1620.83	2	7.961e-16	172.8	AT4G22670.1	AT4G22670.1	yes	yes	144520000	4401600	24247000	17382000	58773000	5687300	13318000	4468700	16243000			EAIEHLTRAITLNPTS	SAIMYGNRASVYIKLK	R	A	I	N	R	A	2	1	2	0	0	0	0	1	0	2	1	0	1	0	1	1	2	0	1	0
AITLPGEGEIMDMMAVADPDAVHAVR	26	0	2708.3	3	1.3699e-06	71.656	AT1G63770.4;AT1G63770.3;AT1G63770.5;AT1G63770.2;AT1G63770.1	AT1G63770.4	yes	no	13960000	0	3238300	4150200	0	4092500	0	0	2479200			LDKEFIAKAITLPGEG	PDAVHAVRKFVRKQLA	K	A	I	V	R	K	5	1	0	3	0	0	2	2	1	2	1	0	3	0	2	0	1	0	0	3
AITPAFHK	8	0	883.492	2	0.062388	62.717	AT4G15110.1	AT4G15110.1	yes	yes	12610000	4043100	0	4334000	0	0	4232800	0	0			DTWKLRRRAITPAFHK	AITPAFHKLYLEAMVK	R	A	I	H	K	L	2	0	0	0	0	0	0	0	1	1	0	1	0	1	1	0	1	0	0	0
AITQYIAHEFSDK	13	0	1521.75	2;3	1.7963e-32	251.34	AT1G02930.2;AT1G02930.1	AT1G02930.2	yes	no	765630000	25772000	97092000	52357000	122080000	204190000	109300000	21593000	133240000			DFKIFESRAITQYIAH	IAHEFSDKGNNLLSTG	R	A	I	D	K	G	2	0	0	1	0	1	1	0	1	2	0	1	0	1	0	1	1	0	1	0
AITQYIAHFYSDK	13	0	1555.77	3	0.058086	39.509	AT1G02920.1	AT1G02920.1	yes	yes	0	0	0	0	0	0	0	0	0			DFKLFESRAITQYIAH	IAHFYSDKGNQLVSLG	R	A	I	D	K	G	2	0	0	1	0	1	0	0	1	2	0	1	0	1	0	1	1	0	2	0
AITQYIAHR	9	0	1071.58	2	0.00027857	139.28	AT4G02520.1;AT2G02930.1	AT4G02520.1	yes	no	81664000	14409000	0	13178000	0	26739000	9633400	0	17705000			DLKLFESRAITQYIAH	ITQYIAHRYENQGTNL	R	A	I	H	R	Y	2	1	0	0	0	1	0	0	1	2	0	0	0	0	0	0	1	0	1	0
AITQYLAEEYSEK	13	0	1543.74	2;3	2.0876e-47	242.88	AT2G47730.1	AT2G47730.1	yes	yes	1839400000	266570000	248310000	172230000	259060000	401650000	188510000	126230000	176890000			DLTLFESRAITQYLAE	LAEEYSEKGEKLISQD	R	A	I	E	K	G	2	0	0	0	0	1	3	0	0	1	1	1	0	0	0	1	1	0	2	0
AITSAYYR	8	0	943.476	2	0.0028486	128.38	AT1G16920.1;AT2G33870.1;AT1G07410.1;AT1G28550.1;AT1G09630.1;AT3G46830.1;AT4G18430.1;AT5G45750.1;AT1G06400.1;AT5G59150.1	AT1G16920.1	no	no	114350000	14205000	17238000	9958700	23555000	9017500	3019300	12559000	24798000			TAGQERYRAITSAYYR	AITSAYYRGAVGALLV	R	A	I	Y	R	G	2	1	0	0	0	0	0	0	0	1	0	0	0	0	0	1	1	0	2	0
AITSGSGGGFGPGGIR	16	0	1389.7	2	0.00092649	67.385	AT1G67930.1	AT1G67930.1	yes	yes	1752100	0	0	0	0	0	0	0	1752100			VSVAMDMKAITSGSGG	GFGPGGIRSSGSPHIG	K	A	I	I	R	S	1	1	0	0	0	0	0	7	0	2	0	0	0	1	1	2	1	0	0	0
AITTAQSVAPTACDR	15	0	1560.76	2	9.3185e-11	145.23	AT5G16290.2;AT5G16290.1	AT5G16290.2	yes	no	23214000	0	0	0	10011000	0	5256200	0	7947100			LSAASTDKAITTAQSV	VAPTACDRVRRHTISV	K	A	I	D	R	V	4	1	0	1	1	1	0	0	0	1	0	0	0	0	1	1	3	0	0	1
AITVFSPDGHLFQVEYALEAVR	22	0	2461.26	3	1.3515e-30	145.9	AT3G51260.1;AT3G51260.2;AT5G66140.1	AT3G51260.1	no	no	24724000	0	0	5381200	0	19343000	0	0	0			________________	EYALEAVRKGNAAVGV	R	A	I	V	R	K	3	1	0	1	0	1	2	1	1	1	2	0	0	2	1	1	1	0	1	3
AIVAESYAR	9	0	978.513	2	0.0092498	103.75	AT2G43100.1	AT2G43100.1	yes	yes	36597000	7817400	0	9592700	0	9401000	6397200	0	3389000			CLGAAGAKAIVAESYA	IVAESYARIFFRNSVA	K	A	I	A	R	I	3	1	0	0	0	0	1	0	0	1	0	0	0	0	0	1	0	0	1	1
AIVDAALDQSSK	12	0	1216.63	2	9.0094e-05	133.23	AT5G36880.1;AT5G36880.2	AT5G36880.1	yes	no	69921000	5673400	0	0	0	0	38065000	0	26182000			GPKTINLKAIVDAALD	AALDQSSKDGVSVGIC	K	A	I	S	K	D	3	0	0	2	0	1	0	0	0	1	1	1	0	0	0	2	0	0	0	1
AIVDEILPPVFLVR	14	0	1579.93	2	3.0415e-05	100.48	AT5G63190.2;AT5G63190.1	AT5G63190.2	yes	no	27628000	3044600	0	3262200	12258000	4599200	4463800	0	0			VLALFIARAIVDEILP	LPPVFLVRSKKILPES	R	A	I	V	R	S	1	1	0	1	0	0	1	0	0	2	2	0	0	1	2	0	0	0	0	3
AIVDSGFEHPSEVQHECIPQAILGMDVICQAK	32	0	3577.7	4	7.0773e-11	71.068	AT5G11200.1;AT5G11170.1;AT5G11200.3;AT5G11200.2	AT5G11200.1	yes	no	40920000	0	0	0	0	40920000	0	0	0			LLKPELLRAIVDSGFE	MDVICQAKSGMGKTAV	R	A	I	A	K	S	3	0	0	2	2	3	3	2	2	4	1	1	1	1	2	2	0	0	0	3
AIVDSIVTIIR	11	0	1198.73	2	9.0699e-05	137.14	AT4G34450.1	AT4G34450.1	yes	yes	62002000	0	0	0	29700000	22502000	9799800	0	0			EGGFEYKRAIVDSIVT	DSIVTIIRDIPDAKES	R	A	I	I	R	D	1	1	0	1	0	0	0	0	0	4	0	0	0	0	0	1	1	0	0	2
AIVGANAFAHESGIHQDGMLK	21	0	2165.07	3	2.4694e-10	106.73	AT1G18500.1;AT1G74040.1	AT1G18500.1	no	no	20955000	0	0	0	20955000	0	0	0	0			GMQTQPHKAIVGANAF	IHQDGMLKHKGTYEII	K	A	I	L	K	H	4	0	1	1	0	1	1	3	2	2	1	1	1	1	0	1	0	0	0	1
AIVISEPGKPEVLQLR	16	1	1748.02	2;3	1.6248e-07	156.01	AT4G21580.1;AT4G21580.3	AT4G21580.1	yes	no	123450000	0	0	0	42651000	71524000	9270100	0	0			________________	KPEVLQLRDVADPEVK	K	A	I	L	R	D	1	1	0	0	0	1	2	1	0	2	2	1	0	0	2	1	0	0	0	2
AIVNIISNPVNSTVPIAAEVFK	22	0	2295.28	2;3	8.8904e-58	250.46	AT2G22780.1	AT2G22780.1	yes	yes	3808300000	451250000	450370000	445840000	627920000	735630000	443900000	304720000	348680000			AIAKCCPKAIVNIISN	PIAAEVFKKAGTFDPK	K	A	I	F	K	K	3	0	3	0	0	0	1	0	0	4	0	1	0	1	2	2	1	0	0	4
AIVNSDLGVTPNNDGDVIR	19	0	1967.99	2;3	5.4015e-246	357.91	AT3G63190.1	AT3G63190.1	yes	yes	1948400000	261800000	343660000	281830000	210620000	350040000	163070000	201410000	135960000			SSLKAIEKAIVNSDLG	NNDGDVIRLSLPPLTS	K	A	I	I	R	L	1	1	3	3	0	0	0	2	0	2	1	0	0	0	1	1	1	0	0	3
AIVNVGGDLVK	11	0	1083.63	2	0.0071397	72.643	AT1G12230.1;AT1G12230.2	AT1G12230.1	yes	no	33355000	0	0	0	6771500	0	3105700	23478000	0			RLSCFFNKAIVNVGGD	NVGGDLVKLVPGRVST	K	A	I	V	K	L	1	0	1	1	0	0	0	2	0	1	1	1	0	0	0	0	0	0	0	3
AIVQAVTNYR	10	0	1133.62	2	1.2444e-10	194.2	AT2G38230.1	AT2G38230.1	yes	yes	761410000	81846000	145570000	88512000	125600000	129790000	71871000	48201000	70020000			GDPVKRAKAIVQAVTN	VQAVTNYRDAAVLAEV	K	A	I	Y	R	D	2	1	1	0	0	1	0	0	0	1	0	0	0	0	0	0	1	0	1	2
AIVQGNSFQK	10	0	1090.58	2	0.0027709	85.161	AT2G41740.1	AT2G41740.1	yes	yes	22026000	3448100	4304200	2366200	0	4831800	2710500	0	4365200			YFSWDATKAIVQGNSF	VQGNSFQKKASLLFGT	K	A	I	Q	K	K	1	0	1	0	0	2	0	1	0	1	0	1	0	1	0	1	0	0	0	1
AIVQSPTYIVR	11	0	1245.71	2	1.2066e-06	156.51	AT3G54400.1	AT3G54400.1	yes	yes	361140000	18802000	47036000	53512000	62620000	79793000	47107000	20342000	31928000			SVPIASGRAIVQSPTY	QSPTYIVRANIGTPAQ	R	A	I	V	R	A	1	1	0	0	0	1	0	0	0	2	0	0	0	0	1	1	1	0	1	2
AIVTDLNNK	9	0	986.54	2	0.00019312	144.83	AT1G07320.4;AT1G07320.3;AT1G07320.2;AT1G07320.1	AT1G07320.4	yes	no	811460000	91108000	95213000	99255000	235770000	147330000	27014000	49591000	66178000			TARAVVHRAIVTDLNN	IVTDLNNKRRGTASTL	R	A	I	N	K	R	1	0	2	1	0	0	0	0	0	1	1	1	0	0	0	0	1	0	0	1
AIVVDEPGVTR	11	0	1154.63	2	0.0061086	73.233	AT3G12080.2;AT3G12080.1	AT3G12080.2	yes	no	88857000	9467100	13587000	11688000	11152000	33744000	0	6394000	2825900			NRLVGENRAIVVDEPG	VDEPGVTRDRLYGRSY	R	A	I	T	R	D	1	1	0	1	0	0	1	1	0	1	0	0	0	0	1	0	1	0	0	3
AIVVNVPYR	9	0	1029.6	2	0.0001105	155.73	AT1G48830.2;AT1G48830.1	AT1G48830.2	yes	no	811030000	95140000	68230000	124300000	140400000	164460000	100600000	62306000	55592000			VDISGGRKAIVVNVPY	IVVNVPYRLRKAYRKI	K	A	I	Y	R	L	1	1	1	0	0	0	0	0	0	1	0	0	0	0	1	0	0	0	1	3
AIVVTQR	7	0	785.476	2	0.0067887	144.29	AT5G04590.1	AT5G04590.1	yes	yes	105880000	15035000	5345400	17191000	12371000	20900000	17171000	11298000	6573300			EDILYAVKAIVVTQRE	KAIVVTQREHGRRDDR	K	A	I	Q	R	E	1	1	0	0	0	1	0	0	0	1	0	0	0	0	0	0	1	0	0	2
AIVVVGDK	8	0	799.48	2	0.011552	98.997	AT2G33800.1	AT2G33800.1	yes	yes	362510000	12486000	55921000	88725000	49900000	0	37067000	65045000	53370000			GGKQLKFRAIVVVGDK	AIVVVGDKQGNVGVGC	R	A	I	D	K	Q	1	0	0	1	0	0	0	1	0	1	0	1	0	0	0	0	0	0	0	3
AIVWSGEELGAK	12	0	1258.66	2	5.7514e-05	136.57	AT1G62750.1	AT1G62750.1	yes	yes	780390000	101470000	102950000	93558000	72702000	198600000	91596000	25355000	94158000			VVDLVRMKAIVWSGEE	SGEELGAKFSYEDIPE	K	A	I	A	K	F	2	0	0	0	0	0	2	2	0	1	1	1	0	0	0	1	0	1	0	1
AIVYEEHGSPDSVTR	15	0	1658.79	2;3	0.00012294	88.187	AT3G45770.1	AT3G45770.1	yes	yes	48462000	7937900	16105000	8746000	0	0	11007000	0	4665500			TIMSPPSKAIVYEEHG	GSPDSVTRLVNLPPVE	K	A	I	T	R	L	1	1	0	1	0	0	2	1	1	1	0	0	0	0	1	2	1	0	1	2
AIWEELQNVVHAVDQMTTK	19	0	2211.1	2;3	5.2906e-66	260.49	AT5G17560.1	AT5G17560.1	yes	yes	52657000	1700500	0	1728800	27471000	21756000	0	0	0			NRQRMVYKAIWEELQN	AVDQMTTKTPSEV___	K	A	I	T	K	T	2	0	1	1	0	2	2	0	1	1	1	1	1	0	0	0	2	1	0	3
AIYDIPSVK	9	0	1004.55	2	0.011732	83.206	AT5G09900.2;AT5G09900.1;AT5G09900.3;AT5G64760.2;AT5G64760.1	AT5G09900.2	yes	no	98581000	0	18285000	14652000	10534000	35997000	0	19114000	0			IEICRSYKAIYDIPSV	IYDIPSVKETPEQWIP	K	A	I	V	K	E	1	0	0	1	0	0	0	0	0	2	0	1	0	0	1	1	0	0	1	1
AIYGEVTTTTNQSGDTAK	18	0	1855.88	2	2.6794e-06	122.46	AT1G48200.1	AT1G48200.1	yes	yes	17786000	3519200	3571100	3418000	0	4040300	0	3237200	0			VVPLSTLKAIYGEVTT	NQSGDTAKEDSKVSTP	K	A	I	A	K	E	2	0	1	1	0	1	1	2	0	1	0	1	0	0	0	1	5	0	1	1
AIYNLGTVLYGLAEDTLR	18	0	1981.05	2;3	2.1164e-32	184.98	AT5G41950.1	AT5G41950.1	yes	yes	25266000	3288200	0	1501600	8008500	4084600	2217200	3514000	2652400			RLQFDFHRAIYNLGTV	GLAEDTLRTGGSGNGK	R	A	I	L	R	T	2	1	1	1	0	0	1	2	0	1	4	0	0	0	0	0	2	0	2	1
AIYTVGNWIR	10	0	1191.64	2	0.011401	81.191	AT1G47260.1	AT1G47260.1	yes	yes	197040000	0	20546000	20941000	78959000	0	0	76594000	0			________________	YTVGNWIRGTGQALDR	R	A	I	I	R	G	1	1	1	0	0	0	0	1	0	2	0	0	0	0	0	0	1	1	1	1
AIYYDPETGK	10	0	1155.54	2	0.0050897	78.334	AT4G05390.1;AT4G05390.2	AT4G05390.1	yes	no	81994000	9925700	11508000	10322000	10216000	17573000	0	15540000	6907500			TASLCVRRAIYYDPET	YYDPETGKEDPSKAGV	R	A	I	G	K	E	1	0	0	1	0	0	1	1	0	1	0	1	0	0	1	0	1	0	2	0
AIYYLATDSLK	11	0	1256.67	2	6.1829e-05	141.48	AT2G04030.2;AT2G04030.1	AT2G04030.2	yes	no	767850000	115220000	115580000	90830000	100100000	171450000	73001000	50469000	51202000			ENMGENQKAIYYLATD	YLATDSLKSAKSAPFL	K	A	I	L	K	S	2	0	0	1	0	0	0	0	0	1	2	1	0	0	0	1	1	0	2	0
AKDVEGPEGFQTR	13	1	1432.69	2	0.0075454	65.305	AT2G37170.1	AT2G37170.1	yes	yes	293800000	40430000	53739000	44979000	34562000	78214000	0	33024000	8846600			________________	GPEGFQTRDYEDPPPT	M	A	K	T	R	D	1	1	0	1	0	1	2	2	0	0	0	1	0	1	1	0	1	0	0	1
AKPEEVSVPIFTSLEPVYGEGSLLQEATQR	30	1	3273.68	3	2.4598e-12	89.659	AT3G06580.1	AT3G06580.1	yes	yes	13878000	0	5259000	0	8619500	0	0	0	0			________________	LLQEATQRFDVLKANF	M	A	K	Q	R	F	2	1	0	0	0	2	5	2	0	1	3	1	0	1	3	3	2	0	1	3
AKPELVPSLLK	11	1	1193.74	3	0.045229	41.684	AT4G09010.1	AT4G09010.1	yes	yes	128400000	0	22323000	0	106080000	0	0	0	0			ILLSTTIKAKPELVPS	ELVPSLLKLALNDAMT	K	A	K	L	K	L	1	0	0	0	0	0	1	0	0	0	3	2	0	0	2	1	0	0	0	1
ALAAEMAPDTR	11	0	1144.55	2	0.0039481	73.985	AT4G05530.1	AT4G05530.1	yes	yes	3309800	0	0	1049500	0	0	0	1250700	1009600			TALLGLTKALAAEMAP	AEMAPDTRVNAVAPGF	K	A	L	T	R	V	4	1	0	1	0	0	1	0	0	0	1	0	1	0	1	0	1	0	0	0
ALAALFVHTPAGELQR	16	0	1692.93	3	4.7201e-07	79.771	AT5G10470.1;AT5G10470.2	AT5G10470.1	yes	no	8739200	0	0	0	8739200	0	0	0	0			KSFAIGNKALAALFVH	TPAGELQRQIRLWLAE	K	A	L	Q	R	Q	4	1	0	0	0	1	1	1	1	0	3	0	0	1	1	0	1	0	0	1
ALAALQGR	8	0	798.471	2	0.0045629	119.22	AT5G45930.1	AT5G45930.1	yes	yes	87798000	0	10191000	9993000	19622000	11670000	5357000	13563000	17403000			MVINRAARALAALQGR	ALAALQGRDQVTAEDV	R	A	L	G	R	D	3	1	0	0	0	1	0	1	0	0	2	0	0	0	0	0	0	0	0	0
ALAAMISGFCR	11	0	1195.58	2	0.062274	57.59	AT4G04770.1;AT5G44316.1	AT4G04770.1	yes	no	1857300	0	0	0	0	0	1857300	0	0			QRGIDHERALAAMISG	AMISGFCRDVFNKLPD	R	A	L	C	R	D	3	1	0	0	1	0	0	1	0	1	1	0	1	1	0	1	0	0	0	0
ALAATGGDLEK	11	0	1044.55	2	0.00055688	118.18	AT4G29060.1	AT4G29060.1	yes	yes	230610000	84311000	0	0	0	146300000	0	0	0			AGMMDCKKALAATGGD	ATGGDLEKAQEFLRKK	K	A	L	E	K	A	3	0	0	1	0	0	1	2	0	0	2	1	0	0	0	0	1	0	0	0
ALAAVQALLSNQGPPK	16	0	1576.89	2;3	0.00081554	84.309	AT1G10290.1	AT1G10290.1	yes	yes	21605000	0	3666700	0	10842000	4127200	0	0	2968900			DQAAENSKALAAVQAL	LSNQGPPKTTDIPWVA	K	A	L	P	K	T	4	0	1	0	0	2	0	1	0	0	3	1	0	0	2	1	0	0	0	1
ALAAYYFGSEEAMIR	15	0	1690.8	2	1.3028e-12	160.18	AT5G50920.1;AT3G48870.2;AT3G48870.1	AT5G50920.1	no	no	104200000	0	14182000	8261900	33102000	23110000	20734000	4811800	0			VGKSELAKALAAYYFG	GSEEAMIRLDMSEFME	K	A	L	I	R	L	4	1	0	0	0	0	2	1	0	1	1	0	1	1	0	1	0	0	2	0
ALADELGIPFLETSAK	16	0	1673.89	2	2.4249e-08	117.23	AT3G11730.1	AT3G11730.1	yes	yes	25676000	0	6144600	0	5359300	7842200	2764500	3565400	0			VVSTETGRALADELGI	PFLETSAKDSINVEQA	R	A	L	A	K	D	3	0	0	1	0	0	2	1	0	1	3	1	0	1	1	1	1	0	0	0
ALADGGVTDEVMAEFDK	17	0	1766.8	2	4.6179e-22	166.6	AT1G74960.3;AT1G74960.2;AT1G74960.1	AT1G74960.3	yes	no	170360000	21534000	36088000	21903000	15198000	34645000	16183000	24811000	0			YLLTAGKKALADGGVT	EVMAEFDKTKCGVLIG	K	A	L	D	K	T	3	0	0	3	0	0	2	2	0	0	1	1	1	1	0	0	1	0	0	2
ALADISPYTTAQEAR	15	0	1605.8	2	1.6843e-10	140.78	AT2G34040.1;AT2G34040.2	AT2G34040.1	yes	no	97899000	10691000	12490000	19201000	19228000	17762000	0	18527000	0			ERKLDLLKALADISPY	YTTAQEARQLLPSIVE	K	A	L	A	R	Q	4	1	0	1	0	1	1	0	0	1	1	0	0	0	1	1	2	0	1	0
ALADLVESADSGDVLVVHYSGHGTR	25	0	2567.26	3;4	2.2572e-23	105.03	AT1G79340.1	AT1G79340.1	yes	yes	74482000	0	0	0	71508000	2973700	0	0	0			PTGKNIRRALADLVES	HYSGHGTRLPAETGED	R	A	L	T	R	L	3	1	0	3	0	0	1	3	2	0	3	0	0	0	0	3	1	0	1	4
ALADPNTDVR	10	0	1070.54	2	0.011057	68.371	AT1G64790.1;AT1G64790.2	AT1G64790.1	yes	no	6553700	0	2702700	0	0	3851000	0	0	0			VMTFLISRALADPNTD	ADPNTDVRGKMINAGI	R	A	L	V	R	G	2	1	1	2	0	0	0	0	0	0	1	0	0	0	1	0	1	0	0	1
ALAEIVEK	8	0	871.501	2	0.079954	57.177	AT3G58840.2;AT3G58840.1	AT3G58840.2	yes	no	18741000	0	0	11710000	3327300	0	0	3703300	0			EEVAELKKALAEIVEK	ALAEIVEKLEGCEKEA	K	A	L	E	K	L	2	0	0	0	0	0	2	0	0	1	1	1	0	0	0	0	0	0	0	1
ALAENEGEGLAK	12	0	1200.6	2	0.00030145	139.98	AT4G16155.1	AT4G16155.1	yes	yes	560330000	50046000	64133000	133810000	97099000	83353000	40750000	49383000	41758000			TSFKANTKALAENEGE	NEGEGLAKMIYRPDNG	K	A	L	A	K	M	3	0	1	0	0	0	3	2	0	0	2	1	0	0	0	0	0	0	0	0
ALAEPEGETDTVFR	14	0	1533.73	2	0.00013521	118.28	AT5G04230.1;AT5G04230.2	AT5G04230.1	yes	no	43818000	0	1715300	15242000	0	20912000	0	0	5949100			LRHVLFDKALAEPEGE	GETDTVFRKIGAFEAE	K	A	L	F	R	K	2	1	0	1	0	0	3	1	0	0	1	0	0	1	1	0	2	0	0	1
ALAESAQDAFYK	12	0	1312.63	2	0.000902	99.815	AT1G69840.7;AT1G69840.6;AT1G69840.5;AT1G69840.4;AT1G69840.3;AT1G69840.2;AT1G69840.1	AT1G69840.7	yes	no	68078000	0	0	0	0	57014000	11064000	0	0			VVASIQYRALAESAQD	SAQDAFYKLSNTRNQI	R	A	L	Y	K	L	4	0	0	1	0	1	1	0	0	0	1	1	0	1	0	1	0	0	1	0
ALAEVAHLAGEDLR	14	0	1463.77	2	2.7798e-05	101.71	AT4G16990.2;AT4G16990.1	AT4G16990.2	yes	no	5880900	0	0	0	0	5880900	0	0	0			NEKRKWMRALAEVAHL	HLAGEDLRNWRSEAEM	R	A	L	L	R	N	4	1	0	1	0	0	2	1	1	0	3	0	0	0	0	0	0	0	0	1
ALAEVINER	9	0	1013.55	2	0.00038956	134.81	AT4G13200.1	AT4G13200.1	yes	yes	138430000	14235000	19299000	12688000	24306000	29743000	15259000	16755000	6150700			LDAFFLGKALAEVINE	LAEVINERIESTVGEV	K	A	L	E	R	I	2	1	1	0	0	0	2	0	0	1	1	0	0	0	0	0	0	0	0	1
ALAFDEFGRPFIILR	15	1	1763.97	2	2.6536e-91	277.96	AT1G24510.1;AT1G67760.1	AT1G24510.1	yes	no	394250000	19400000	8905800	32550000	130670000	107390000	70615000	10517000	14206000			________________	GRPFIILREQDQKTRL	M	A	L	L	R	E	2	2	0	1	0	0	1	1	0	2	2	0	0	3	1	0	0	0	0	0
ALAGQTNESFFTANADALSSR	21	0	2170.03	2;3	6.8258e-135	347.55	AT3G03780.3;AT3G03780.2;AT3G03780.1	AT3G03780.3	yes	no	514630000	75622000	67566000	68277000	113610000	69735000	45631000	42567000	31622000			VEVDALAKALAGQTNE	NADALSSRRSSPRVTN	K	A	L	S	R	R	5	1	2	1	0	1	1	1	0	0	2	0	0	2	0	3	2	0	0	0
ALALELAK	8	0	827.512	2	0.02649	80.229	AT1G10310.1	AT1G10310.1	yes	yes	18269000	2639300	0	0	3718100	7154400	0	1850200	2906500			GVSKGLGRALALELAK	ALALELAKRGHTVIGC	R	A	L	A	K	R	3	0	0	0	0	0	1	0	0	0	3	1	0	0	0	0	0	0	0	0
ALALGASGIFIGR	13	0	1244.72	2	4.8576e-24	177.91	AT3G14415.3;AT3G14415.1;AT3G14415.2;AT3G14420.2;AT3G14420.1;AT3G14420.4;AT3G14420.3;AT3G14420.5;AT3G14420.6	AT3G14420.2	no	no	1520100000	169720000	95204000	173190000	552640000	68082000	206840000	77380000	177000000			RRGTDVFKALALGASG	ASGIFIGRPVVFSLAA	K	A	L	G	R	P	3	1	0	0	0	0	0	3	0	2	2	0	0	1	0	1	0	0	0	0
ALALGEEPEK	10	0	1055.55	2	0.00092203	103.56	AT4G10790.1	AT4G10790.1	yes	yes	26401000	2560000	3810900	6182600	4458700	5060500	0	4328600	0			RVRMRQEKALALGEEP	ALGEEPEKGPDVTQVL	K	A	L	E	K	G	2	0	0	0	0	0	3	1	0	0	2	1	0	0	1	0	0	0	0	0
ALASYMFNTEEALVR	15	0	1713.84	2	8.7944e-36	208.46	AT5G15450.1	AT5G15450.1	yes	yes	64853000	0	10373000	0	21277000	0	10363000	7839300	15002000			VGKTELAKALASYMFN	NTEEALVRIDMSEYME	K	A	L	V	R	I	3	1	1	0	0	0	2	0	0	0	2	0	1	1	0	1	1	0	1	1
ALAVINPGNPTGQVLSEENQR	21	0	2206.13	2;3	1.0526e-88	284.24	AT1G17290.1	AT1G17290.1	yes	yes	653740000	69394000	73196000	69204000	86452000	144160000	59759000	98608000	52971000			RSKGITVRALAVINPG	VLSEENQRDVVKFCKQ	R	A	L	Q	R	D	2	1	3	0	0	2	2	2	0	1	2	0	0	0	2	1	1	0	0	2
ALAYDPLFITSDK	13	0	1452.75	2	0.00028699	92.866	AT2G01290.1	AT2G01290.1	yes	yes	8056300	0	0	0	0	0	0	1207300	6849000			________________	PLFITSDKSLSAFDVA	M	A	L	D	K	S	2	0	0	2	0	0	0	0	0	1	2	1	0	1	1	1	1	0	1	0
ALCADHEVR	9	0	1069.5	2	0.00064796	127.46	AT1G15930.2;AT1G15930.1	AT1G15930.2	yes	no	118670000	17764000	10615000	25322000	6855300	28278000	20928000	3844400	5064200			PDYVKLVKALCADHEV	LCADHEVRLLTVPSAK	K	A	L	V	R	L	2	1	0	1	1	0	1	0	1	0	1	0	0	0	0	0	0	0	0	1
ALCADHSIK	9	0	1013.5	2	0.0013721	116.25	AT2G32060.3;AT2G32060.2;AT2G32060.1	AT2G32060.3	yes	no	106730000	22609000	0	21069000	16873000	19367000	15547000	4372400	6889200			PDYVKLVKALCADHSI	LCADHSIKLLTVPSAK	K	A	L	I	K	L	2	0	0	1	1	0	0	0	1	1	1	1	0	0	0	1	0	0	0	0
ALCGLTAGAIGACVGSPADLALIR	24	0	2326.21	2;3	4.717e-62	247.38	AT5G19760.1	AT5G19760.1	yes	yes	142060000	11351000	6567800	4577700	74890000	23160000	7709900	3513800	10285000			KPLPLYQKALCGLTAG	PADLALIRMQADNTLP	K	A	L	I	R	M	6	1	0	1	2	0	0	4	0	2	4	0	0	0	1	1	1	0	0	1
ALCIPGASVHWYDK	14	0	1615.78	3	0.063922	22.097	AT2G37690.1	AT2G37690.1	yes	yes	8218900	0	0	0	0	8218900	0	0	0			LAHRLIARALCIPGAS	ASVHWYDKPEMRKQRK	R	A	L	D	K	P	2	0	0	1	1	0	0	1	1	1	1	1	0	0	1	1	0	1	1	1
ALCLLTTGQNVTR	13	0	1445.77	2	8.0899e-05	141.27	AT5G13030.1	AT5G13030.1	yes	yes	26133000	0	3365800	0	22767000	0	0	0	0			CLGIPTTRALCLLTTG	TTGQNVTRDMFYDGNP	R	A	L	T	R	D	1	1	1	0	1	1	0	1	0	0	3	0	0	0	0	0	3	0	0	1
ALCTGEK	7	0	777.369	2	0.046056	88.029	AT2G21130.1;AT4G34960.1;AT4G32420.4;AT4G32420.3;AT4G32420.1;AT2G29960.2;AT2G29960.1;AT3G62030.1;AT3G62030.2;AT3G62030.3;AT4G34870.1;AT4G38740.1;AT5G13120.2;AT5G13120.1;AT5G58710.1	AT3G62030.1	no	no	33104000	0	0	0	1939500	0	24335000	0	6828900			PKTVENFRALCTGEKK	RALCTGEKKYGYKGSS	R	A	L	E	K	K	1	0	0	0	1	0	1	1	0	0	1	1	0	0	0	0	1	0	0	0
ALCTGER	7	0	805.375	2	0.01152	114.19	AT2G16600.1;AT2G16600.2	AT2G16600.1	yes	no	32931000	3099800	2684500	5993400	2768500	8301100	3981800	3175900	2926000			PETAENFRALCTGERG	RALCTGERGIGKQGKP	R	A	L	E	R	G	1	1	0	0	1	0	1	1	0	0	1	0	0	0	0	0	1	0	0	0
ALDAGEGFSSSAK	13	0	1238.58	2	0.0067513	68.069	AT3G13870.1;AT3G13870.2	AT3G13870.1	yes	no	37049000	4389200	6986200	7056200	3932000	9776500	0	4909400	0			NFKNAFEKALDAGEGF	EGFSSSAKSCAQSCIS	K	A	L	A	K	S	3	0	0	1	0	0	1	2	0	0	1	1	0	1	0	3	0	0	0	0
ALDDLGEGIFYR	12	0	1367.67	2	0.006233	87.258	AT4G39510.1	AT4G39510.1	yes	yes	11433000	0	0	0	0	6408200	3665100	0	1359500			MPEVEYAKALDDLGEG	LGEGIFYRHIKPKFFW	K	A	L	Y	R	H	1	1	0	2	0	0	1	2	0	1	2	0	0	1	0	0	0	0	1	0
ALDEHLITHPSDVDALR	17	0	1900.96	3;4	1.6058e-19	124.29	AT3G53560.1	AT3G53560.1	yes	yes	136380000	12385000	0	3347300	43817000	61959000	14870000	0	0			VTLEEEERALDEHLIT	PSDVDALRSLMEVKIK	R	A	L	L	R	S	2	1	0	3	0	0	1	0	2	1	3	0	0	0	1	1	1	0	0	1
ALDFVLR	7	0	832.481	2	0.0077835	149.06	AT5G13410.1	AT5G13410.1	yes	yes	157290000	9761700	27500000	17633000	55548000	17169000	2035700	18982000	8661400			PMTFSGQRALDFVLRN	RALDFVLRNQGLIDKT	R	A	L	L	R	N	1	1	0	1	0	0	0	0	0	0	2	0	0	1	0	0	0	0	0	1
ALDICVK	7	0	817.437	1	0.025198	68.915	AT1G75270.1	AT1G75270.1	yes	yes	12345000	0	0	0	1984100	5286500	0	0	5074600			________________	MALDICVKVAVGAPDV	M	A	L	V	K	V	1	0	0	1	1	0	0	0	0	1	1	1	0	0	0	0	0	0	0	1
ALDIHNVLR	9	0	1049.6	2	0.0014911	114.78	AT1G12210.1	AT1G12210.1	yes	yes	227140000	29943000	8208400	20064000	105510000	33064000	16489000	8263000	5595100			DEKNKNQRALDIHNVL	LDIHNVLRRKKFVLLL	R	A	L	L	R	R	1	1	1	1	0	0	0	0	1	1	2	0	0	0	0	0	0	0	0	1
ALDINER	7	0	829.429	2	0.011235	114.72	AT4G28080.1;AT1G01320.2;AT1G01320.1;AT1G15290.1	AT4G28080.1	no	no	49164000	5916700	7265400	10137000	7903500	0	9389100	0	8552400			QATIYQQKALDINERE	KALDINERELGLDHPD	K	A	L	E	R	E	1	1	1	1	0	0	1	0	0	1	1	0	0	0	0	0	0	0	0	0
ALDINTHLIFPLGETAAAIR	20	0	2135.17	3	0.012604	54.658	AT1G70070.1	AT1G70070.1	yes	yes	7548900	0	0	0	7548900	0	0	0	0			SNVIHESRALDINTHL	GETAAAIRGENELWLA	R	A	L	I	R	G	4	1	1	1	0	0	1	1	1	3	3	0	0	1	1	0	2	0	0	0
ALDIYQER	8	0	1006.51	2	0.010972	100.45	AT4G20130.1	AT4G20130.1	yes	yes	22956000	0	5711400	5982600	0	5068500	6193100	0	0			MFIGKIIKALDIYQER	ALDIYQERLLY_____	K	A	L	E	R	L	1	1	0	1	0	1	1	0	0	1	1	0	0	0	0	0	0	0	1	0
ALDLASKPEGTGTPTK	16	1	1584.84	2;3	4.2216e-31	194.86	AT2G37660.1	AT2G37660.1	yes	yes	1132700000	65369000	166000000	65746000	532850000	52656000	33253000	120640000	96201000			QLEEAKFKALDLASKP	EGTGTPTKDFKALFTQ	K	A	L	T	K	D	2	0	0	1	0	0	1	2	0	0	2	2	0	0	2	1	3	0	0	0
ALDLGNLFEEEEGFK	15	0	1709.81	2	6.1529e-11	181.66	AT5G21326.1	AT5G21326.1	yes	yes	69041000	7043600	11053000	9470900	5084600	17084000	8469700	2788700	8046700			FELISMSRALDLGNLF	FEEEEGFKRETRFAAK	R	A	L	F	K	R	1	0	1	1	0	0	4	2	0	0	3	1	0	2	0	0	0	0	0	0
ALDLNLYVPVALQLLLTCGK	20	0	2213.25	2;3	1.5403e-24	136.81	AT2G10940.2;AT2G10940.1	AT2G10940.2	yes	no	27992000	0	0	0	27992000	0	0	0	0			LCTTLKLKALDLNLYV	QLLLTCGKNPPPGYTC	K	A	L	G	K	N	2	0	1	1	1	1	0	1	0	0	7	1	0	0	1	0	1	0	1	2
ALDLQTGGSR	10	0	1016.53	2	0.0018333	92.439	AT1G56500.1	AT1G56500.1	yes	yes	2510200	0	0	0	1478200	0	0	1032000	0			DSESSSIRALDLQTGG	DLQTGGSRLLAGGDPY	R	A	L	S	R	L	1	1	0	1	0	1	0	2	0	0	2	0	0	0	0	1	1	0	0	0
ALDLVEFTGSVSQAIPGPR	19	0	1956.03	2;3	3.6713e-35	165.73	AT5G08540.1	AT5G08540.1	yes	yes	49751000	0	0	0	42380000	7370300	0	0	0			DMPWIQEKALDLVEFT	SQAIPGPRVGSSKLPW	K	A	L	P	R	V	2	1	0	1	0	1	1	2	0	1	2	0	0	1	2	2	1	0	0	2
ALDLVPEK	8	0	883.501	2	0.012967	95.909	AT1G43670.1	AT1G43670.1	yes	yes	396590000	17827000	19755000	90929000	18898000	156480000	24225000	56870000	11605000			QAFTGKKRALDLVPEK	ALDLVPEKIHERSPIF	R	A	L	E	K	I	1	0	0	1	0	0	1	0	0	0	2	1	0	0	1	0	0	0	0	1
ALDMNTAEDAIVR	13	0	1417.69	2;3	1.1183e-55	215.06	AT5G54770.1	AT5G54770.1	yes	yes	4118500000	613020000	719070000	519260000	380160000	974780000	239820000	365650000	306790000			IDHVPGMKALDMNTAE	TAEDAIVRLTREVVPG	K	A	L	V	R	L	3	1	1	2	0	0	1	0	0	1	1	0	1	0	0	0	1	0	0	1
ALDNLQTENEDQR	13	0	1544.71	2	5.8685e-17	185.96	AT3G13860.1	AT3G13860.1	yes	yes	49042000	10196000	7511600	9814300	0	12872000	0	8648000	0			VALLYATKALDNLQTE	QTENEDQRRGVQIVQN	K	A	L	Q	R	R	1	1	2	2	0	2	2	0	0	0	2	0	0	0	0	0	1	0	0	0
ALDPAVLSR	9	0	940.534	2	0.0050521	91.318	AT4G35310.1;AT2G17290.1;AT4G38230.1;AT4G38230.3;AT4G38230.2	AT4G35310.1	yes	no	25455000	0	0	0	11445000	6156900	0	7853200	0			ENGVAPDRALDPAVLS	LDPAVLSRLKQFSAMN	R	A	L	S	R	L	2	1	0	1	0	0	0	0	0	0	2	0	0	0	1	1	0	0	0	1
ALDPEQQQPISSVSR	15	0	1653.83	2	0.00011617	78.903	AT5G17010.2;AT5G17010.4;AT5G17010.3;AT5G17010.1	AT5G17010.2	yes	no	0	0	0	0	0	0	0	0	0			________________	QPISSVSRESSGEISP	M	A	L	S	R	E	1	1	0	1	0	3	1	0	0	1	1	0	0	0	2	3	0	0	0	1
ALDQTGNVDFK	11	0	1206.59	2	0.0025576	84.213	AT5G39340.1	AT5G39340.1	yes	yes	0	0	0	0	0	0	0	0	0			KLISNMARALDQTGNV	QTGNVDFKLVGSSVHQ	R	A	L	F	K	L	1	0	1	2	0	1	0	1	0	0	1	1	0	1	0	0	1	0	0	1
ALDSALDQNLK	11	0	1186.62	2	2.1035e-10	175.51	AT4G12060.1	AT4G12060.1	yes	yes	518220000	61467000	74418000	86696000	0	94077000	50034000	92674000	58854000			PLTEDAQRALDSALDQ	SALDQNLKAGGIGEVM	R	A	L	L	K	A	2	0	1	2	0	1	0	0	0	0	3	1	0	0	0	1	0	0	0	0
ALDSAVPLREPLK	13	1	1407.81	2;3	0.0003813	116.52	AT4G36810.1	AT4G36810.1	yes	yes	140260000	17161000	13197000	14073000	54890000	6686300	22336000	4410800	7503800			TKAELVNKALDSAVPL	VPLREPLKIHEAMRYS	K	A	L	L	K	I	2	1	0	1	0	0	1	0	0	0	3	1	0	0	2	1	0	0	0	1
ALDSGLDVPYDCNLGVCMTCPAK	23	0	2555.12	2	2.7203e-21	125.5	AT4G14890.1	AT4G14890.1	yes	yes	9944900	0	5368400	0	4576500	0	0	0	0			PDETILSKALDSGLDV	VCMTCPAKLVTGTVDQ	K	A	L	A	K	L	2	0	1	3	3	0	0	2	0	0	3	1	1	0	2	1	1	0	1	2
ALDSITEVVQTIR	13	0	1443.79	2	2.8598e-12	175.15	AT5G58140.2;AT5G58140.1;AT5G58140.3;AT5G58140.4	AT5G58140.2	yes	no	101320000	13496000	22786000	0	6107000	23522000	20160000	2851100	12397000			YDARQKEKALDSITEV	TEVVQTIRHRKSQVQE	K	A	L	I	R	H	1	1	0	1	0	1	1	0	0	2	1	0	0	0	0	1	2	0	0	2
ALDSLFTADHIR	12	0	1357.7	3	0.0011578	58.17	AT2G22125.1	AT2G22125.1	yes	yes	10164000	5068300	0	0	0	5096000	0	0	0			GARYSAAKALDSLFTA	LFTADHIRNAESSRQA	K	A	L	I	R	N	2	1	0	2	0	0	0	0	1	1	2	0	0	1	0	1	1	0	0	0
ALDSQIAALSEDIVK	15	0	1571.84	2;3	2.2851e-46	227.48	AT4G32260.1	AT4G32260.1	yes	yes	3149600000	231760000	671500000	352990000	429700000	464020000	388620000	341970000	268980000			SQKEETIKALDSQIAA	ALSEDIVKKVLPS___	K	A	L	V	K	K	3	0	0	2	0	1	1	0	0	2	2	1	0	0	0	2	0	0	0	1
ALDSVER	7	0	788.403	2	0.025832	101.69	AT3G01480.1;AT3G01480.2	AT3G01480.1	yes	no	26294000	5177400	6580700	4357100	0	6141400	0	4037400	0			SLKIAGVKALDSVERN	KALDSVERNVRQASRT	K	A	L	E	R	N	1	1	0	1	0	0	1	0	0	0	1	0	0	0	0	1	0	0	0	1
ALDTLDLSK	9	0	974.528	2	0.0057329	88.948	AT1G33590.1	AT1G33590.1	yes	yes	171830000	16906000	19744000	31383000	22516000	41984000	0	24612000	14689000			PNFLSNFKALDTLDLS	LDTLDLSKNRFSGVIP	K	A	L	S	K	N	1	0	0	2	0	0	0	0	0	0	3	1	0	0	0	1	1	0	0	0
ALDTTGTVDFSQVGASVHQLK	21	0	2173.1	3	0.0010968	56.428	AT3G29350.2;AT3G29350.1	AT3G29350.2	yes	no	0	0	0	0	0	0	0	0	0			KLISNMARALDTTGTV	GASVHQLKGSSSSVGA	R	A	L	L	K	G	2	0	0	2	0	2	0	2	1	0	2	1	0	1	0	2	3	0	0	3
ALDTVEDDTSIPTDEK	16	0	1747.8	2	0.00068986	96.745	AT4G34640.1	AT4G34640.1	yes	yes	4602000	0	0	0	0	0	0	4602000	0			CVFYLVLRALDTVEDD	TSIPTDEKVPILIAFH	R	A	L	E	K	V	1	0	0	4	0	0	2	0	0	1	1	1	0	0	1	1	3	0	0	1
ALDTVVESYFDGK	13	0	1442.69	2	1.6053e-11	164.43	AT4G18240.1	AT4G18240.1	yes	yes	5570500	0	0	0	0	5570500	0	0	0			YDRVRDLRALDTVVES	VESYFDGKLYKNKIWI	R	A	L	G	K	L	1	0	0	2	0	0	1	1	0	0	1	1	0	1	0	1	1	0	1	2
ALDWGPGGGPDLIVDDGGDATLLIHEGVK	29	0	2886.44	3	9.8399e-37	145.65	AT3G23810.1;AT4G13940.1;AT4G13940.4;AT4G13940.2	AT4G13940.1	no	no	604580000	23122000	56727000	69608000	117270000	220110000	69506000	26808000	21433000			EYWWCTERALDWGPGG	LLIHEGVKAEEIFEKT	R	A	L	V	K	A	2	0	0	5	0	0	1	7	1	2	4	1	0	0	2	0	1	1	0	2
ALDYAIR	7	0	820.444	2	0.068818	74.396	AT4G10840.1;AT4G10840.2	AT4G10840.1	yes	no	9955700	0	0	2941600	0	4162700	2851400	0	0			ASGEGPNKALDYAIRA	KALDYAIRATKSFERC	K	A	L	I	R	A	2	1	0	1	0	0	0	0	0	1	1	0	0	0	0	0	0	0	1	0
ALDYDTLNENVK	12	0	1393.67	2	1.954e-25	214.93	AT1G23310.1;AT1G23310.2	AT1G23310.1	yes	no	3715800000	515030000	510680000	552810000	406980000	696470000	287640000	503240000	242920000			________________	DTLNENVKKCQYAVRG	K	A	L	V	K	K	1	0	2	2	0	0	1	0	0	0	2	1	0	0	0	0	1	0	1	1
ALDYESLNENVK	12	0	1393.67	2	2.3365e-05	144.77	AT1G70580.4;AT1G70580.3;AT1G70580.2;AT1G70580.1	AT1G70580.4	yes	no	3203800000	515030000	510680000	552810000	406980000	678180000	287640000	9584300	242920000			________________	ESLNENVKNCQYAVRG	K	A	L	V	K	N	1	0	2	1	0	0	2	0	0	0	2	1	0	0	0	1	0	0	1	1
ALDYVTEK	8	0	937.476	2	0.0020588	135.84	AT2G42530.1	AT2G42530.1	yes	yes	128290000	12636000	24479000	22000000	22930000	18797000	9414600	18032000	0			TATEEAKKALDYVTEK	ALDYVTEKGKEAGNKA	K	A	L	E	K	G	1	0	0	1	0	0	1	0	0	0	1	1	0	0	0	0	1	0	1	1
ALEAFQLDPSK	11	0	1217.63	2	0.0055092	75.387	AT5G26780.1;AT5G26780.3;AT5G26780.2	AT5G26780.1	yes	no	8273900	3241200	0	0	5032700	0	0	0	0			AETLCQKRALEAFQLD	AFQLDPSKWGVNVQSL	R	A	L	S	K	W	2	0	0	1	0	1	1	0	0	0	2	1	0	1	1	1	0	0	0	0
ALEASEIPR	9	0	984.524	2	0.0036347	96.253	AT2G06050.3;AT2G06050.2;AT2G06050.1	AT2G06050.3	yes	no	38051000	4016500	3570400	5348600	9860000	3443100	4899000	4284100	2628900			HVKYPKPRALEASEIP	LEASEIPRVVEDYCLS	R	A	L	P	R	V	2	1	0	0	0	0	2	0	0	1	1	0	0	0	1	1	0	0	0	0
ALEAVLPK	8	0	839.512	2	0.016223	91.626	AT3G44110.1	AT3G44110.1	yes	yes	170210000	29700000	12394000	40881000	9983300	36837000	23845000	5142200	11427000			SLSPDQTKALEAVLPK	ALEAVLPKPSTAQLSD	K	A	L	P	K	P	2	0	0	0	0	0	1	0	0	0	2	1	0	0	1	0	0	0	0	1
ALEDETR	7	0	832.393	2	0.01152	114.19	AT1G78900.2;AT1G78900.1	AT1G78900.2	yes	no	37812000	4978000	4803600	6097900	3481000	7736900	7162200	3180500	371360			DDLNAGFRALEDETR_	RALEDETR________	R	A	L	T	R	-	1	1	0	1	0	0	2	0	0	0	1	0	0	0	0	0	1	0	0	0
ALEDSIAVLDK	11	0	1172.63	2	0.00089176	111.06	AT5G26360.1	AT5G26360.1	yes	yes	210410000	26905000	30251000	37003000	21839000	50213000	8767200	26487000	8949500			VICRAYIKALEDSIAV	DSIAVLDKIAMSIDIN	K	A	L	D	K	I	2	0	0	2	0	0	1	0	0	1	2	1	0	0	0	1	0	0	0	1
ALEEEIEDIGGHLNAYTSR	19	0	2116.01	2;3	1.1302e-78	241.89	AT3G02090.1;AT3G02090.2	AT3G02090.1	yes	no	241160000	10677000	18330000	12328000	54232000	96882000	40868000	0	7842100			GTDRRTVRALEEEIED	HLNAYTSREQTTYYAK	R	A	L	S	R	E	2	1	1	1	0	0	4	2	1	2	2	0	0	0	0	1	1	0	1	0
ALEEGIEAYDK	11	0	1236.59	2	1.1395e-09	166.33	AT1G62780.1	AT1G62780.1	yes	yes	605230000	81624000	77271000	97214000	76496000	114640000	60013000	64891000	33084000			IELETLQKALEEGIEA	EGIEAYDKMQNELMTA	K	A	L	D	K	M	2	0	0	1	0	0	3	1	0	1	1	1	0	0	0	0	0	0	1	0
ALEELDSLFLR	11	0	1304.7	2	1.278e-09	164.96	AT2G26340.1;AT2G26340.2	AT2G26340.1	yes	no	127590000	5544900	21246000	18448000	0	27551000	18010000	10550000	26243000			DDVDRCLRALEELDSL	ELDSLFLRASRKDSNA	R	A	L	L	R	A	1	1	0	1	0	0	2	0	0	0	4	0	0	1	0	1	0	0	0	0
ALEENCTPK	9	0	1060.49	2	0.031778	66.073	AT4G13780.1	AT4G13780.1	yes	yes	19560000	2187100	1966800	4282800	3204300	6393400	0	1525700	0			YGTATETKALEENCTP	LEENCTPKEICDKYHA	K	A	L	P	K	E	1	0	1	0	1	0	2	0	0	0	1	1	0	0	1	0	1	0	0	0
ALEEQYGGEEELPQTNPGFNNNPPFK	26	0	2918.34	3;4	0.0076339	36.483	AT5G06600.2;AT5G06600.1;AT5G06600.3	AT5G06600.2	yes	no	58573000	13114000	4549700	26692000	0	7562500	0	6653900	0			VTKEDLKRALEEQYGG	FNNNPPFKFTKYSNAY	R	A	L	F	K	F	1	0	4	0	0	2	5	3	0	0	2	1	0	2	4	0	1	0	1	0
ALEESNYELEGK	12	0	1380.64	2	0.00013282	152.97	CON__P13645;CON__P02535-1	CON__P13645	yes	no	93862000	51430000	0	31875000	4990100	0	5567000	0	0		+	ASYLDKVRALEESNYE	SNYELEGKIKEWYEKH	R	A	L	G	K	I	1	0	1	0	0	0	4	1	0	0	2	1	0	0	0	1	0	0	1	0
ALEFGHAVVVVVNK	14	0	1480.84	2	1.517e-08	134.84	AT5G13650.1;AT5G13650.2	AT5G13650.1	yes	no	12871000	0	0	0	12871000	0	0	0	0			QTRFVLKKALEFGHAV	AVVVVVNKIDRPSARP	K	A	L	N	K	I	2	0	1	0	0	0	1	1	1	0	1	1	0	1	0	0	0	0	0	5
ALEFHGR	7	0	828.424	2	0.023947	102.98	AT1G48920.1	AT1G48920.1	yes	yes	29948000	0	0	0	15091000	14856000	0	0	0			ASSEEAQKALEFHGRP	KALEFHGRPLLGREIR	K	A	L	G	R	P	1	1	0	0	0	0	1	1	1	0	1	0	0	1	0	0	0	0	0	0
ALEFSELLK	9	0	1048.58	2	0.01993	70.919	AT2G32240.1	AT2G32240.1	yes	yes	9797200	0	0	0	0	9797200	0	0	0			HADSESQKALEFSELL	LEFSELLKSTKESAKE	K	A	L	L	K	S	1	0	0	0	0	0	2	0	0	0	3	1	0	1	0	1	0	0	0	0
ALEGADLVIIPAGVPR	16	0	1589.91	2;3	2.4308e-26	190.15	AT1G53240.1;AT3G15020.1;AT3G15020.2	AT1G53240.1	no	no	4078600000	493060000	636050000	457400000	436160000	851470000	440370000	417640000	346440000			MGDDNLAKALEGADLV	IIPAGVPRKPGMTRDD	K	A	L	P	R	K	3	1	0	1	0	0	1	2	0	2	2	0	0	0	2	0	0	0	0	2
ALEIAEK	7	0	772.433	2	0.010754	105.39	AT3G08590.2;AT3G08590.1	AT3G08590.2	yes	no	20634000	0	0	0	0	0	15922000	0	4711800			FNVQPKMKALEIAEKA	KALEIAEKARDAILSG	K	A	L	E	K	A	2	0	0	0	0	0	2	0	0	1	1	1	0	0	0	0	0	0	0	0
ALEICVK	7	0	831.452	1;2	0.016186	84.699	AT1G19570.1;AT1G19570.2	AT1G19570.1	yes	no	284020000	33461000	4262800	23786000	21673000	100890000	46157000	9820600	43970000			________________	MALEICVKAAVGAPDH	M	A	L	V	K	A	1	0	0	0	1	0	1	0	0	1	1	1	0	0	0	0	0	0	0	1
ALEIDPNNR	9	0	1040.53	2	0.005633	89.296	AT3G25230.1;AT3G25230.2	AT3G25230.1	yes	no	43375000	0	0	14252000	11629000	0	7968000	9526400	0			LAEFDVKKALEIDPNN	LEIDPNNREVKLEQKR	K	A	L	N	R	E	1	1	2	1	0	0	1	0	0	1	1	0	0	0	1	0	0	0	0	0
ALEIEMLQR	9	0	1101.59	2	0.0033508	98.299	AT5G20830.2;AT5G20830.1	AT5G20830.2	yes	no	5544000	0	0	0	0	5544000	0	0	0			VYILDQVRALEIEMLQ	LEIEMLQRIKQQGLNI	R	A	L	Q	R	I	1	1	0	0	0	1	2	0	0	1	2	0	1	0	0	0	0	0	0	0
ALEIGEK	7	0	758.417	2	0.05569	81.784	AT1G09780.1	AT1G09780.1	yes	yes	364390000	15474000	10536000	24439000	10608000	0	23168000	0	280170000			FNVQPKMKALEIGEKA	KALEIGEKARDAILSG	K	A	L	E	K	A	1	0	0	0	0	0	2	1	0	1	1	1	0	0	0	0	0	0	0	0
ALELAEAIGGK	11	0	1070.6	2	0.0020587	93.111	AT3G06350.1	AT3G06350.1	yes	yes	66699000	7879500	8513300	8832700	12161000	14856000	8638600	5818100	0			IANRTYERALELAEAI	LAEAIGGKALSLTDLD	R	A	L	G	K	A	3	0	0	0	0	0	2	2	0	1	2	1	0	0	0	0	0	0	0	0
ALELIASHLR	10	0	1121.66	2	0.063111	52.255	AT3G04610.1	AT3G04610.1	yes	yes	5770300	0	3707300	0	0	2063100	0	0	0			GEPTSVHRALELIASH	ELIASHLRKFLVDRSI	R	A	L	L	R	K	2	1	0	0	0	0	1	0	1	1	3	0	0	0	0	1	0	0	0	0
ALELWQTLK	9	0	1100.62	2	0.00217	107.66	AT5G52240.1;AT5G52240.2	AT5G52240.1	yes	no	90047000	7227600	11390000	10274000	17223000	14729000	12770000	9800000	6633800			________________	LELWQTLKEAIHAYTG	M	A	L	L	K	E	1	0	0	0	0	1	1	0	0	0	3	1	0	0	0	0	1	1	0	0
ALENEMSPILVVATNR	16	0	1755.92	2	0.0063224	62.088	AT5G67630.1	AT5G67630.1	yes	yes	5453100	0	5453100	0	0	0	0	0	0			ECFSFLNRALENEMSP	ILVVATNRGVTTIRGT	R	A	L	N	R	G	2	1	2	0	0	0	2	0	0	1	2	0	1	0	1	1	1	0	0	2
ALENTSTPVGDLPEDK	16	0	1684.82	2	3.6523e-32	196.38	AT4G20850.1	AT4G20850.1	yes	yes	266130000	48293000	40304000	37644000	36298000	67312000	0	36282000	0			VSPYSVRRALENTSTP	VGDLPEDKLTTGQGLM	R	A	L	D	K	L	1	0	1	2	0	0	2	1	0	0	2	1	0	0	2	1	2	0	0	1
ALEPSGVISNYTN	13	0	1363.66	2	5.612e-07	145.9	AT3G25770.1	AT3G25770.1	yes	yes	442710000	44208000	0	55022000	54912000	67058000	68391000	39111000	114010000			IEPAPEAKALEPSGVI	GVISNYTN________	K	A	L	T	N	-	1	0	2	0	0	0	1	1	0	1	1	0	0	0	1	2	1	0	1	1
ALEQQEAAR	9	0	1014.51	2	0.0017029	112.17	AT4G28080.1	AT4G28080.1	yes	yes	8351100	1285700	1458800	1716700	1089400	1808000	149670	842710	0			WLEYFESKALEQQEAA	LEQQEAARNGTPKPDA	K	A	L	A	R	N	3	1	0	0	0	2	2	0	0	0	1	0	0	0	0	0	0	0	0	0
ALESANLGGDK	11	0	1073.54	2	0.00091637	110.53	AT5G46290.2;AT5G46290.1;AT5G46290.3	AT5G46290.2	yes	no	282810000	35177000	38995000	67500000	30696000	51232000	24245000	34970000	0			YCIVAGKKALESANLG	SANLGGDKLNTIDKRK	K	A	L	D	K	L	2	0	1	1	0	0	1	2	0	0	2	1	0	0	0	1	0	0	0	0
ALESLTGAVFQRPPLISAVK	20	1	2096.2	3	4.881e-10	104.84	AT3G57150.1	AT3G57150.1	yes	yes	51941000	0	0	0	51941000	0	0	0	0			PDVAKVARALESLTGA	PPLISAVKRQLRIRTI	R	A	L	V	K	R	3	1	0	0	0	1	1	1	0	1	3	1	0	1	2	2	1	0	0	2
ALESQIDDK	9	0	1017.5	2	0.0088783	81.548	AT2G24420.2;AT2G24420.1	AT2G24420.2	yes	no	23863000	6767400	6418700	0	0	7471100	3206200	0	0			DQLNAKIRALESQIDD	LESQIDDKTKELKGRE	R	A	L	D	K	T	1	0	0	2	0	1	1	0	0	1	1	1	0	0	0	1	0	0	0	0
ALESQIDEK	9	0	1031.51	2	0.038513	73.208	AT4G31340.2;AT4G31340.1	AT4G31340.2	yes	no	26695000	0	5694400	8486700	0	7141400	0	5373000	0			DQLNAKIRALESQIDE	LESQIDEKTREVQGKD	R	A	L	E	K	T	1	0	0	1	0	1	2	0	0	1	1	1	0	0	0	1	0	0	0	0
ALETAFAQYGDVIDSK	16	0	1726.84	2;3	1.1753e-51	229.97	AT2G21660.1;AT2G21660.2	AT2G21660.1	yes	no	4605100000	548830000	796990000	547550000	785760000	809520000	340420000	511160000	264880000			LAWATDDRALETAFAQ	YGDVIDSKIINDRETG	R	A	L	S	K	I	3	0	0	2	0	1	1	1	0	1	1	1	0	1	0	1	1	0	1	1
ALETILPSDDDFPYTIR	17	0	1964.97	2	6.4123e-34	193.23	AT3G03710.1	AT3G03710.1	yes	yes	216960000	30476000	40506000	29444000	9852500	45003000	27033000	10516000	24132000			GHGTLAERALETILPS	DDFPYTIRVESTVIES	R	A	L	I	R	V	1	1	0	3	0	0	1	0	0	2	2	0	0	1	2	1	2	0	1	0
ALEVIHGR	8	0	893.508	2	0.0013317	162.07	AT5G54270.1	AT5G54270.1	yes	yes	1924600000	147660000	93633000	242650000	303670000	599700000	188580000	140330000	208350000			PEAFAKNRALEVIHGR	ALEVIHGRWAMLGAFG	R	A	L	G	R	W	1	1	0	0	0	0	1	1	1	1	1	0	0	0	0	0	0	0	0	1
ALEVIPR	7	0	796.481	2	0.0096481	117.7	AT3G11830.1;AT3G11830.2	AT3G11830.1	yes	no	131420000	16693000	23301000	24603000	602760	34874000	20570000	1888700	8885600			LFINSYAKALEVIPRQ	KALEVIPRQLCDNAGF	K	A	L	P	R	Q	1	1	0	0	0	0	1	0	0	1	1	0	0	0	1	0	0	0	0	1
ALEVLQK	7	0	799.48	2	0.058968	79.939	AT1G12470.1;AT1G18370.1	AT1G12470.1	yes	no	54740000	0	54740000	0	0	0	0	0	0			IQQGEAKKALEVLQKS	KALEVLQKSSVSVELQ	K	A	L	Q	K	S	1	0	0	0	0	1	1	0	0	0	2	1	0	0	0	0	0	0	0	1
ALEVVQYLK	9	0	1061.61	2	0.013547	77.674	AT2G41740.1	AT2G41740.1	yes	yes	32720000	1168200	7512400	3021100	707120	16142000	4169400	0	0			SNIQERAKALEVVQYL	LEVVQYLKDKYHEGTC	K	A	L	L	K	D	1	0	0	0	0	1	1	0	0	0	2	1	0	0	0	0	0	0	1	2
ALEVYQGFK	9	0	1053.55	2	0.0012976	117.17	AT1G21130.1;AT1G21130.2;AT1G21120.1;AT1G21110.1	AT1G21130.1	yes	no	75191000	10124000	8236200	4890900	7833700	31414000	6893800	1878800	3919600			FTIAVVKKALEVYQGF	LEVYQGFKGVNVLVDV	K	A	L	F	K	G	1	0	0	0	0	1	1	1	0	0	1	1	0	1	0	0	0	0	1	1
ALEWLVDALK	10	0	1156.65	2	0.0064019	75.378	AT5G24020.1	AT5G24020.1	yes	yes	56787000	10411000	7689800	10503000	0	0	7778800	6899800	13505000			LPMGFGGKALEWLVDA	EWLVDALKTRPEGSPD	K	A	L	L	K	T	2	0	0	1	0	0	1	0	0	0	3	1	0	0	0	0	0	1	0	1
ALEYEDFDK	9	0	1128.5	2	0.0024344	105.57	AT1G09780.1	AT1G09780.1	yes	yes	457510000	63117000	85768000	94915000	36913000	94146000	15433000	45178000	22037000			DRMVMHAKALEYEDFD	LEYEDFDKFDRVRYPK	K	A	L	D	K	F	1	0	0	2	0	0	2	0	0	0	1	1	0	1	0	0	0	0	1	0
ALFDELPTPHLVVEITPFPAGPLTENDYLK	30	0	3335.73	3	4.1378e-07	65.899	AT3G32930.1	AT3G32930.1	yes	yes	9252100	0	0	0	9252100	0	0	0	0			SVCCNNVRALFDELPT	LTENDYLKAEKLERIL	R	A	L	L	K	A	2	0	1	2	0	0	3	1	1	1	5	1	0	2	5	0	3	0	1	2
ALFDHSGER	9	0	1030.48	2	0.00878	81.642	AT1G17220.1	AT1G17220.1	yes	yes	8646000	0	0	0	0	8646000	0	0	0			GEAFGKVRALFDHSGE	LFDHSGERVDEAGPSI	R	A	L	E	R	V	1	1	0	1	0	0	1	1	1	0	1	0	0	1	0	1	0	0	0	0
ALFEESIPAFDVLGK	15	0	1634.86	2	3.4457e-12	153.95	AT3G25530.1;AT3G25530.2	AT3G25530.1	yes	no	994690000	115060000	130250000	110470000	141120000	221450000	89050000	66746000	120530000			IILAAGDKALFEESIP	PAFDVLGKRSFYLGQV	K	A	L	G	K	R	2	0	0	1	0	0	2	1	0	1	2	1	0	2	1	1	0	0	0	1
ALFEVLQR	8	0	974.555	2	0.012321	97.071	AT5G22780.1;AT5G22770.3;AT5G22770.2;AT5G22770.1	AT5G22780.1	yes	no	28332000	2274900	7046600	1864400	0	12192000	2233400	0	2720000			IEDPSTRKALFEVLQR	ALFEVLQRILMGTDVV	K	A	L	Q	R	I	1	1	0	0	0	1	1	0	0	0	2	0	0	1	0	0	0	0	0	1
ALFFDLDGISDR	12	0	1367.67	2	0.030456	71.03	AT1G79230.3;AT1G79230.1	AT1G79230.3	yes	no	47611000	0	0	818740	43306000	3486800	0	0	0			YQVAHIPRALFFDLDG	DLDGISDRKTSLPHML	R	A	L	D	R	K	1	1	0	3	0	0	0	1	0	1	2	0	0	2	0	1	0	0	0	0
ALFFDLDGISDRK	13	1	1495.77	3	9.9758e-06	127.52	AT1G79230.3;AT1G79230.1	AT1G79230.3	yes	no	17266000	0	0	0	17266000	0	0	0	0			YQVAHIPRALFFDLDG	LDGISDRKTSLPHMLP	R	A	L	R	K	T	1	1	0	3	0	0	0	1	0	1	2	1	0	2	0	1	0	0	0	0
ALFGDDYYICR	11	0	1391.62	2	0.030615	66.435	AT4G02340.1	AT4G02340.1	yes	yes	27529000	4723800	5260300	6733700	0	0	4627600	2967900	3216100			VKPVDAFRALFGDDYY	GDDYYICRFQEPGEIE	R	A	L	C	R	F	1	1	0	2	1	0	0	1	0	1	1	0	0	1	0	0	0	0	2	0
ALFGVNLQSR	10	0	1103.61	2	0.024117	61.691	AT1G51710.1;AT1G51710.2	AT1G51710.1	yes	no	25804000	10203000	0	12250000	3350800	0	0	0	0			SEGADAVKALFGVNLQ	FGVNLQSRLHCQESGE	K	A	L	S	R	L	1	1	1	0	0	1	0	1	0	0	2	0	0	1	0	1	0	0	0	1
ALFNHLK	7	0	841.481	2	0.019112	106.29	AT1G78630.1	AT1G78630.1	yes	yes	188910000	0	0	12014000	75082000	79113000	22698000	0	0			LPKGRLGRALFNHLKV	RALFNHLKVYKGPDHP	R	A	L	L	K	V	1	0	1	0	0	0	0	0	1	0	2	1	0	1	0	0	0	0	0	0
ALFPPFQK	8	0	946.528	2	0.010824	100.82	AT4G27440.2;AT4G27440.1	AT4G27440.2	yes	no	576520000	33770000	92049000	62118000	96876000	102040000	85090000	54912000	49670000			REHIPLFRALFPPFQK	ALFPPFQKYITKGYVS	R	A	L	Q	K	Y	1	0	0	0	0	1	0	0	0	0	1	1	0	2	2	0	0	0	0	0
ALFSQVTSR	9	0	1007.54	2	5.5635e-08	176.4	AT5G02240.1	AT5G02240.1	yes	yes	435830000	35717000	23227000	60290000	128390000	70685000	35708000	32288000	49522000			STPTKDFKALFSQVTS	LFSQVTSRF_______	K	A	L	S	R	F	1	1	0	0	0	1	0	0	0	0	1	0	0	1	0	2	1	0	0	1
ALFTQVTTK	9	0	1007.57	2	0.00064434	127.56	AT2G37660.1	AT2G37660.1	yes	yes	1066800000	167660000	191860000	134150000	218430000	118380000	109410000	38449000	88517000			GTPTKDFKALFTQVTT	LFTQVTTKF_______	K	A	L	T	K	F	1	0	0	0	0	1	0	0	0	0	1	1	0	1	0	0	3	0	0	1
ALFYWLTESPPSENPESK	18	0	2093.99	2	2.6699e-24	208.08	AT2G35780.1	AT2G35780.1	yes	yes	62053000	10557000	0	0	0	17117000	10112000	11386000	12882000			TVNESAGRALFYWLTE	PSENPESKPLVLWLNG	R	A	L	S	K	P	1	0	1	0	0	0	3	0	0	0	2	1	0	1	3	3	1	1	1	0
ALFYYLAEAETK	12	0	1417.71	2	0.0022995	83.862	AT2G33530.1	AT2G33530.1	yes	yes	13032000	0	5919000	0	0	7112700	0	0	0			TIDEKKQRALFYYLAE	YLAEAETKPISKPLVL	R	A	L	T	K	P	3	0	0	0	0	0	2	0	0	0	2	1	0	1	0	0	1	0	2	0
ALGAELHLSDQR	12	0	1308.68	3	0.015445	41.242	AT5G28020.6;AT5G28020.4;AT5G28020.3;AT5G28020.2;AT5G28020.1;AT5G28020.5	AT5G28020.6	yes	no	17716000	0	0	0	17716000	0	0	0	0			LERRIILRALGAELHL	ELHLSDQRIGLKGMLE	R	A	L	Q	R	I	2	1	0	1	0	1	1	1	1	0	3	0	0	0	0	1	0	0	0	0
ALGDDIGVPIEVYGPEATMTGICK	24	0	2505.21	2	8.0456e-10	143.93	AT1G10670.4;AT1G10670.2;AT1G10670.1;AT1G10670.3	AT1G10670.4	yes	no	48248000	5842400	10460000	0	6332300	16085000	0	9528400	0			QKGLAKMRALGDDIGV	ATMTGICKEAIQYITA	R	A	L	C	K	E	2	0	0	2	1	0	2	4	0	3	1	1	1	0	2	0	2	0	1	2
ALGDYLGVK	9	0	934.512	2	0.006806	85.212	AT1G72730.1;AT3G13920.1;AT3G13920.3;AT3G13920.4;AT3G13920.2	AT3G13920.1	no	no	1206900000	152870000	133690000	163790000	163110000	253940000	138840000	125890000	74822000			QQIEKVMRALGDYLGV	LGDYLGVKVHACVGGT	R	A	L	V	K	V	1	0	0	1	0	0	0	2	0	0	2	1	0	0	0	0	0	0	1	1
ALGDYQGVK	9	0	949.487	2	0.0032629	98.997	AT1G54270.1;AT1G54270.2	AT1G54270.1	yes	no	236060000	40569000	29915000	45483000	21904000	18821000	20438000	45867000	13061000			QQIEKVMRALGDYQGV	LGDYQGVKVHACVGGT	R	A	L	V	K	V	1	0	0	1	0	1	0	2	0	0	1	1	0	0	0	0	0	0	1	1
ALGEAQDDILQFDAPVLINR	20	0	2197.14	2;3	8.2953e-79	311.95	AT3G45140.1	AT3G45140.1	yes	yes	4212300000	385750000	387540000	361500000	250670000	1221600000	388330000	484610000	732220000			PLLPRIIKALGEAQDD	DAPVLINRDRFSWLRD	K	A	L	N	R	D	3	1	1	3	0	2	1	1	0	2	3	0	0	1	1	0	0	0	0	1
ALGEEIAALK	10	0	1013.58	2	0.00012879	111.17	AT5G42570.1	AT5G42570.1	yes	yes	18999000	5602900	0	0	0	0	0	10406000	2990500			TTSGEEVKALGEEIAA	GEEIAALKAKIKTLES	K	A	L	L	K	A	3	0	0	0	0	0	2	1	0	1	2	1	0	0	0	0	0	0	0	0
ALGFEMTEEQINK	13	0	1508.72	2	6.0432e-06	125.48	AT3G50360.1	AT3G50360.1	yes	yes	24436000	0	6504300	0	0	8293800	4162900	4667700	807700			KELNVAMRALGFEMTE	MTEEQINKMIADVDKD	R	A	L	N	K	M	1	0	1	0	0	1	3	1	0	1	1	1	1	1	0	0	1	0	0	0
ALGFIADEK	9	0	962.507	2	0.0051238	91.069	AT3G62530.1	AT3G62530.1	yes	yes	175470000	31770000	53085000	39093000	0	12301000	33145000	0	6072500			MVRVEAAKALGFIADE	LGFIADEKSREVLQEL	K	A	L	E	K	S	2	0	0	1	0	0	1	1	0	1	1	1	0	1	0	0	0	0	0	0
ALGFLPEEGHGVYVTR	16	0	1743.89	3	0.0075775	69.331	AT3G03380.1	AT3G03380.1	yes	yes	10481000	0	0	10481000	0	0	0	0	0			QDPHPAVRALGFLPEE	GHGVYVTRWCHGSPAH	R	A	L	T	R	W	1	1	0	0	0	0	2	3	1	0	2	0	0	1	1	0	1	0	1	2
ALGIPENSVK	10	0	1026.57	2	0.0058246	76.679	AT5G26570.1;AT5G26570.2	AT5G26570.1	yes	no	44136000	0	0	0	10631000	0	9675600	18353000	5476800			PNVEILGKALGIPENS	GIPENSVKTYTEAEIR	K	A	L	V	K	T	1	0	1	0	0	0	1	1	0	1	1	1	0	0	1	1	0	0	0	1
ALGIPETADEAEALGIIR	18	0	1837.98	2	3.367e-14	125.28	AT1G06130.2;AT1G06130.1	AT1G06130.2	yes	no	208410000	24442000	32601000	28636000	19447000	35653000	26127000	17744000	23759000			TENTDIRRALGIPETA	AEALGIIRRAKDNFKA	R	A	L	I	R	R	4	1	0	1	0	0	3	2	0	3	2	0	0	0	1	0	1	0	0	0
ALGLALERPK	10	1	1066.65	2	0.035264	81.642	AT2G44350.1;AT2G44350.2	AT2G44350.1	yes	no	3514000	0	0	0	0	0	3514000	0	0			CSQLIWDRALGLALER	GLALERPKSVTMDWLE	R	A	L	P	K	S	2	1	0	0	0	0	1	1	0	0	3	1	0	0	1	0	0	0	0	0
ALGLDDFR	8	0	905.461	2	0.055516	65.313	AT5G12200.1	AT5G12200.1	yes	yes	0	0	0	0	0	0	0	0	0			CTFNSTQKALGLDDFR	ALGLDDFRRIPNGVNG	K	A	L	F	R	R	1	1	0	2	0	0	0	1	0	0	2	0	0	1	0	0	0	0	0	0
ALGLHLLR	8	0	891.565	2	0.011398	99.384	AT4G26300.1	AT4G26300.1	yes	yes	14429000	0	0	0	9182600	5246500	0	0	0			ALDHADERALGLHLLR	ALGLHLLRFAETVEEA	R	A	L	L	R	F	1	1	0	0	0	0	0	1	1	0	4	0	0	0	0	0	0	0	0	0
ALGLPNAIDGTLVGNLSPELVLAAADSAETVDA	33	0	3176.65	3;4	1.4225e-09	68.834	AT5G54770.1	AT5G54770.1	yes	yes	274190000	35817000	2736300	39812000	51574000	79597000	15434000	27412000	21811000			KAGQLALKALGLPNAI	DSAETVDA________	K	A	L	D	A	-	7	0	2	3	0	0	2	3	0	1	6	0	0	0	2	2	2	0	0	3
ALGLPVSK	8	0	783.485	2	0.019897	86.794	AT1G68010.1;AT1G68010.2	AT1G68010.1	yes	no	1449900000	251960000	179290000	171140000	290990000	251510000	153080000	82747000	69215000			SPSIVNSKALGLPVSK	ALGLPVSKL_______	K	A	L	S	K	L	1	0	0	0	0	0	0	1	0	0	2	1	0	0	1	1	0	0	0	1
ALGLQSLPVAFGTETAK	17	0	1701.93	2	9.6149e-09	141.58	AT3G51820.1	AT3G51820.1	yes	yes	195990000	6627000	55621000	8655400	44734000	27932000	13491000	15196000	23729000			FKSVEGDRALGLQSLP	AFGTETAKWICVGAID	R	A	L	A	K	W	3	0	0	0	0	1	1	2	0	0	3	1	0	1	1	1	2	0	0	1
ALGNPPLLSSWNPR	14	0	1520.81	2	7.0951e-08	126.67	AT3G12145.1	AT3G12145.1	yes	yes	13014000	0	8069900	0	0	0	0	0	4944000			NALLQIKKALGNPPLL	LLSSWNPRTDCCTGWT	K	A	L	P	R	T	1	1	2	0	0	0	0	1	0	0	3	0	0	0	3	2	0	1	0	0
ALGQISER	8	0	872.472	2	0.00089411	172.03	AT1G04410.1	AT1G04410.1	yes	yes	1298200000	179050000	148680000	214480000	203860000	185820000	140530000	118340000	107420000			LTRLDHNRALGQISER	ALGQISERLSVPVSDV	R	A	L	E	R	L	1	1	0	0	0	1	1	1	0	1	1	0	0	0	0	1	0	0	0	0
ALGQVSER	8	0	858.456	2	0.0094089	104.37	AT5G43330.1	AT5G43330.1	yes	yes	7713300	0	0	0	0	4178600	1672500	0	1862300			LTRLDHNRALGQVSER	ALGQVSERLSVPVSDV	R	A	L	E	R	L	1	1	0	0	0	1	1	1	0	0	1	0	0	0	0	1	0	0	0	1
ALGSGLNAGR	10	0	914.493	2	1.5116e-06	157.58	AT2G38540.1	AT2G38540.1	yes	yes	1001100000	238120000	89418000	189840000	35834000	164670000	93162000	74566000	115470000			NCIQGAARALGSGLNA	GSGLNAGRAAGIPKAC	R	A	L	G	R	A	2	1	1	0	0	0	0	3	0	0	2	0	0	0	0	1	0	0	0	0
ALGSIGAGTTPGR	13	0	1156.62	2	8.2659e-09	160.75	AT2G43030.1	AT2G43030.1	yes	yes	1513500000	175810000	223700000	197480000	220140000	263700000	165610000	123240000	143860000			THGSKSHRALGSIGAG	GAGTTPGRVYKGKKMP	R	A	L	G	R	V	2	1	0	0	0	0	0	4	0	1	1	0	0	0	1	1	2	0	0	0
ALGSMPGVYR	10	0	1049.53	2	0.0017059	93.429	AT5G20280.1	AT5G20280.1	no	no	89017000	0	0	0	36721000	38078000	0	1749700	12469000			KYVVELARALGSMPGV	GSMPGVYRVDLLTRQV	R	A	L	Y	R	V	1	1	0	0	0	0	0	2	0	0	1	0	1	0	1	1	0	0	1	1
ALGTEIEWYPGK	12	0	1362.68	2	0.0012175	94.309	AT2G19480.3;AT2G19480.2;AT2G19480.1	AT2G19480.3	yes	no	45814000	10795000	17884000	0	0	0	0	4465900	12668000			EDEPILEKALGTEIEW	EIEWYPGKCLTQKILK	K	A	L	G	K	C	1	0	0	0	0	0	2	2	0	1	1	1	0	0	1	0	1	1	1	0
ALGTQVAEPLR	11	0	1153.65	2	0.0015382	98.033	AT4G34660.3;AT4G34660.2;AT4G34660.1	AT4G34660.3	yes	no	32301000	3077800	5227000	6211800	6335800	5879700	0	2827400	2741900			KERGNMLKALGTQVAE	TQVAEPLRAMVLGAPL	K	A	L	L	R	A	2	1	0	0	0	1	1	1	0	0	2	0	0	0	1	0	1	0	0	1
ALGVDEDMAHTSIR	14	0	1513.72	2;3	1.734e-08	100.55	AT5G65720.1;AT5G65720.2	AT5G65720.1	yes	no	40700000	8911000	0	4294500	10227000	17268000	0	0	0			LEPSYVLRALGVDEDM	DMAHTSIRFGIGRFTT	R	A	L	I	R	F	2	1	0	2	0	0	1	1	1	1	1	0	1	0	0	1	1	0	0	1
ALGVDILTGFGAVLGPQK	18	0	1754.99	2	6.0295e-07	95.401	AT4G16155.1	AT4G16155.1	yes	yes	8437200	2569100	1429700	1409300	0	0	0	1679700	1349300			NNLTNSMKALGVDILT	GAVLGPQKVKYGDNII	K	A	L	Q	K	V	2	0	0	1	0	1	0	4	0	1	3	1	0	1	1	0	1	0	0	2
ALGVDTVPVLVGPVSYLLLSK	21	0	2139.26	2;3	3.1549e-22	156.5	AT5G17920.2;AT5G17920.1	AT5G17920.2	yes	no	6362300000	454990000	455580000	689470000	1991100000	982490000	657220000	523630000	607800000			VNEYKEAKALGVDTVP	VSYLLLSKAAKGVDKS	K	A	L	S	K	A	1	0	0	1	0	0	0	2	0	0	5	1	0	0	2	2	1	0	1	5
ALGVETVPVLVGPVSYLLLSK	21	0	2153.27	2;3	2.8845e-22	136.17	AT3G03780.3;AT3G03780.2;AT3G03780.1	AT3G03780.3	yes	no	929280000	85721000	80496000	32502000	371160000	133930000	37046000	71875000	116560000			VNEYKEAKALGVETVP	VSYLLLSKLAKGVDKS	K	A	L	S	K	L	1	0	0	0	0	0	1	2	0	0	5	1	0	0	2	2	1	0	1	5
ALHDALCIVK	10	0	1138.62	2;3	0.0010292	101.64	AT3G20050.1	AT3G20050.1	yes	yes	96707000	0	9095500	0	29366000	28935000	9236200	13789000	6284800			YMLDEMERALHDALCI	HDALCIVKRTLESNTV	R	A	L	V	K	R	2	0	0	1	1	0	0	0	1	1	2	1	0	0	0	0	0	0	0	1
ALHDTFSSFGNIVSCK	16	0	1781.84	2;3	1.3866e-133	302.87	AT4G34110.1	AT4G34110.1	yes	yes	200050000	0	28613000	8097300	76104000	70859000	16379000	0	0			LDESIDHKALHDTFSS	FGNIVSCKVAVDSSGQ	K	A	L	C	K	V	1	0	1	1	1	0	0	1	1	1	1	1	0	2	0	3	1	0	0	1
ALHETFSAFGPILSCK	16	0	1776.89	2;3	1.6085e-26	225.15	AT1G49760.2;AT1G49760.1	AT1G49760.2	yes	no	81375000	0	0	0	20752000	49370000	0	0	11253000			LDKSIDHKALHETFSA	FGPILSCKVAVDPSGQ	K	A	L	C	K	V	2	0	0	0	1	0	1	1	1	1	2	1	0	2	1	2	1	0	0	0
ALHGEIPQSQR	11	0	1234.64	2	0.041903	54.416	AT5G62190.1	AT5G62190.1	yes	yes	933230	0	0	0	933230	0	0	0	0			SGLLDGSRALHGEIPQ	GEIPQSQREVTLAGFR	R	A	L	Q	R	E	1	1	0	0	0	2	1	1	1	1	1	0	0	0	1	1	0	0	0	0
ALHLFSSFVSGR	12	0	1319.7	3	0.00014549	83.045	AT5G42240.1	AT5G42240.1	yes	yes	13718000	0	0	0	10777000	2940500	0	0	0			VPYAQPSRALHLFSSF	FSSFVSGRRLPNNTHS	R	A	L	G	R	R	1	1	0	0	0	0	0	1	1	0	2	0	0	2	0	3	0	0	0	1
ALHQFDCLR	9	0	1158.56	2;3	5.0619e-06	154.49	AT5G65010.1;AT5G65010.2	AT5G65010.1	yes	no	326310000	16228000	0	41513000	146000000	42911000	52678000	13124000	13862000			EETCRKIKALHQFDCL	LHQFDCLRANKSTSAW	K	A	L	L	R	A	1	1	0	1	1	1	0	0	1	0	2	0	0	1	0	0	0	0	0	0
ALHQYDCLR	9	0	1174.56	3	0.031297	36.424	AT5G10240.2;AT5G10240.1	AT5G10240.2	yes	no	4469700	0	0	0	2611600	1858000	0	0	0			EETCRKIKALHQYDCL	LHQYDCLRANKSTSAW	K	A	L	L	R	A	1	1	0	1	1	1	0	0	1	0	2	0	0	0	0	0	0	0	1	0
ALHTQGILER	10	0	1136.63	2;3	0.00015983	124.98	AT2G05830.1;AT2G05830.3;AT2G05830.2;AT2G05830.4	AT2G05830.1	yes	no	100160000	14252000	0	15446000	9995200	29336000	14721000	8212200	8197100			GTALGVIRALHTQGIL	HTQGILERAYCTETRP	R	A	L	E	R	A	1	1	0	0	0	1	1	1	1	1	2	0	0	0	0	0	1	0	0	0
ALHVPPGLAPSK	12	0	1185.69	3	0.00074233	77.593	AT4G30810.1	AT4G30810.1	yes	yes	71708000	4572500	6443300	6843300	53849000	0	0	0	0			FNLPEVQKALHVPPGL	PPGLAPSKWDTCSDVV	K	A	L	S	K	W	2	0	0	0	0	0	0	1	1	0	2	1	0	0	3	1	0	0	0	1
ALIAAEYAGVK	11	0	1104.62	2	0.00080781	112.84	AT1G57720.2;AT1G57720.1	AT1G57720.2	yes	no	824030000	104860000	118750000	116260000	91521000	199510000	90341000	47769000	55019000			KGNKGANKALIAAEYA	AAEYAGVKIEESADFQ	K	A	L	V	K	I	4	0	0	0	0	0	1	1	0	1	1	1	0	0	0	0	0	0	1	1
ALIDATSSGSDLEDESGIR	19	0	1934.91	2	7.7921e-92	245.55	AT5G60160.1	AT5G60160.1	yes	yes	255240000	30164000	33350000	33379000	28145000	55716000	29084000	28424000	16976000			CMSFCSLKALIDATSS	LEDESGIRMVALFDHE	K	A	L	I	R	M	2	1	0	3	0	0	2	2	0	2	2	0	0	0	0	4	1	0	0	0
ALIDSCESSENLSTEHDIR	19	0	2174.97	3	1.3498e-19	110.37	AT5G04710.1	AT5G04710.1	yes	yes	46710000	8270400	8027000	3554900	0	19090000	5007700	0	2759700			ASSFCALRALIDSCES	LSTEHDIRMIALFDNE	R	A	L	I	R	M	1	1	1	2	1	0	3	0	1	2	2	0	0	0	0	4	1	0	0	0
ALIEAMEK	8	0	903.474	2	0.012031	97.798	AT4G27090.1	AT4G27090.1	yes	yes	915650000	129870000	140560000	143790000	94518000	112920000	127750000	98155000	68078000			INRVPKKKALIEAMEK	ALIEAMEKADVKNKWE	K	A	L	E	K	A	2	0	0	0	0	0	2	0	0	1	1	1	1	0	0	0	0	0	0	0
ALIEAPR	7	0	768.449	2	0.011331	114.54	AT3G16530.1	AT3G16530.1	yes	yes	289670000	39802000	39539000	44409000	43282000	52766000	52068000	17804000	0			ENVKKPKRALIEAPRV	RALIEAPRVLNEVLLQ	R	A	L	P	R	V	2	1	0	0	0	0	1	0	0	1	1	0	0	0	1	0	0	0	0	0
ALIEFCDGAPPVK	13	0	1415.71	2	0.075964	61.353	AT3G60340.2;AT3G60340.1	AT3G60340.2	yes	no	31462000	0	0	0	0	22527000	0	0	8935500			SQGNMIGRALIEFCDG	CDGAPPVKSFVSVAGP	R	A	L	V	K	S	2	0	0	1	1	0	1	1	0	1	1	1	0	1	2	0	0	0	0	1
ALIENTHLIK	10	0	1150.67	3	0.033812	33.229	AT3G11945.1;AT3G11945.2	AT3G11945.1	yes	no	16525000	0	5147600	0	0	11377000	0	0	0			GSTALVTRALIENTHL	IENTHLIKWSLVLKAL	R	A	L	I	K	W	1	0	1	0	0	0	1	0	1	2	2	1	0	0	0	0	1	0	0	0
ALIESIGSLDK	11	0	1144.63	2	0.00017672	111.06	AT4G17830.1;AT4G17830.2	AT4G17830.1	yes	no	84385000	0	0	0	30288000	24744000	0	29353000	0			________________	ESIGSLDKDSYVSLLS	K	A	L	D	K	D	1	0	0	1	0	0	1	1	0	2	2	1	0	0	0	2	0	0	0	0
ALIFDQGNR	9	0	1032.54	2	0.00556	89.55	AT1G16720.1	AT1G16720.1	yes	yes	52264000	6909500	7704900	17062000	0	10345000	0	3827400	6416200			KEEPGGQRALIFDQGN	LIFDQGNRISQGISCA	R	A	L	N	R	I	1	1	1	1	0	1	0	1	0	1	1	0	0	1	0	0	0	0	0	0
ALIFDSYYDPYR	12	0	1521.71	2	0.0004106	116.3	AT5G08650.1	AT5G08650.1	yes	yes	33028000	4429100	9298300	9340400	0	4745300	0	5214600	0			DTAGKPLRALIFDSYY	DSYYDPYRGVIVYFRV	R	A	L	Y	R	G	1	1	0	2	0	0	0	0	0	1	1	0	0	1	1	1	0	0	3	0
ALIPDLYR	8	0	959.544	2	0.0032187	124.89	AT2G32520.1	AT2G32520.1	yes	yes	192010000	10709000	12734000	16667000	54427000	37330000	38328000	9962900	11848000			SQLEPGFKALIPDLYR	ALIPDLYRGKVGLDTA	K	A	L	Y	R	G	1	1	0	1	0	0	0	0	0	1	2	0	0	0	1	0	0	0	1	0
ALIPPSVGYINETLK	15	0	1613.9	2	0.00022251	84.289	AT4G26555.1	AT4G26555.1	yes	yes	42255000	4264300	15632000	5656800	4491000	7062900	5148000	0	0			MKAGGKRRALIPPSVG	GYINETLKPIPEEFGP	R	A	L	L	K	P	1	0	1	0	0	0	1	1	0	2	2	1	0	0	2	1	1	0	1	1
ALIPTDLSIAVPEGTYAR	18	0	1886.01	2	4.3997e-06	88.087	AT3G46940.1	AT3G46940.1	yes	yes	20237000	0	0	0	13855000	0	0	6382500	0			SKVPARGKALIPTDLS	VPEGTYARIAPRSGLA	K	A	L	A	R	I	3	1	0	1	0	0	1	1	0	2	2	0	0	0	2	1	2	0	1	1
ALISSFGSEVIEK	13	0	1378.73	2	0.00011921	101.3	AT1G32500.1	AT1G32500.1	yes	yes	62824000	0	12389000	6985500	12649000	0	10048000	7931600	12823000			IDLETARRALISSFGS	FGSEVIEKFPNREIRD	R	A	L	E	K	F	1	0	0	0	0	0	2	1	0	2	1	1	0	1	0	3	0	0	0	1
ALIVGDYK	8	0	877.491	2	0.01422	94.262	AT3G63460.3;AT3G63460.1;AT3G63460.2	AT3G63460.3	yes	no	113250000	10646000	18266000	16866000	14134000	29434000	15488000	4595800	3818100			VFDNAIQRALIVGDYK	ALIVGDYKEAVDQCIT	R	A	L	Y	K	E	1	0	0	1	0	0	0	1	0	1	1	1	0	0	0	0	0	0	1	1
ALIYDPFMPFALDIAK	16	0	1823.95	2	0.0006579	80.522	AT2G31790.1	AT2G31790.1	yes	yes	95936000	4312800	0	8395900	36200000	23223000	5084100	8765200	9954100			KLSDNPPKALIYDPFM	PFALDIAKDLDLYVVA	K	A	L	A	K	D	3	0	0	2	0	0	0	0	0	2	2	1	1	2	2	0	0	0	1	0
ALLANYSQTPR	11	0	1232.65	2	0.0012632	103.55	AT1G09770.1	AT1G09770.1	yes	yes	6916500	0	0	0	0	0	0	2985900	3930500			TEGSAATRALLANYSQ	ANYSQTPRQGMTPMRT	R	A	L	P	R	Q	2	1	1	0	0	1	0	0	0	0	2	0	0	0	1	1	1	0	1	0
ALLATNGNVNAAVER	15	0	1511.81	2	2.5338e-08	124.12	AT2G17200.1;AT2G17190.1	AT2G17200.1	no	no	23546000	0	5358700	5347200	0	5264800	5343200	0	2232100			YDRAENIRALLATNGN	NVNAAVERLLGSIGQ_	R	A	L	E	R	L	4	1	3	0	0	0	1	1	0	0	2	0	0	0	0	0	1	0	0	2
ALLAVENK	8	0	856.502	2	0.033151	77.282	AT5G16715.1	AT5G16715.1	yes	yes	134890000	0	0	0	0	134890000	0	0	0			HMDPLAEKALLAVENK	ALLAVENKELTIIPER	K	A	L	N	K	E	2	0	1	0	0	0	1	0	0	0	2	1	0	0	0	0	0	0	0	1
ALLAVSGR	8	0	785.476	2	0.0012799	167.82	AT4G16155.1;AT3G16950.1;AT3G16950.2	AT4G16155.1	no	no	175400000	11548000	19797000	22365000	42160000	24023000	14251000	16827000	24427000			NRGCVPSKALLAVSGR	ALLAVSGRMRELQNEH	K	A	L	G	R	M	2	1	0	0	0	0	0	1	0	0	2	0	0	0	0	1	0	0	0	1
ALLDDLDVLEK	11	0	1242.67	2	0.0038533	81.338	AT1G05350.1	AT1G05350.1	yes	yes	15266000	0	3603600	0	0	6224700	5437900	0	0			________________	DDLDVLEKSLSDPALI	K	A	L	E	K	S	1	0	0	3	0	0	1	0	0	0	4	1	0	0	0	0	0	0	0	1
ALLDDPVFR	9	0	1044.56	2	0.005633	89.296	AT1G07890.8;AT1G07890.7;AT1G07890.5;AT1G07890.4;AT1G07890.3;AT1G07890.2;AT1G07890.1;AT1G07890.6	AT1G07890.8	yes	no	54539000	14504000	9453000	9952700	0	0	15525000	0	5103800			LLQLVSDKALLDDPVF	LLDDPVFRPLVEKYAA	K	A	L	F	R	P	1	1	0	2	0	0	0	0	0	0	2	0	0	1	1	0	0	0	0	1
ALLDDPVFRPLVEK	14	1	1610.9	2;3	1.7276e-27	204.32	AT1G07890.8;AT1G07890.7;AT1G07890.5;AT1G07890.4;AT1G07890.3;AT1G07890.2;AT1G07890.1;AT1G07890.6	AT1G07890.8	yes	no	3392300000	312960000	155270000	316590000	1031800000	918940000	296520000	152520000	207680000			LLQLVSDKALLDDPVF	VFRPLVEKYAADEDAF	K	A	L	E	K	Y	1	1	0	2	0	0	1	0	0	0	3	1	0	1	2	0	0	0	0	2
ALLDEMAVVATEEYR	15	0	1708.83	2;3	4.309e-21	188.27	AT1G53310.3;AT1G53310.2;AT1G53310.1;AT3G14940.1	AT1G53310.3	no	no	18712000	1572300	0	0	0	17140000	0	0	0			ISPKPEWRALLDEMAV	VVATEEYRSVVFQEPR	R	A	L	Y	R	S	3	1	0	1	0	0	3	0	0	0	2	0	1	0	0	0	1	0	1	2
ALLDLLLEDMR	11	0	1300.71	2	2.2308e-43	252.72	AT5G57850.1	AT5G57850.1	yes	yes	87704000	0	6445700	7539300	26734000	25276000	11037000	6210200	4461400			GKEGPIAKALLDLLLE	DLLLEDMRSGPPSVRV	K	A	L	M	R	S	1	1	0	2	0	0	1	0	0	0	5	0	1	0	0	0	0	0	0	0
ALLDVGLIR	9	0	968.602	2	1.2072e-05	181.49	AT3G25520.1;AT3G25520.2;AT5G39740.2;AT5G39740.1	AT5G39740.2	no	no	3230000000	255280000	501730000	290540000	658760000	550630000	390710000	266330000	316060000			TDSRRPFRALLDVGLI	LLDVGLIRTTTGNRVF	R	A	L	I	R	T	1	1	0	1	0	0	0	1	0	1	3	0	0	0	0	0	0	0	0	1
ALLEADVSLPVVR	13	0	1380.8	2	8.5259e-05	107.24	AT5G03940.1	AT5G03940.1	yes	yes	106000000	10617000	11171000	12651000	19816000	24499000	11767000	9124400	6348500			EPMRDIRRALLEADVS	DVSLPVVRRFVQSVSD	R	A	L	V	R	R	2	1	0	1	0	0	1	0	0	0	3	0	0	0	1	1	0	0	0	3
ALLEEAENER	10	0	1172.57	2	0.0006781	97.431	AT1G32350.1;AT3G22360.1;AT3G27620.1;AT5G64210.1;AT3G22370.1	AT1G32350.1	yes	no	0	0	0	0	0	0	0	0	0			EHSGGWIKALLEEAEN	LEEAENERMHLMTFIE	K	A	L	E	R	M	2	1	1	0	0	0	4	0	0	0	2	0	0	0	0	0	0	0	0	0
ALLESLDELTER	12	0	1387.72	2	9.4463e-05	132.78	AT5G10470.1;AT5G10470.2	AT5G10470.1	yes	no	49629000	28590000	7921000	0	0	11574000	1544400	0	0			VLSKSKKKALLESLDE	SLDELTERMPSLLDID	K	A	L	E	R	M	1	1	0	1	0	0	3	0	0	0	4	0	0	0	0	1	1	0	0	0
ALLEVVESGGK	11	0	1100.61	2	2.1777e-05	147.51	AT3G51260.1;AT3G51260.2;AT5G66140.1	AT3G51260.1	no	no	480910000	68765000	51445000	50935000	61420000	101330000	46910000	49984000	50120000			ETVKLAIRALLEVVES	EVVESGGKNIEVAVMT	R	A	L	G	K	N	1	0	0	0	0	0	2	2	0	0	2	1	0	0	0	1	0	0	0	2
ALLEWHNVSQFCGSCGSK	18	0	2078.93	3	0.015779	41.257	AT5G20070.1	AT5G20070.1	yes	yes	11327000	0	0	0	11327000	0	0	0	0			LAIAGNARALLEWHNV	FCGSCGSKTFPKEAGR	R	A	L	S	K	T	1	0	1	0	2	1	1	2	1	0	2	1	0	1	0	3	0	1	0	1
ALLGEGATVVLEGQK	15	0	1483.82	2	4.2966e-06	108.37	AT2G21280.1	AT2G21280.1	yes	yes	33178000	6153900	11138000	5215700	0	0	5473800	0	5196500			PVPDFALKALLGEGAT	TVVLEGQKVLPVRAKE	K	A	L	Q	K	V	2	0	0	0	0	1	2	3	0	0	3	1	0	0	0	0	1	0	0	2
ALLGEIEGTCITR	13	0	1431.74	2	1.8002e-17	187.97	ATCG00740.1	ATCG00740.1	yes	yes	259860000	34379000	35119000	33852000	68869000	19065000	36577000	22612000	9387200			TIGIAMRRALLGEIEG	IEGTCITRAKSENIPH	R	A	L	T	R	A	1	1	0	0	1	0	2	2	0	2	2	0	0	0	0	0	2	0	0	0
ALLHSSHMYHEAK	13	0	1522.74	4	0.062101	29.467	AT1G48030.2;AT1G48030.1;AT3G17240.3;AT3G17240.1	AT1G48030.2	no	no	37998000	0	0	0	37998000	0	0	0	0			NVGCIPSKALLHSSHM	SHMYHEAKHSFANHGI	K	A	L	A	K	H	2	0	0	0	0	0	1	0	3	0	2	1	1	0	0	2	0	0	1	0
ALLLAGPPGTGK	12	0	1093.65	2	0.070009	55.461	AT5G22330.1	AT5G22330.1	yes	yes	32378000	0	10346000	11466000	0	0	0	0	10566000			KQKKMAGKALLLAGPP	AGPPGTGKTALALGIS	K	A	L	G	K	T	2	0	0	0	0	0	0	3	0	0	3	1	0	0	2	0	1	0	0	0
ALLLPVTK	8	0	853.564	2	0.012031	97.798	AT1G03220.1;AT1G03230.1	AT1G03230.1	no	no	186950000	28032000	18606000	8649700	37601000	17700000	29069000	31124000	16171000			AQPSFRPKALLLPVTK	ALLLPVTKDPSTLQYT	K	A	L	T	K	D	1	0	0	0	0	0	0	0	0	0	3	1	0	0	1	0	1	0	0	1
ALLNAFAR	8	0	874.502	2	0.011184	99.919	AT4G14160.2;AT4G14160.1;AT4G14160.3	AT4G14160.2	yes	no	21781000	3741800	0	5259700	8396400	0	0	1954700	2428800			PLDCKTCKALLNAFAR	ALLNAFARVDFAAMNW	K	A	L	A	R	V	3	1	1	0	0	0	0	0	0	0	2	0	0	1	0	0	0	0	0	0
ALLNLFSVR	9	0	1031.61	2	7.7611e-06	184.89	AT1G78060.1	AT1G78060.1	yes	yes	62721000	9326800	0	11174000	16221000	0	10667000	0	15332000			VSETDIDRALLNLFSV	LLNLFSVRIRLGLFNG	R	A	L	V	R	I	1	1	1	0	0	0	0	0	0	0	3	0	0	1	0	1	0	0	0	1
ALLNSDLIGFHTFDYAR	17	0	1951.98	3	1.1417e-11	101.15	AT1G06410.1	AT1G06410.1	no	no	57527000	0	0	0	15088000	42439000	0	0	0			PVREEILKALLNSDLI	FHTFDYARHFLTCCSR	K	A	L	A	R	H	2	1	1	2	0	0	0	1	1	1	3	0	0	2	0	1	1	0	1	0
ALLPESETDK	10	0	1101.56	2	0.074163	50.805	AT3G03710.1	AT3G03710.1	yes	yes	37908000	0	0	0	0	0	0	37908000	0			GQLRLSVRALLPESET	LPESETDKDSQKQQPA	R	A	L	D	K	D	1	0	0	1	0	0	2	0	0	0	2	1	0	0	1	1	1	0	0	0
ALLPQSTSNK	10	0	1057.58	2	0.00046981	113.26	AT4G01050.1	AT4G01050.1	yes	yes	181290000	10226000	38482000	20120000	0	31406000	27628000	18700000	34726000			DELKEIGKALLPQSTS	LPQSTSNKALPAPATV	K	A	L	N	K	A	1	0	1	0	0	1	0	0	0	0	2	1	0	0	1	2	1	0	0	0
ALLQHLEAELEELEK	15	0	1763.93	2;3	9.4512e-21	220.4	AT5G65620.1	AT5G65620.1	yes	yes	35626000	380190	0	0	35246000	0	0	0	0			SHVRPGIRALLQHLEA	AELEELEKSVEPTWPK	R	A	L	E	K	S	2	0	0	0	0	1	5	0	1	0	5	1	0	0	0	0	0	0	0	0
ALLQQLEAELEQLEK	15	0	1753.95	2;3	8.1214e-36	209.19	AT5G10540.1	AT5G10540.1	yes	yes	125490000	17150000	8153000	6492000	25691000	26906000	6290700	14794000	20017000			HHVRPGIRALLQQLEA	AELEQLEKAVEPSWPK	R	A	L	E	K	A	2	0	0	0	0	3	4	0	0	0	5	1	0	0	0	0	0	0	0	0
ALLQSDVQSK	10	0	1087.59	2	0.00015826	122.52	AT5G63980.1	AT5G63980.1	yes	yes	164770000	22255000	25480000	27475000	17273000	36837000	1559400	14195000	19697000			RLCQKVQKALLQSDVQ	LQSDVQSKSDKSPVTV	K	A	L	S	K	S	1	0	0	1	0	2	0	0	0	0	2	1	0	0	0	2	0	0	0	1
ALLQSDVSFPLVK	13	0	1415.8	2	0.00094311	82.417	AT1G48900.2;AT1G48900.1;AT5G49500.1	AT1G48900.2	yes	no	70421000	6645600	8104600	14603000	5533200	18944000	6085400	3760800	6744100			ECLNEITRALLQSDVS	DVSFPLVKEMQSNIKK	R	A	L	V	K	E	1	0	0	1	0	1	0	0	0	0	3	1	0	1	1	2	0	0	0	2
ALLSHLTK	8	0	881.533	2	0.022543	83.313	AT3G14930.3;AT3G14930.2;AT3G14930.1	AT3G14930.3	yes	no	35134000	7015600	0	10202000	0	0	14274000	3642800	0			HTAPDVLRALLSHLTK	ALLSHLTKAITEYVVY	R	A	L	T	K	A	1	0	0	0	0	0	0	0	1	0	3	1	0	0	0	1	1	0	0	0
ALLSPAALIAQNAGVEGEVVVEK	23	0	2277.26	2;3	5.3309e-78	211.57	AT2G28000.1	AT2G28000.1	yes	yes	60301000	0	0	0	52543000	0	0	7757900	0			LGADIVQKALLSPAAL	EGEVVVEKIMFSDWEN	K	A	L	E	K	I	5	0	1	0	0	1	3	2	0	1	3	1	0	0	1	1	0	0	0	4
ALLTLEEK	8	0	915.528	2	0.00318	125.25	AT1G19570.1;AT1G19570.2	AT1G19570.1	yes	no	1272200000	190290000	206650000	167520000	125660000	274220000	144860000	77639000	85344000			GDCPFSQRALLTLEEK	ALLTLEEKSLTYKIHL	R	A	L	E	K	S	1	0	0	0	0	0	2	0	0	0	3	1	0	0	0	0	1	0	0	0
ALLVLIPEELQFIR	14	0	1652.99	2	3.8109e-05	96.847	AT3G18600.1	AT3G18600.1	yes	yes	18297000	1167800	0	1805500	6395000	6602000	0	2326300	0			RGEGAKGKALLVLIPE	PEELQFIRYLKAAKVP	K	A	L	I	R	Y	1	1	0	0	0	1	2	0	0	2	4	0	0	1	1	0	0	0	0	1
ALLVLTPQELK	11	0	1223.75	2	0.021375	60.973	AT5G65900.1	AT5G65900.1	yes	yes	23239000	0	0	0	0	0	14126000	9112900	0			RGEGAKGKALLVLTPQ	VLTPQELKFIQYLKAA	K	A	L	L	K	F	1	0	0	0	0	1	1	0	0	0	4	1	0	0	1	0	1	0	0	1
ALMAGLSSHK	10	0	1013.53	2	0.019121	61.679	AT1G10510.1	AT1G10510.1	yes	yes	2272600	0	0	0	0	2272600	0	0	0			SIGDEGTRALMAGLSS	MAGLSSHKGKVALLDL	R	A	L	H	K	G	2	0	0	0	0	0	0	1	1	0	2	1	1	0	0	2	0	0	0	0
ALMPGLLK	8	0	841.51	2	0.076815	58.167	AT1G72550.2;AT1G72550.1	AT1G72550.2	yes	no	10226000	0	0	0	10226000	0	0	0	0			ADFEAMRRALMPGLLK	ALMPGLLKTVGHNNKY	R	A	L	L	K	T	1	0	0	0	0	0	0	1	0	0	3	1	1	0	1	0	0	0	0	0
ALNAAGQVVHPSSDPK	16	0	1589.82	2	4.5348e-05	116.03	AT4G30310.2;AT4G30310.3	AT4G30310.2	yes	no	12511000	2297900	3039100	2839100	0	0	3304400	0	1030900			PSLHDAMKALNAAGQV	VHPSSDPKIKKYHDAK	K	A	L	P	K	I	3	0	1	1	0	1	0	1	1	0	1	1	0	0	2	2	0	0	0	2
ALNAAGTSAILR	12	0	1156.66	2	2.2775e-10	140.45	AT4G10750.1	AT4G10750.1	yes	yes	71969000	13518000	13792000	16503000	6245500	5625900	6691600	5698300	3894200			PEALDCIRALNAAGTS	AGTSAILRLPENSPTW	R	A	L	L	R	L	4	1	1	0	0	0	0	1	0	1	2	0	0	0	0	1	1	0	0	0
ALNDHHVLLEGTLLK	15	0	1671.93	2;3;4	6.1629e-11	176.87	AT4G26530.2;AT4G26530.1	AT4G26530.2	yes	no	550280000	0	0	0	354610000	195670000	0	0	0			TVLAAVYKALNDHHVL	LLEGTLLKPNMVTPGS	K	A	L	L	K	P	1	0	1	1	0	0	1	1	2	0	5	1	0	0	0	0	1	0	0	1
ALNDTIITGVPTTINYHK	18	0	1970.05	2;3	6.4668e-58	222.79	AT5G35360.1;AT5G35360.3	AT5G35360.1	yes	no	885410000	126690000	125220000	126000000	88086000	104170000	214620000	38202000	62430000			KAIERMKRALNDTIIT	PTTINYHKLILDVEDF	R	A	L	H	K	L	1	0	2	1	0	0	0	1	1	3	1	1	0	0	1	0	4	0	1	1
ALNECLNEITR	11	0	1331.65	2	0.00066957	115.78	AT1G48900.2;AT1G48900.1	AT1G48900.2	yes	no	42198000	5497700	13821000	7073600	0	6801800	6188300	0	2815300			NVTIIDEKALNECLNE	ECLNEITRALLQSDVS	K	A	L	T	R	A	1	1	2	0	1	0	2	0	0	1	2	0	0	0	0	0	1	0	0	0
ALNELNFMALNGR	13	0	1461.74	2	1.2481e-08	159.11	AT1G49760.2;AT1G49760.1	AT1G49760.2	yes	no	14513000	0	14513000	0	0	0	0	0	0			ATPQDASRALNELNFM	NFMALNGRAIRVMYSV	R	A	L	G	R	A	2	1	3	0	0	0	1	1	0	0	3	0	1	1	0	0	0	0	0	0
ALNFIQSSCK	10	0	1166.58	2	0.00016652	124.23	AT5G62340.1	AT5G62340.1	yes	yes	85252000	6760700	9300600	12140000	17874000	15721000	4471900	6254400	12729000			NPAGTTTKALNFIQSS	NFIQSSCKSTTYQSLC	K	A	L	C	K	S	1	0	1	0	1	1	0	0	0	1	1	1	0	1	0	2	0	0	0	0
ALNITLQPVR	10	0	1123.67	2	0.030501	60.118	AT1G28350.1	AT1G28350.1	yes	yes	21558000	2729600	2859500	3928100	4517800	5465200	0	2057500	0			DLKKALMKALNITLQP	NITLQPVRDHFKTNER	K	A	L	V	R	D	1	1	1	0	0	1	0	0	0	1	2	0	0	0	1	0	1	0	0	1
ALNLGVNVK	9	0	926.555	2	0.012837	77.741	AT2G18960.1;AT4G30190.1;AT4G30190.2;AT2G24520.1;AT5G62670.1	AT2G18960.1	no	no	73386000	6160200	10969000	3950100	10265000	0	27065000	3991800	10985000			DSAETIRRALNLGVNV	LNLGVNVKMITGDQLA	R	A	L	V	K	M	1	0	2	0	0	0	0	1	0	0	2	1	0	0	0	0	0	0	0	2
ALNLSHQLGVLAGTPIK	17	0	1731	2	2.6191e-65	242.26	AT3G23920.1	AT3G23920.1	yes	yes	90732000	6270600	10383000	9926900	18698000	14384000	9749400	6317500	15001000			________________	VLAGTPIKSGEMTDSS	M	A	L	I	K	S	2	0	1	0	0	1	0	2	1	1	4	1	0	0	1	1	1	0	0	1
ALNLSWELTAPWTGLQIK	18	0	2040.1	2	2.4961e-11	116.51	AT4G02340.1	AT4G02340.1	yes	yes	9751600	0	0	0	2935300	6816300	0	0	0			TGGLNYYRALNLSWEL	PWTGLQIKVPVKFIVG	R	A	L	I	K	V	2	0	1	0	0	1	1	1	0	1	4	1	0	0	1	1	2	2	0	0
ALNLVLER	8	0	926.555	2	0.061043	62.717	AT2G38280.2;AT2G38280.1	AT2G38280.2	yes	no	0	0	0	0	0	0	0	0	0			SGFFMHFKALNLVLER	ALNLVLERGKERKENP	K	A	L	E	R	G	1	1	1	0	0	0	1	0	0	0	3	0	0	0	0	0	0	0	0	1
ALNPGLVYDIEVK	13	0	1429.78	2	0.00010753	103.34	AT3G14067.1	AT3G14067.1	yes	yes	130160000	20900000	20736000	16760000	0	36508000	18860000	0	16400000			AGHVDPNKALNPGLVY	LVYDIEVKEYVAFLCA	K	A	L	V	K	E	1	0	1	1	0	0	1	1	0	1	2	1	0	0	1	0	0	0	1	2
ALNQLNLSNIER	12	0	1383.75	2	0.00011199	130.98	AT3G20370.1	AT3G20370.1	yes	yes	52387000	9234600	6668000	0	14733000	8828500	4435000	8488000	0			IYVRAKLRALNQLNLS	LNLSNIERELDIWYNG	R	A	L	E	R	E	1	1	3	0	0	1	1	0	0	1	3	0	0	0	0	1	0	0	0	0
ALNQNGDPLGR	11	0	1153.58	3	0.069056	21.396	AT5G35970.1	AT5G35970.1	yes	yes	9105700	0	4722500	2928800	0	0	0	1454400	0			NDKELSLRALNQNGDP	QNGDPLGRRDLGRNVV	R	A	L	G	R	R	1	1	2	1	0	1	0	2	0	0	2	0	0	0	1	0	0	0	0	0
ALNSEVAGR	9	0	915.477	2	0.030089	65.252		REV__AT5G15540.2	yes	no	20760000	5817900	0	0	5615400	5561800	0	3764900	0	+					A	L	G	R		2	1	1	0	0	0	1	1	0	0	1	0	0	0	0	1	0	0	0	1
ALNSLFNNFPR	11	0	1291.67	2	0.0033289	81.163	AT2G22125.1	AT2G22125.1	yes	yes	0	0	0	0	0	0	0	0	0			TVNDEYLKALNSLFNN	SLFNNFPRLRATEPAT	K	A	L	P	R	L	1	1	3	0	0	0	0	0	0	0	2	0	0	2	1	1	0	0	0	0
ALNSLPYDSPGQAFVVFEK	19	0	2081.05	2	7.7411e-20	136.17	AT4G34450.1	AT4G34450.1	yes	yes	236150000	28299000	0	32017000	33981000	62274000	28346000	27181000	24056000			EFSEVTSKALNSLPYD	QAFVVFEKPAGVPAVG	K	A	L	E	K	P	2	0	1	1	0	1	1	1	0	0	2	1	0	2	2	2	0	0	1	2
ALPAPATVTAEAESATATTTTVDK	24	0	2316.17	2;3	2.4357e-88	220.34	AT4G01050.1	AT4G01050.1	yes	yes	406530000	42790000	86014000	47228000	27690000	74675000	44724000	45114000	38298000			LPQSTSNKALPAPATV	ATTTTVDKPVPEPETV	K	A	L	D	K	P	7	0	0	1	0	0	2	0	0	0	1	1	0	0	2	1	7	0	0	2
ALPEESFFTWFSDAQHK	17	0	2038.94	3	8.6166e-05	69.485	AT1G18800.1	AT1G18800.1	yes	yes	32789000	0	0	0	21273000	11516000	0	0	0			HEKNGNKRALPEESFF	WFSDAQHKEDVEDEMQ	R	A	L	H	K	E	2	0	0	1	0	1	2	0	1	0	1	1	0	3	1	2	1	1	0	0
ALPEESFFTWFTDAQHK	17	0	2052.96	3	4.9457e-05	75.376	AT1G74560.1;AT1G74560.3;AT1G74560.2	AT1G74560.1	yes	no	91461000	0	0	0	49668000	41793000	0	0	0			DDKKGNKRALPEESFF	WFTDAQHKEDAGDEIH	R	A	L	H	K	E	2	0	0	1	0	1	2	0	1	0	1	1	0	3	1	1	2	1	0	0
ALPGAFPAVVAGAVR	15	0	1394.8	2	1.2957e-05	98.048	AT2G13540.1	AT2G13540.1	yes	yes	60009000	8603700	7679400	10133000	10977000	0	8541700	6755400	7318700			LVIMDLCKALPGAFPA	AVVAGAVRALFEKISD	K	A	L	V	R	A	5	1	0	0	0	0	0	2	0	0	1	0	0	1	2	0	0	0	0	3
ALPGVLWVLPDSYLDVPNK	19	0	2095.14	2	0.00057277	68.83	AT3G06790.2;AT3G06790.1	AT3G06790.2	yes	no	9446200	0	2588300	0	0	3433600	0	0	3424300			EELSCKVKALPGVLWV	SYLDVPNKDYGGDLYV	K	A	L	N	K	D	1	0	1	2	0	0	0	1	0	0	4	1	0	0	3	1	0	1	1	3
ALPNGEAWIPNLVK	14	0	1520.84	2	8.5275e-05	94.616	AT1G02280.2;AT1G02280.1	AT1G02280.2	yes	no	9809200	0	9809200	0	0	0	0	0	0			SKNDKDEKALPNGEAW	AWIPNLVKAITDVATN	K	A	L	V	K	A	2	0	2	0	0	0	1	1	0	1	2	1	0	0	2	0	0	1	0	1
ALPNQQTVDYPSFK	14	0	1606.8	2	1.8509e-12	162.26	AT5G20010.1;AT5G55190.1;AT5G20020.1	AT5G20010.1	yes	no	1205200000	162080000	138680000	129640000	155760000	225500000	91703000	80849000	221020000			________________	TVDYPSFKLVIVGDGG	M	A	L	F	K	L	1	0	1	1	0	2	0	0	0	0	1	1	0	1	2	1	1	0	1	1
ALPPLADLARPEEK	14	1	1518.84	2;3	8.3406e-07	138.25	AT2G47390.1	AT2G47390.1	yes	yes	691190000	73696000	125150000	119390000	43387000	93570000	86284000	25019000	124700000			KILFLKRRALPPLADL	DLARPEEKLAGVRIDG	R	A	L	E	K	L	3	1	0	1	0	0	2	0	0	0	3	1	0	0	3	0	0	0	0	0
ALPQGLSR	8	0	840.482	2	0.032192	76.035	AT5G24690.1	AT5G24690.1	yes	yes	2206500	0	0	0	0	0	2206500	0	0			TTTRMISRALPQGLSR	ALPQGLSRAFVGRMLA	R	A	L	S	R	A	1	1	0	0	0	1	0	1	0	0	2	0	0	0	1	1	0	0	0	0
ALPSITYMAVNK	12	0	1306.7	2	0.0054157	72.643	AT2G44160.1	AT2G44160.1	yes	yes	62884000	0	6412300	16516000	28923000	0	11033000	0	0			DAVVEKCKALPSITYM	ITYMAVNKGEQWVSNT	K	A	L	N	K	G	2	0	1	0	0	0	0	0	0	1	1	1	1	0	1	1	1	0	1	1
ALPTENDEHPK	11	0	1249.59	3	0.00018819	99.568	AT3G14600.1	AT3G14600.1	yes	yes	45517000	6391900	3683100	4267600	0	31174000	0	0	0			HQYQVVGRALPTENDE	TENDEHPKIYRMKLWG	R	A	L	P	K	I	1	0	1	1	0	0	2	0	1	0	1	1	0	0	2	0	1	0	0	0
ALPTYTPDSPGDATR	15	0	1560.74	2	0.00072681	79.286	AT2G45290.1	AT2G45290.1	yes	yes	48936000	5622400	6723500	10869000	5033700	12081000	0	8605900	0			ELPVGWEKALPTYTPD	DSPGDATRNLSQQCLN	K	A	L	T	R	N	2	1	0	2	0	0	0	1	0	0	1	0	0	0	3	1	3	0	1	0
ALPTYTPESPGDATR	15	0	1574.76	2;3	1.2772e-20	182.93	AT3G60750.2;AT3G60750.1	AT3G60750.2	yes	no	13312000000	1601000000	1891800000	1967500000	1376400000	2744600000	1205200000	1355600000	1169400000			ELPAGWEKALPTYTPE	ESPGDATRNLSQQCLN	K	A	L	T	R	N	2	1	0	1	0	0	1	1	0	0	1	0	0	0	3	1	3	0	1	0
ALQAGTSHNLGQNFSR	16	0	1699.84	2;3	1.5973e-40	205.96	AT5G52520.1	AT5G52520.1	yes	yes	104580000	2708200	0	0	77978000	23895000	0	0	0			EAMMGDRKALQAGTSH	NLGQNFSRAFGTQFAD	K	A	L	S	R	A	2	1	2	0	0	2	0	2	1	0	2	0	0	1	0	2	1	0	0	0
ALQAQEGIAALR	12	0	1239.69	2	5.3461e-10	166.07	AT3G52750.1	AT3G52750.1	yes	yes	111920000	18752000	14122000	18809000	6654800	26008000	16547000	3633900	7397200			FSFEGRRRALQAQEGI	QEGIAALRDNVDTLIV	R	A	L	L	R	D	4	1	0	0	0	2	1	1	0	1	2	0	0	0	0	0	0	0	0	0
ALQDIDGVSNLK	12	0	1271.67	2	5.4625e-15	179.81	AT5G14910.1	AT5G14910.1	yes	yes	2039300000	287860000	419820000	274160000	199570000	309380000	248650000	162720000	137180000			AAIPNVTRALQDIDGV	IDGVSNLKVQVSEGVA	R	A	L	L	K	V	1	0	1	2	0	1	0	1	0	1	2	1	0	0	0	1	0	0	0	1
ALQEMGNGEDLLVK	14	0	1515.76	2	1.9401e-12	162.38	AT1G16080.1	AT1G16080.1	yes	yes	359010000	40423000	55414000	48683000	39646000	60207000	49471000	28897000	36270000			VGGGRVGRALQEMGNG	NGEDLLVKRGEAVPVD	R	A	L	V	K	R	1	0	1	1	0	1	2	2	0	0	3	1	1	0	0	0	0	0	0	1
ALQESLASELAAR	13	0	1357.72	2;3	1.0375e-16	219.03	AT4G04640.1	AT4G04640.1	yes	yes	3139600000	264470000	409320000	394950000	565980000	620590000	319740000	249040000	315550000			YLNSQILRALQESLAS	LASELAARMSAMSSAS	R	A	L	A	R	M	4	1	0	0	0	1	2	0	0	0	3	0	0	0	0	2	0	0	0	0
ALQFNTLPVVK	11	0	1228.72	2	0.044785	59.931	AT1G06220.2;AT1G06220.1	AT1G06220.2	yes	no	19081000	3138800	0	4140500	0	4000800	2797400	5003700	0			DEDVYIFRALQFNTLP	FNTLPVVKTATEPLNP	R	A	L	V	K	T	1	0	1	0	0	1	0	0	0	0	2	1	0	1	1	0	1	0	0	2
ALQGISGPQR	10	0	1025.56	2	0.008177	71.379	AT1G70320.1	AT1G70320.1	no	no	10614000	0	726380	0	0	4219500	2244200	2302400	1121600			KVPLEGFKALQGISGP	QGISGPQRLQIHKAYG	K	A	L	Q	R	L	1	1	0	0	0	2	0	2	0	1	1	0	0	0	1	1	0	0	0	0
ALQLESADENNGVVIPEVHNSHEVENLDK	29	0	3198.54	3	5.3322e-21	113.47	AT1G18070.2;AT1G18070.1;AT1G18070.3	AT1G18070.2	yes	no	14222000	0	0	0	0	14222000	0	0	0			MDLEAEIRALQLESAD	HEVENLDKAPEDLKDE	R	A	L	D	K	A	2	0	4	2	0	1	5	1	2	1	3	1	0	0	1	2	0	0	0	4
ALQLPDYPDQK	11	0	1286.65	2	4.2345e-19	206.78	AT4G33510.1;AT4G33510.2	AT4G33510.1	yes	no	214740000	36670000	41875000	0	0	57518000	638270	38344000	39689000			LESWKSKKALQLPDYP	LPDYPDQKDVDSVLQT	K	A	L	Q	K	D	1	0	0	2	0	2	0	0	0	0	2	1	0	0	2	0	0	0	1	0
ALQLPDYPNANELESVLK	18	0	2013.04	2	2.5654e-06	91.62	AT4G39980.1	AT4G39980.1	yes	yes	35734000	5387700	9095200	4902300	0	9605000	0	6744200	0			PESWKLKKALQLPDYP	NELESVLKTIEAFPPI	K	A	L	L	K	T	2	0	2	1	0	1	2	0	0	0	4	1	0	0	2	1	0	0	1	1
ALQNIGASNRDDAFYR	16	1	1809.88	2	0.012421	54.471	AT1G36730.1	AT1G36730.1	yes	yes	10928000	0	0	0	4917400	4239000	0	0	1771400			________________	NRDDAFYRYKMPRMMT	M	A	L	Y	R	Y	3	2	2	2	0	1	0	1	0	1	1	0	0	1	0	1	0	0	1	0
ALQNSVLR	8	0	899.519	2	0.0035547	122.79	AT2G01140.1	AT2G01140.1	yes	yes	133610000	13209000	7781000	20589000	23861000	15169000	9476200	23655000	19867000			HVSFSYARALQNSVLR	ALQNSVLRTWQGKPEK	R	A	L	L	R	T	1	1	1	0	0	1	0	0	0	0	2	0	0	0	0	1	0	0	0	1
ALQNTCLK	8	0	946.491	2	0.0058679	114.6	AT2G21330.1;AT4G38970.1	AT4G38970.1	no	no	1844100000	180380000	244800000	133830000	307110000	420820000	145910000	202910000	208330000			HVSFSYARALQNTCLK	ALQNTCLKTWGGRPEN	R	A	L	L	K	T	1	0	1	0	1	1	0	0	0	0	2	1	0	0	0	0	1	0	0	0
ALQPLAAA	8	0	753.438	2	0.072143	59.641	AT1G02560.1	AT1G02560.1	yes	yes	46128000	7562200	1610300	14177000	0	10400000	6664200	2094800	3619600			GVIMNPLKALQPLAAA	ALQPLAAA________	K	A	L	A	A	-	4	0	0	0	0	1	0	0	0	0	2	0	0	0	1	0	0	0	0	0
ALQPVSR	7	0	769.445	2	0.029207	99.384	AT2G20690.1	AT2G20690.1	yes	yes	10861000	1726200	1581700	2049300	1559700	0	1538600	1523400	881850			GSPVNLERALQPVSRM	RALQPVSRMGGHVVQG	R	A	L	S	R	M	1	1	0	0	0	1	0	0	0	0	1	0	0	0	1	1	0	0	0	1
ALQQLQEQQLEMLK	14	0	1698.9	2	0.0002666	87.568	AT3G27050.1	AT3G27050.1	yes	yes	6064300	0	0	2926200	1963600	0	0	0	1174500			DGFEQKMKALQQLQEQ	EQQLEMLKYMRKFSLD	K	A	L	L	K	Y	1	0	0	0	0	5	2	0	0	0	4	1	1	0	0	0	0	0	0	0
ALQQSTLK	8	0	887.508	2	0.006124	113.7	AT3G52930.1;AT4G26530.2;AT4G26530.1;AT2G36460.1;AT2G36460.2;AT5G03690.2;AT5G03690.1	AT3G52930.1	no	no	348510000	30171000	42500000	51847000	41755000	87885000	28162000	30597000	35598000			SLSFSFGRALQQSTLK	ALQQSTLKTWAGKEEN	R	A	L	L	K	T	1	0	0	0	0	2	0	0	0	0	2	1	0	0	0	1	1	0	0	0
ALQSLTTSER	10	0	1104.58	2	0.00012981	128.36	AT4G16830.1;AT4G16830.2;AT4G16830.3	AT4G16830.1	yes	no	48177000	4737400	8273400	7529800	9717500	8272600	5389800	4256700	0			KILEEKKKALQSLTTS	QSLTTSERKVDTKVFE	K	A	L	E	R	K	1	1	0	0	0	1	1	0	0	0	2	0	0	0	0	2	2	0	0	0
ALQVVLAECK	10	0	1129.62	2	0.00061964	108.98	AT3G51800.3;AT3G51800.1;AT3G51800.2	AT3G51800.3	yes	no	101060000	9957400	11615000	9909500	15719000	28480000	11047000	5574200	8758500			SAAEIVNKALQVVLAE	QVVLAECKPKAKIVDI	K	A	L	C	K	P	2	0	0	0	1	1	1	0	0	0	2	1	0	0	0	0	0	0	0	2
ALREEVYR	8	1	1034.55	2	0.014674	146.27	AT5G65620.1;AT5G10540.1	AT5G65620.1	no	no	17177000	0	0	0	17177000	0	0	0	0			VMQHAKNRALREEVYR	ALREEVYRAYLSRASS	R	A	L	Y	R	A	1	2	0	0	0	0	2	0	0	0	1	0	0	0	0	0	0	0	1	1
ALSDAADQANYGLAVLR	17	0	1746.89	2	7.3343e-19	156.36	AT2G46520.1	AT2G46520.1	yes	yes	74675000	3480100	8677200	10052000	20550000	11271000	2799000	17845000	0			EPRRTAERALSDAADQ	NYGLAVLRLVAEPAID	R	A	L	L	R	L	5	1	1	2	0	1	0	1	0	0	3	0	0	0	0	1	0	0	1	1
ALSDDCEQFMSFPPGHIYSSK	21	0	2415.05	3	0.033372	34.72	AT5G65010.1;AT5G65010.2	AT5G65010.1	yes	no	9765900	0	0	9765900	0	0	0	0	0			VWFASEMKALSDDCEQ	PGHIYSSKQGGLRRWY	K	A	L	S	K	Q	1	0	0	2	1	1	1	1	1	1	1	1	1	2	2	4	0	0	1	0
ALSDFIEATK	10	0	1093.57	2	0.0024943	87.308	AT1G05560.1	AT1G05560.1	yes	yes	50386000	6074300	3653900	0	11699000	13010000	0	11509000	4439200			NLKVNGDKALSDFIEA	SDFIEATKNGDSPVTC	K	A	L	T	K	N	2	0	0	1	0	0	1	0	0	1	1	1	0	1	0	1	1	0	0	0
ALSDHHVLLEGTLLK	15	0	1644.92	2;3;4	8.8236e-28	231.67	AT3G52930.1;AT2G36460.1;AT2G36460.2	AT3G52930.1	no	no	1502100000	0	0	0	795500000	695150000	11462000	0	0			RVLAACYKALSDHHVL	LLEGTLLKPNMVTPGS	K	A	L	L	K	P	1	0	0	1	0	0	1	1	2	0	5	1	0	0	0	1	1	0	0	1
ALSELAMDSSTTLNAAESSAGDGAGPR	27	0	2578.18	3	1.4619e-12	98.973	AT3G11710.1	AT3G11710.1	yes	yes	42667000	3415400	5974500	5740800	0	10408000	0	4487000	12641000			GAADQTTKALSELAMD	AGDGAGPRSKNALKKE	K	A	L	P	R	S	6	1	1	2	0	0	2	3	0	0	3	0	1	0	1	5	2	0	0	0
ALSESTNLHPFMTK	14	0	1574.78	2;3	1.6401e-05	107.09	AT3G45780.2;AT3G45780.1	AT3G45780.2	yes	no	22512000	0	0	4221700	0	18290000	0	0	0			VEAVKRPRALSESTNL	NLHPFMTKSESDELPK	R	A	L	T	K	S	1	0	1	0	0	0	1	0	1	0	2	1	1	1	1	2	2	0	0	0
ALSEVSGVK	9	0	888.492	2	0.021068	69.825	AT5G37510.1;AT5G37510.2	AT5G37510.1	yes	no	35842000	0	2065600	10476000	12948000	0	2048000	907260	7397100			RDDWKIVRALSEVSGV	LSEVSGVKLPYNSIEG	R	A	L	V	K	L	1	0	0	0	0	0	1	1	0	0	1	1	0	0	0	2	0	0	0	2
ALSGQPPLK	9	0	909.528	2	0.0029745	101.28	AT2G35490.1	AT2G35490.1	yes	yes	164210000	5897300	22198000	29657000	23500000	41302000	7694400	16550000	17414000			DVAANISRALSGQPPL	LSGQPPLKLPFPGNRG	R	A	L	L	K	L	1	0	0	0	0	1	0	1	0	0	2	1	0	0	2	1	0	0	0	0
ALSGVSSVQFPWVK	14	0	1503.81	2	6.5832e-10	178.46	AT1G70770.2;AT1G70770.1	AT1G70770.2	yes	no	73281000	19645000	25346000	18528000	0	0	0	9761900	0			RFADYFGRALSGVSSV	SVQFPWVKMFKESPLS	R	A	L	V	K	M	1	0	0	0	0	1	0	1	0	0	1	1	0	1	1	3	0	1	0	3
ALSHSFTVFAR	11	0	1234.65	2;3	1.3758e-05	120.63	AT5G63890.1;AT5G63890.2	AT5G63890.1	yes	no	103240000	0	0	8408300	84759000	10072000	0	0	0			PRGEFASKALSHSFTV	HSFTVFARDMIEAISF	K	A	L	A	R	D	2	1	0	0	0	0	0	0	1	0	1	0	0	2	0	2	1	0	0	1
ALSIIQGR	8	0	856.513	2	0.0031977	125.08	ATCG00350.1	ATCG00350.1	yes	yes	1094100000	46963000	177150000	107010000	169890000	216150000	206980000	88230000	81730000			VAPATQPRALSIIQGR	ALSIIQGRAVGVTHYL	R	A	L	G	R	A	1	1	0	0	0	1	0	1	0	2	1	0	0	0	0	1	0	0	0	0
ALSLFEFGQGVAK	13	0	1365.73	2	8.7478e-07	114.84	AT3G21110.2;AT3G21110.1	AT3G21110.2	yes	no	103720000	12314000	21761000	15349000	0	16951000	12684000	9614600	15047000			EFDEASMKALSLFEFG	EFGQGVAKKHGLILVD	K	A	L	A	K	K	2	0	0	0	0	1	1	2	0	0	2	1	0	2	0	1	0	0	0	1
ALSLPTGLGIVCASPK	16	0	1582.88	2;3	2.1062e-14	145.31	AT2G13360.2;AT2G13360.1	AT2G13360.2	yes	no	2499400000	99580000	475970000	291470000	557180000	379840000	236620000	227000000	231790000			VALTGSQKALSLPTGL	GIVCASPKALEATKTS	K	A	L	P	K	A	2	0	0	0	1	0	0	2	0	1	3	1	0	0	2	2	1	0	0	1
ALSLVALK	8	0	813.532	2	0.029872	78.178	AT4G01070.1	AT4G01070.1	yes	yes	32344000	0	0	4827300	7243900	9112800	5470100	2846800	2843400			KDDGTSTKALSLVALK	ALSLVALKWKAHKKEL	K	A	L	L	K	W	2	0	0	0	0	0	0	0	0	0	3	1	0	0	0	1	0	0	0	1
ALSNAVGNLGLNSAYGDALK	20	0	1947.01	2	2.6063e-80	244.86	AT3G29320.1	AT3G29320.1	yes	yes	220740000	22327000	34410000	21585000	21090000	50519000	16136000	28350000	26322000			SMEFLQGRALSNAVGN	SAYGDALKRLGFDLES	R	A	L	L	K	R	4	0	3	1	0	0	0	3	0	0	4	1	0	0	0	2	0	0	1	1
ALSNINSLGLFSNIEVNPRPDEK	23	1	2526.31	3	3.3277e-78	204.5	AT3G46740.1	AT3G46740.1	yes	yes	80654000	0	0	0	61337000	19317000	0	0	0			FNIEAGKKALSNINSL	VNPRPDEKNEGGIIVE	K	A	L	E	K	N	1	1	4	1	0	0	2	1	0	2	3	1	0	1	2	3	0	0	0	1
ALSPATLLAELNTIGGK	17	0	1667.95	2;3	6.4149e-28	189.24	AT4G24830.1;AT4G24830.2	AT4G24830.1	yes	no	389090000	40788000	0	46258000	127390000	53443000	41509000	21801000	57904000			LPVALNGKALSPATLL	ELNTIGGKHGIGRIDM	K	A	L	G	K	H	3	0	1	0	0	0	1	2	0	1	4	1	0	0	1	1	2	0	0	0
ALSPGLVYDISTEEYIR	17	0	1924.98	2	0.00016046	78.486	AT2G05920.1	AT2G05920.1	yes	yes	14974000	0	0	0	0	8280300	0	0	6693800			SGHVDPQKALSPGLVY	ISTEEYIRFLCSLDYT	K	A	L	I	R	F	1	1	0	1	0	0	2	1	0	2	2	0	0	0	1	2	1	0	2	1
ALSPVHSTPSR	11	0	1150.61	3	0.00060796	71.555	AT4G19410.1;AT4G19410.2	AT4G19410.1	yes	no	24094000	0	0	0	13504000	7918500	2671400	0	0			GFRDQMMRALSPVHST	PVHSTPSRGLFLDSCH	R	A	L	S	R	G	1	1	0	0	0	0	0	0	1	0	1	0	0	0	2	3	1	0	0	1
ALSQIIDPDFGTDIVSCGFVK	21	0	2281.13	2	2.0191e-29	142.45	AT3G24430.1	AT3G24430.1	yes	yes	11780000	0	0	0	0	11780000	0	0	0			TSEKDVLKALSQIIDP	IVSCGFVKDLGINEAL	K	A	L	V	K	D	1	0	0	3	1	1	0	2	0	3	1	1	0	2	1	2	1	0	0	2
ALSQNGNIENPRPSK	15	1	1623.83	2;3	0.00029792	88.441	AT3G25770.1	AT3G25770.1	yes	yes	28486000	5368800	0	0	0	15065000	2642100	0	5410800			KKNLTASRALSQNGNI	IENPRPSKVQELSVYE	R	A	L	S	K	V	1	1	3	0	0	1	1	1	0	1	1	1	0	0	2	2	0	0	0	0
ALSSAYMPIGAILMSQEVADVINSHSSK	28	0	2918.45	3	1.0506e-10	82.773	AT3G22200.1;AT3G22200.2	AT3G22200.1	yes	no	65691000	1012500	8174900	0	35889000	15828000	0	0	4786100			PDLVTLAKALSSAYMP	VINSHSSKLGVFSHGF	K	A	L	S	K	L	4	0	1	1	0	1	1	1	1	3	2	1	2	0	1	6	0	0	1	2
ALSSEIVWSSSPDVLK	16	0	1716.89	2	5.093e-08	110.31	AT5G36210.1	AT5G36210.1	yes	yes	17334000	0	5895200	5021100	0	6417500	0	0	0			TLDQHKTKALSSEIVW	SSSPDVLKYKAYFSVP	K	A	L	L	K	Y	1	0	0	1	0	0	1	0	0	1	2	1	0	0	1	5	0	1	0	2
ALSSPNLDIR	10	0	1084.59	2	0.00010861	130.75	AT4G31480.2;AT4G31480.1;AT4G31490.1	AT4G31480.2	yes	no	162150000	25502000	23075000	19268000	0	44558000	19225000	9696300	20825000			ELIIDVLRALSSPNLD	SSPNLDIRRKTLDISL	R	A	L	I	R	R	1	1	1	1	0	0	0	0	0	1	2	0	0	0	1	2	0	0	0	0
ALSSPVLAAVGER	13	0	1268.71	2	0.00010822	103.22	AT2G02560.2;AT2G02560.1	AT2G02560.2	yes	no	9518200	0	0	9518200	0	0	0	0	0			PVFHPYIKALSSPVLA	VLAAVGERYYKVTAEA	K	A	L	E	R	Y	3	1	0	0	0	0	1	1	0	0	2	0	0	0	1	2	0	0	0	2
ALSSQHQVR	9	0	1024.54	2	0.00012441	153.73	AT5G28540.1;AT5G42020.1;AT5G42020.2	AT5G42020.1	no	no	18197000	0	0	0	8847300	5479800	3870300	0	0			RECERAKRALSSQHQV	LSSQHQVRVEIESLFD	R	A	L	V	R	V	1	1	0	0	0	2	0	0	1	0	1	0	0	0	0	2	0	0	0	1
ALSTSKPDPVVEDQA	15	1	1555.77	2	2.0971e-07	160.56	AT2G41840.1	AT2G41840.1	yes	yes	1086000000	143740000	130510000	157310000	170970000	231800000	66820000	111790000	73050000			HTDFLASKALSTSKPD	DPVVEDQA________	K	A	L	Q	A	-	2	0	0	2	0	1	1	0	0	0	1	1	0	0	2	2	1	0	0	2
ALSWAIDNVVR	11	0	1242.67	2	1.0449e-11	178.94	AT3G17020.1	AT3G17020.1	yes	yes	360770000	42144000	91854000	50167000	0	52309000	41670000	42277000	40346000			DFSDCSKKALSWAIDN	WAIDNVVRDGDHLILI	K	A	L	V	R	D	2	1	1	1	0	0	0	0	0	1	1	0	0	0	0	1	0	1	0	2
ALSYPLK	7	0	790.459	2	0.048318	86.512	AT1G55490.2;AT1G55490.1;AT3G13470.1;AT5G56500.2;AT5G56500.1	AT1G55490.2	no	no	786040000	2818600	18084000	100640000	218850000	90161000	177450000	94875000	83154000			VGADIVKRALSYPLKL	RALSYPLKLIAKNAGV	R	A	L	L	K	L	1	0	0	0	0	0	0	0	0	0	2	1	0	0	1	1	0	0	1	0
ALTDLGDDEYR	11	0	1266.57	2	0.0063572	87.258	AT4G23730.1	AT4G23730.1	yes	yes	43495000	0	0	11458000	8638100	18565000	0	4834700	0			NPWEKKARALTDLGDD	DLGDDEYRHMLCVDGA	R	A	L	Y	R	H	1	1	0	3	0	0	1	1	0	0	2	0	0	0	0	0	1	0	1	0
ALTEQLK	7	0	801.46	2	0.036907	94.163	AT4G11420.1	AT4G11420.1	yes	yes	34121000	19445000	4875300	0	5014400	0	2591700	0	2193900			TKQSVKERALTEQLKE	RALTEQLKERQEMEKK	R	A	L	L	K	E	1	0	0	0	0	1	1	0	0	0	2	1	0	0	0	0	1	0	0	0
ALTFAIANR	9	0	975.55	2	6.6637e-05	173.38	AT1G18590.1;AT1G74090.1	AT1G74090.1	no	no	481620000	61099000	0	98148000	312440000	0	0	0	9937000			KTGTTWLKALTFAIAN	LTFAIANRSRFDDSSN	K	A	L	N	R	S	3	1	1	0	0	0	0	0	0	1	1	0	0	1	0	0	1	0	0	0
ALTHTGLIDPASHR	14	0	1487.78	2	2.9347e-15	172.61	AT3G07480.1	AT3G07480.1	yes	yes	36397000	0	0	0	26595000	9802300	0	0	0			LSGQTLLRALTHTGLI	LIDPASHRLDDIEACS	R	A	L	H	R	L	2	1	0	1	0	0	0	1	2	1	2	0	0	0	1	1	2	0	0	0
ALTLAVDGK	9	0	886.512	2	0.079728	53.775	AT3G02200.2;AT3G02200.1	AT3G02200.2	yes	no	8612800	0	0	2028100	0	0	2322000	0	4262600			ARFQVYMKALTLAVDG	LTLAVDGKVTEYIVSS	K	A	L	G	K	V	2	0	0	1	0	0	0	1	0	0	2	1	0	0	0	0	1	0	0	1
ALTLSDFEK	9	0	1022.53	2	0.00031973	136.8	AT5G38660.1;AT5G38660.2	AT5G38660.1	yes	no	271330000	34994000	25770000	51150000	29962000	44653000	34327000	27681000	22788000			VVLVFEAKALTLSDFE	LTLSDFEKRQAKFTSF	K	A	L	E	K	R	1	0	0	1	0	0	1	0	0	0	2	1	0	1	0	1	1	0	0	0
ALTNAIGNLNLQGPYADALR	20	0	2084.1	2;3	0.03495	73.299	AT3G46970.1	AT3G46970.1	yes	yes	34210000	8573000	0	7972900	0	0	4432600	6205800	7025300			SMEYLQGRALTNAIGN	GPYADALRTLGYELEE	R	A	L	L	R	T	4	1	3	1	0	1	0	2	0	1	4	0	0	0	1	0	1	0	1	0
ALTPLEQGEILFK	13	0	1457.81	2	2.1505e-05	117.67	AT5G18660.1	AT5G18660.1	yes	yes	206810000	39055000	41923000	1029800	3527300	45544000	38225000	5264000	32244000			LPIGGPGKALTPLEQG	EQGEILFKILGREPKF	K	A	L	F	K	I	1	0	0	0	0	1	2	1	0	1	3	1	0	1	1	0	1	0	0	0
ALTSLALK	8	0	815.512	1;2	0.0016764	142.64	AT3G27850.1;AT3G27830.1	AT3G27850.1	yes	no	3456900000	352410000	361370000	440590000	736280000	514070000	334920000	366610000	350670000			IAVIKAVRALTSLALK	ALTSLALKEAKELIEG	R	A	L	L	K	E	2	0	0	0	0	0	0	0	0	0	3	1	0	0	0	1	1	0	0	0
ALTTDVQEFFR	11	0	1325.66	2	0.0058501	74.162	AT5G26210.1	AT5G26210.1	yes	yes	25958000	0	10373000	0	0	0	0	9489300	6095900			GRRAGMIKALTTDVQE	TDVQEFFRLCDPEKEN	K	A	L	F	R	L	1	1	0	1	0	1	1	0	0	0	1	0	0	2	0	0	2	0	0	1
ALTTDVQEFYQQCDPEK	17	0	2070.92	2	2.7424e-34	249.69	AT3G42790.1	AT3G42790.1	yes	yes	59042000	0	13809000	10538000	9006800	0	7130700	7132200	11425000			GRRTAIVKALTTDVQE	YQQCDPEKENLCLYGL	K	A	L	E	K	E	1	0	0	2	1	3	2	0	0	0	1	1	0	1	1	0	2	0	1	1
ALTTEEIEEHLTAISERD	18	1	2056	3	8.8274e-33	148.56	AT5G35590.1	AT5G35590.1	yes	yes	170200000	10375000	6715500	30161000	5076100	94081000	23787000	0	0			RAENPEFRALTTEEIE	LTAISERD________	R	A	L	R	D	-	2	1	0	1	0	0	5	0	1	2	2	0	0	0	0	1	3	0	0	0
ALTYAIVNR	9	0	1019.58	2	0.00065341	127.31	AT1G74100.1	AT1G74100.1	yes	yes	86622000	0	0	19352000	26107000	28929000	0	0	12234000			KTGTTWLKALTYAIVN	LTYAIVNRSRYDDAAN	K	A	L	N	R	S	2	1	1	0	0	0	0	0	0	1	1	0	0	0	0	0	1	0	1	1
ALTYSPSGNSELLSK	15	0	1565.79	2	0.026818	60.255	AT2G07360.1;AT2G07360.2	AT2G07360.1	yes	no	37892000	6300700	25922000	0	2421400	0	0	3248100	0			ARRLQALKALTYSPSG	GNSELLSKLYEIVFGI	K	A	L	S	K	L	1	0	1	0	0	0	1	1	0	0	3	1	0	0	1	4	1	0	1	0
ALVAEVVGNLSNR	13	0	1340.74	2	0.0076098	79.201	AT1G20960.2;AT1G20960.1	AT1G20960.2	yes	no	7607700	0	0	0	0	3440400	4167300	0	0			IVYVAPMKALVAEVVG	VVGNLSNRLKDYGVIV	K	A	L	N	R	L	2	1	2	0	0	0	1	1	0	0	2	0	0	0	0	1	0	0	0	3
ALVAIPTTIADNAGLDSAELVAQLR	25	0	2521.38	2;3	3.1049e-12	109.08	AT5G20890.1	AT5G20890.1	yes	yes	142460000	12779000	8338200	15818000	28917000	27247000	14053000	13996000	21308000			HAIEAFSRALVAIPTT	AELVAQLRAEHHTEGC	R	A	L	L	R	A	6	1	1	2	0	1	1	1	0	2	4	0	0	0	1	1	2	0	0	2
ALVAYYQK	8	0	954.517	2	0.0030843	126.16	AT2G09990.1;AT5G18380.2;AT5G18380.1;AT5G18380.3;AT3G04230.1	AT5G18380.2	no	no	641130000	62878000	79929000	76175000	88349000	112450000	66304000	61995000	93054000			AIRQSIAKALVAYYQK	ALVAYYQKYVDEQSKK	K	A	L	Q	K	Y	2	0	0	0	0	1	0	0	0	0	1	1	0	0	0	0	0	0	2	1
ALVDAPDMER	10	0	1115.53	2	1.5054e-06	157.68	AT4G27090.1;AT2G20450.1	AT4G27090.1	no	no	1870000000	228140000	205210000	266470000	202170000	349420000	259740000	204960000	153900000			VDVVDQNRALVDAPDM	VDAPDMERIQMNFKRL	R	A	L	E	R	I	2	1	0	2	0	0	1	0	0	0	1	0	1	0	1	0	0	0	0	1
ALVDELEALENHLK	14	0	1592.84	2;3	1.3722e-11	152.7	AT1G75270.1	AT1G75270.1	yes	yes	216390000	0	10608000	10115000	53501000	91936000	11179000	16568000	22481000			DANDGSEKALVDELEA	EALENHLKTHSGPFVA	K	A	L	L	K	T	2	0	1	1	0	0	3	0	1	0	4	1	0	0	0	0	0	0	0	1
ALVDSNIFDLFK	12	0	1380.73	2	0.0006264	109.42	AT1G44170.2;AT1G44170.1;AT1G44170.3	AT1G44170.2	yes	no	29536000	0	8615100	0	7752700	6104600	7063400	0	0			RGKLRLLKALVDSNIF	SNIFDLFKVLLGLA__	K	A	L	F	K	V	1	0	1	2	0	0	0	0	0	1	2	1	0	2	0	1	0	0	0	1
ALVDVLK	7	0	756.475	2	0.043603	89.673	AT1G21440.1;AT1G77060.1	AT1G21440.1	no	no	314840000	43496000	31174000	31703000	49234000	61510000	34687000	30111000	32924000			TSLYASTRALVDVLKI	RALVDVLKILKEKGTT	R	A	L	L	K	I	1	0	0	1	0	0	0	0	0	0	2	1	0	0	0	0	0	0	0	2
ALVDWGIPVPDDDK	14	0	1538.76	2	1.4794e-05	107.85	AT3G55400.1;AT3G55400.2	AT3G55400.1	yes	no	4611300	0	0	0	0	0	0	4611300	0			LRDFSISRALVDWGIP	IPVPDDDKQTIYVWFD	R	A	L	D	K	Q	1	0	0	4	0	0	0	1	0	1	1	1	0	0	2	0	0	1	0	2
ALVELALK	8	0	855.543	2	0.018112	89.142	AT5G10920.1	AT5G10920.1	yes	yes	11142000	1984100	0	4461900	0	4696200	0	0	0			VKIRNLQRALVELALK	ALVELALKNEALIVPG	R	A	L	L	K	N	2	0	0	0	0	0	1	0	0	0	3	1	0	0	0	0	0	0	0	1
ALVENSAITLGR	12	0	1242.69	2	0.033521	77.192	AT2G16950.2;AT2G16950.1	AT2G16950.2	yes	no	24208000	3636000	3736100	4908800	0	8258100	2434600	0	1234600			QHGEGVNKALVENSAI	NSAITLGRLAWIRPDL	K	A	L	G	R	L	2	1	1	0	0	0	1	1	0	1	2	0	0	0	0	1	1	0	0	1
ALVEQEAAYNTLEEEHK	17	0	1972.94	3	1.4816e-08	79.017	AT5G41790.1	AT5G41790.1	yes	yes	9380100	0	0	0	0	0	0	9380100	0			NQITDVQKALVEQEAA	NTLEEEHKQINELFKE	K	A	L	H	K	Q	3	0	1	0	0	1	5	0	1	0	2	1	0	0	0	0	1	0	1	1
ALVGGVGDVPANQNSGEVESLAR	23	0	2238.12	2;3	9.0724e-166	290.71	AT3G12490.1	AT3G12490.1	yes	yes	825480000	101940000	132500000	113750000	55960000	126870000	60071000	112570000	121810000			________________	GEVESLARFAVDEHNK	M	A	L	A	R	F	3	1	2	1	0	1	2	4	0	0	2	0	0	0	1	2	0	0	0	4
ALVIGQALAGVPVWK	15	0	1520.91	2	8.5892e-06	103.26	AT1G18270.1;AT1G18270.2;AT1G18270.3	AT1G18270.1	yes	no	35727000	2781000	3032000	3167500	7373800	9074700	3924100	2792500	3581600			TKALKARRALVIGQAL	LAGVPVWKLGPESRHP	R	A	L	W	K	L	3	0	0	0	0	1	0	2	0	1	2	1	0	0	1	0	0	1	0	3
ALVLHTYK	8	0	943.549	2	0.0036988	120.62	AT1G09640.1;AT1G09640.2	AT1G09640.1	yes	no	853100000	75668000	69516000	129150000	207730000	159210000	123050000	82829000	5942100			________________	ALVLHTYKGNKSAEKA	M	A	L	Y	K	G	1	0	0	0	0	0	0	0	1	0	2	1	0	0	0	0	1	0	1	1
ALVMHTYK	8	0	961.506	2	0.0054353	114.6	AT1G57720.2;AT1G57720.1	AT1G57720.2	yes	no	663490000	5037300	43233000	92216000	157280000	239340000	3227700	74088000	49070000			________________	ALVMHTYKGNKGANKA	M	A	L	Y	K	G	1	0	0	0	0	0	0	0	1	0	1	1	1	0	0	0	1	0	1	1
ALVNELK	7	0	785.465	2	0.013069	111.28	AT3G13470.1	AT3G13470.1	yes	yes	810920000	93177000	134360000	126880000	101140000	147930000	92522000	95079000	19841000			RGIEKTAKALVNELKL	KALVNELKLMSKEVED	K	A	L	L	K	L	1	0	1	0	0	0	1	0	0	0	2	1	0	0	0	0	0	0	0	1
ALVPFYPMAGR	11	0	1220.64	2	0.053583	52.716	AT5G48930.1	AT5G48930.1	yes	yes	0	0	0	0	0	0	0	0	0			VMKEALSKALVPFYPM	PFYPMAGRLKRDDDGR	K	A	L	G	R	L	2	1	0	0	0	0	0	1	0	0	1	0	1	1	2	0	0	0	1	1
ALVPGCGGGHDVVAMASPER	20	0	1978.94	2;3	3.1666e-31	163.23	AT2G43910.1;AT2G43910.2	AT2G43910.1	yes	no	321510000	25222000	74771000	16373000	27542000	81511000	72631000	8544000	14919000			TSSLPLGRALVPGCGG	VAMASPERFVVGLDIS	R	A	L	E	R	F	3	1	0	1	1	0	1	4	1	0	1	0	1	0	2	1	0	0	0	3
ALVSAHR	7	0	752.429	2	0.0021987	127.66	ATCG00660.1	ATCG00660.1	yes	yes	94453000	14080000	0	16135000	367380	36410000	17135000	10325000	0			TMTQQRIRALVSAHRD	RALVSAHRDRGKRKRD	R	A	L	H	R	D	2	1	0	0	0	0	0	0	1	0	1	0	0	0	0	1	0	0	0	1
ALVSGVSQR	9	0	915.514	2	0.022119	69.198	AT5G27450.3;AT5G27450.2;AT5G27450.1	AT5G27450.3	yes	no	2610200	0	863270	0	0	0	0	620690	1126300			TRVGRNTKALVSGVSQ	LVSGVSQRAVRHPDAM	K	A	L	Q	R	A	1	1	0	0	0	1	0	1	0	0	1	0	0	0	0	2	0	0	0	2
ALVTALENHAAEAPVLK	17	0	1745.97	2;3	8.5854e-11	140.82	AT4G24800.3;AT4G24800.2;AT4G24800.1	AT4G24800.3	yes	no	32050000	0	0	0	0	32050000	0	0	0			FHHEVVKRALVTALEN	AAEAPVLKLLNEAASE	R	A	L	L	K	L	5	0	1	0	0	0	2	0	1	0	3	1	0	0	1	0	1	0	0	2
ALVTELK	7	0	772.469	2	0.028209	100.07	AT1G55490.2;AT1G55490.1	AT1G55490.2	yes	no	1569500000	227850000	45367000	274110000	189800000	253160000	158890000	295540000	124830000			RGIEKTAKALVTELKK	KALVTELKKMSKEVED	K	A	L	L	K	K	1	0	0	0	0	0	1	0	0	0	2	1	0	0	0	0	1	0	0	1
ALVTLIEK	8	0	885.554	2	0.011552	98.997	AT2G30860.1;AT2G30860.2	AT2G30860.1	yes	no	3976700000	473330000	352280000	563840000	765400000	696250000	531350000	304450000	289770000			PHFASPKRALVTLIEK	ALVTLIEKGVAFETIP	R	A	L	E	K	G	1	0	0	0	0	0	1	0	0	1	2	1	0	0	0	0	1	0	0	1
ALVTSSDEISLEK	13	0	1390.72	2	7.5252e-05	131.82	AT5G23010.1	AT5G23010.1	yes	yes	141790000	23724000	30763000	24793000	16777000	30211000	0	15522000	0			RITDADLKALVTSSDE	SDEISLEKLNGANGLK	K	A	L	E	K	L	1	0	0	1	0	0	2	0	0	1	2	1	0	0	0	3	1	0	0	1
ALVVEELK	8	0	899.533	2	0.033298	94.262	AT5G51070.1	AT5G51070.1	yes	yes	0	0	0	0	0	0	0	0	0			AASYTGMKALVVEELK	ALVVEELKNYFRPELL	K	A	L	L	K	N	1	0	0	0	0	0	2	0	0	0	2	1	0	0	0	0	0	0	0	2
ALVYGEPTYGK	11	0	1196.61	2	0.0059561	75.378	AT4G17740.2;AT4G17740.1	AT4G17740.2	yes	no	6967000	0	0	0	4398800	0	0	2568200	0			GALKDNKRALVYGEPT	YGEPTYGKGKIQSVFE	R	A	L	G	K	G	1	0	0	0	0	0	1	2	0	0	1	1	0	0	1	0	1	0	2	1
ALWLNDNPVLQK	12	0	1409.77	2	0.015687	82.645	AT1G77550.1	AT1G77550.1	yes	yes	13782000	3356900	0	5303000	0	3160400	0	0	1961900			IVKFKNLKALWLNDNP	NDNPVLQKSERQMADE	K	A	L	Q	K	S	1	0	2	1	0	1	0	0	0	0	3	1	0	0	1	0	0	1	0	1
ALWNALVGAK	10	0	1041.6	2	0.043898	54.776	AT1G56500.1	AT1G56500.1	yes	yes	5564700	0	0	0	0	5564700	0	0	0			AMQYASPKALWNALVG	WNALVGAKSPSFTQNQ	K	A	L	A	K	S	3	0	1	0	0	0	0	1	0	0	2	1	0	0	0	0	0	1	0	1
ALWQFIR	7	0	932.523	2	0.0070916	130.84	AT1G72150.1	AT1G72150.1	yes	yes	246140000	34217000	0	40617000	61384000	42724000	33737000	10069000	23389000			NAPGLGKRALWQFIRR	RALWQFIRRAVKQFED	R	A	L	I	R	R	1	1	0	0	0	1	0	0	0	1	1	0	0	1	0	0	0	1	0	0
ALWTGLGPNVAR	12	0	1253.69	2	0.0014824	123.16	AT3G54110.1	AT3G54110.1	yes	yes	86225000	16559000	0	18608000	0	32988000	18070000	0	0			IVRQEGVRALWTGLGP	GLGPNVARNAIINAAE	R	A	L	A	R	N	2	1	1	0	0	0	0	2	0	0	2	0	0	0	1	0	1	1	0	1
ALYAEEEK	8	0	951.455	2	0.0051427	117.17	AT1G43670.1	AT1G43670.1	yes	yes	75647000	10598000	11731000	14782000	10798000	14723000	7257500	0	5758400			YDDVEEIKALYAEEEK	ALYAEEEKKN______	K	A	L	E	K	K	2	0	0	0	0	0	3	0	0	0	1	1	0	0	0	0	0	0	1	0
ALYAYFADRPLK	12	1	1426.76	3	0.075181	29.809	AT1G07110.1	AT1G07110.1	yes	yes	12987000	3343100	0	0	9643600	0	0	0	0			ISHQAVLRALYAYFAD	YFADRPLKEIPQIEMP	R	A	L	L	K	E	3	1	0	1	0	0	0	0	0	0	2	1	0	1	1	0	0	0	2	0
ALYDQYGEAGVK	12	0	1312.63	2	0.00092704	98.943	AT1G80030.3;AT1G80030.2;AT1G80030.1	AT1G80030.3	yes	no	76915000	10621000	16788000	7840400	11407000	20620000	0	9639200	0			VLSDEQKRALYDQYGE	QYGEAGVKSTVGGASG	R	A	L	V	K	S	2	0	0	1	0	1	1	2	0	0	1	1	0	0	0	0	0	0	2	1
ALYDSDGASIEESVLR	16	0	1723.83	2	3.3275e-05	93.011	AT3G25140.1	AT3G25140.1	yes	yes	7291400	3142200	0	0	0	4149100	0	0	0			LINKPTYRALYDSDGA	SIEESVLRQFEKEVKE	R	A	L	L	R	Q	2	1	0	2	0	0	2	1	0	1	2	0	0	0	0	3	0	0	1	1
ALYESVQQLR	10	0	1205.64	2	6.4013e-05	135.77	AT1G09795.1	AT1G09795.1	yes	yes	98857000	0	17840000	22295000	0	38990000	19732000	0	0			IVICVPKKALYESVQQ	YESVQQLRAVGGSGVL	K	A	L	L	R	A	1	1	0	0	0	2	1	0	0	0	2	0	0	0	0	1	0	0	1	1
ALYFGGVYDTWAPGGGDVR	19	0	1999.94	2	1.0673e-66	228.8	ATCG00280.1	ATCG00280.1	yes	yes	957750000	43196000	85813000	115900000	169960000	189480000	176360000	72946000	104090000			GAFLLVFKALYFGGVY	APGGGDVRKITNLTLS	K	A	L	V	R	K	2	1	0	2	0	0	0	5	0	0	1	0	0	1	1	0	1	1	2	2
ALYHDLNAYR	10	0	1234.61	3	0.0013773	60.398	AT5G59010.2;AT5G41260.1;AT1G63500.1;AT5G59010.1;AT3G54030.1	AT5G59010.2	yes	no	9043700	0	0	0	0	6291000	2752700	0	0			EYCSSKGRALYHDLNA	YHDLNAYRILFDQDGN	R	A	L	Y	R	I	2	1	1	1	0	0	0	0	1	0	2	0	0	0	0	0	0	0	2	0
ALYQVLEEK	9	0	1091.59	2	0.0023746	106.04	AT4G21660.1;AT4G21660.2;AT1G11520.1	AT4G21660.1	yes	no	25575000	0	4755800	3810400	7301700	0	3802300	5905200	0			DQRKEPDRALYQVLEE	LYQVLEEKGESVAPGT	R	A	L	E	K	G	1	0	0	0	0	1	2	0	0	0	2	1	0	0	0	0	0	0	1	1
ALYYLCEAADDAVR	14	0	1628.75	2	2.3673e-20	178.08	AT5G04140.1;AT5G04140.2	AT5G04140.1	yes	no	500170000	76228000	81652000	63302000	16285000	137620000	36685000	19576000	68821000			GVEGSLQKALYYLCEA	EAADDAVRSGSQLLVL	K	A	L	V	R	S	4	1	0	2	1	0	1	0	0	0	2	0	0	0	0	0	0	0	2	1
AMAADVFIK	9	0	964.505	2	0.035145	61.999	AT1G68560.1	AT1G68560.1	yes	yes	36137000	13570000	0	6635400	0	0	7215100	8716500	0			ASYGTFQRAMAADVFI	MAADVFIKYEGKPFLA	R	A	M	I	K	Y	3	0	0	1	0	0	0	0	0	1	0	1	1	1	0	0	0	0	0	1
AMAAVLLR	8	0	843.5	2	0.00984	114.54	AT5G19820.1	AT5G19820.1	yes	yes	19996000	0	0	0	10699000	6827400	2468900	0	0			LSPHPEGRAMAAVLLR	AMAAVLLRKLLTRDDA	R	A	M	L	R	K	3	1	0	0	0	0	0	0	0	0	2	0	1	0	0	0	0	0	0	1
AMAVDAAAEGGPSDLNLK	18	0	1728.84	2	0.0023615	63.662	AT4G14090.1	AT4G14090.1	yes	yes	14275000	0	4063300	0	0	6302600	0	0	3909100			RENAEKWKAMAVDAAA	GPSDLNLKGFVDEDE_	K	A	M	L	K	G	5	0	1	2	0	0	1	2	0	0	2	1	1	0	1	1	0	0	0	1
AMAVDTTILGLSK	13	0	1318.72	2	6.7794e-05	106.62	AT5G19220.1	AT5G19220.1	yes	yes	238290000	35228000	32781000	21855000	37179000	47928000	22577000	25442000	15303000			KPKGDDLKAMAVDTTI	TTILGLSKEEAEKKPY	K	A	M	S	K	E	2	0	0	1	0	0	0	1	0	1	2	1	1	0	0	1	2	0	0	1
AMDDAGLQK	9	0	947.438	2	0.0047212	92.47	AT5G28540.1;AT5G42020.1;AT5G42020.2	AT5G42020.1	no	no	44404000	7297600	6537400	10129000	5240900	9048000	0	6151900	0			KTMGPVKKAMDDAGLQ	MDDAGLQKSQIDEIVL	K	A	M	Q	K	S	2	0	0	2	0	1	0	1	0	0	1	1	1	0	0	0	0	0	0	0
AMDFLVELFR	10	0	1239.63	2	0.002283	88.948	AT2G33470.2;AT2G33470.1	AT2G33470.2	yes	no	4790800	0	0	0	0	4790800	0	0	0			NGLLWLTRAMDFLVEL	DFLVELFRNLVAHQDW	R	A	M	F	R	N	1	1	0	1	0	0	1	0	0	0	2	0	1	2	0	0	0	0	0	1
AMDIAPELK	9	0	986.511	2	0.002942	101.54	AT3G26900.3;AT3G26900.2;AT3G26900.1	AT3G26900.3	yes	no	47503000	6374500	9552700	8008600	4895300	12072000	0	6599700	0			PIDVVKRKAMDIAPEL	MDIAPELKGASIFLVG	K	A	M	L	K	G	2	0	0	1	0	0	1	0	0	1	1	1	1	0	1	0	0	0	0	0
AMDSFAPGEK	10	0	1051.46	2	0.0015228	94.85	ATCG00500.1	ATCG00500.1	yes	yes	14620000	0	4900900	0	0	0	1624300	0	8095200			EYRGELSKAMDSFAPG	DSFAPGEKTTISQDRF	K	A	M	E	K	T	2	0	0	1	0	0	1	1	0	0	0	1	1	1	1	1	0	0	0	0
AMEAASESANVPSK	14	0	1390.64	2	0.0014859	94.191	AT5G45750.1	AT5G45750.1	yes	yes	22468000	2240000	5556300	1887700	6534000	1336200	2024400	2889700	0			IHHIVSKKAMEAASES	ESANVPSKGDKIDIGK	K	A	M	S	K	G	4	0	1	0	0	0	2	0	0	0	0	1	1	0	1	3	0	0	0	1
AMEALSEGNFDEAIEHLTR	19	0	2131.98	3	1.2979e-24	121.74	AT4G22670.1	AT4G22670.1	yes	yes	97994000	11317000	7397600	4712800	0	60128000	11760000	0	2679100			AAQEAKGKAMEALSEG	EAIEHLTRAITLNPTS	K	A	M	T	R	A	3	1	1	1	0	0	4	1	1	1	2	0	1	1	0	1	1	0	0	0
AMEDLEK	7	0	834.379	2	0.072831	72.138	AT4G24620.1;AT4G24620.2	AT4G24620.1	yes	no	4718500	818290	844720	1203700	0	1851800	0	0	0			PRFQAAFKAMEDLEKG	KAMEDLEKGSIANPDE	K	A	M	E	K	G	1	0	0	1	0	0	2	0	0	0	1	1	1	0	0	0	0	0	0	0
AMEDVGSDMGNPSER	15	0	1593.64	2	1.4635e-10	142.08	AT3G56070.2;AT3G56070.1	AT3G56070.2	yes	no	32562000	2929900	6523300	6692800	0	9844300	0	6571400	0			VDGYNVVKAMEDVGSD	DMGNPSERVVIEDCGE	K	A	M	E	R	V	1	1	1	2	0	0	2	2	0	0	0	0	2	0	1	2	0	0	0	1
AMEITQFLLAAQSADAR	17	0	1834.92	2	6.6426e-10	110.38	AT3G08943.1;AT3G08947.1	AT3G08947.1	no	no	6458500	0	1711200	1636900	0	1501800	1608600	0	0			________________	AAQSADARVRTEAEAS	M	A	M	A	R	V	5	1	0	1	0	2	1	0	0	1	2	0	1	1	0	1	1	0	0	0
AMEIVYDDSR	10	0	1197.53	2	0.0015924	94.309	AT1G29900.1	AT1G29900.1	yes	yes	46240000	0	9703000	9723100	0	14729000	0	12085000	0			PSYVLGGRAMEIVYDD	EIVYDDSRLITYLENA	R	A	M	S	R	L	1	1	0	2	0	0	1	0	0	1	0	0	1	0	0	1	0	0	1	1
AMELDDEDISYLTNR	15	0	1783.79	2	1.3264e-10	142.89	AT4G12400.1;AT4G12400.2	AT4G12400.1	yes	no	23043000	5259000	8511400	0	0	9273100	0	0	0			RAVEHYTKAMELDDED	DISYLTNRAAVYLEMG	K	A	M	N	R	A	1	1	1	3	0	0	2	0	0	1	2	0	1	0	0	1	1	0	1	0
AMETTVANNVGPLATA	16	0	1558.77	2	3.1483e-25	180.15	AT1G05010.1	AT1G05010.1	yes	yes	107130000	20917000	13164000	10966000	12624000	19679000	9668700	12495000	7619800			EPRFEAMKAMETTVAN	NVGPLATA________	K	A	M	T	A	-	4	0	2	0	0	0	1	1	0	0	1	0	1	0	1	0	3	0	0	2
AMEVDEKPTEDYNDIGGLEK	20	1	2252.02	2;3	1.9694e-24	144.01	AT3G05530.1;AT1G09100.1	AT3G05530.1	yes	no	93669000	21404000	36481000	0	0	35784000	0	0	0			SEYDSRVKAMEVDEKP	NDIGGLEKQIQELVEA	K	A	M	E	K	Q	1	0	1	3	0	0	4	2	0	1	1	2	1	0	1	0	1	0	1	1
AMFDQIDSAFQK	12	0	1399.64	2	0.00066337	102.06	AT3G13300.2;AT3G13300.1	AT3G13300.2	yes	no	4392900	0	0	0	0	0	0	4392900	0			PSFEKACKAMFDQIDS	QIDSAFQKGIAEHTNA	K	A	M	Q	K	G	2	0	0	2	0	2	0	0	0	1	0	1	1	2	0	1	0	0	0	0
AMGGSVPFEEALAAR	15	0	1504.73	2	0.00016902	84.821	AT1G18640.2	AT1G18640.2	yes	yes	13407000	0	0	0	3952000	0	0	9454800	0			AVAEWTARAMGGSVPF	FEEALAARLSLFKPSL	R	A	M	A	R	L	4	1	0	0	0	0	2	2	0	0	1	0	1	1	1	1	0	0	0	1
AMGHHVTVISSSDK	14	0	1467.71	2;3	1.3726e-11	152.69	AT3G19450.1	AT3G19450.1	yes	yes	212600000	9604200	0	11039000	146430000	28463000	17064000	0	0			HMGVKIAKAMGHHVTV	TVISSSDKKKEEAIEH	K	A	M	D	K	K	1	0	0	1	0	0	0	1	2	1	0	1	1	0	0	3	1	0	0	2
AMGIFGFSGEDPIAK	15	0	1538.74	2	0.00094547	77.64	AT3G04600.3;AT3G04600.2;AT3G04600.1	AT3G04600.3	yes	no	80427000	0	0	17276000	25760000	23526000	0	5626900	8238400			GKCVTLNKAMGIFGFS	SGEDPIAKLSFPPVQA	K	A	M	A	K	L	2	0	0	1	0	0	1	3	0	2	0	1	1	2	1	1	0	0	0	0
AMGIMNSFINDIFEK	15	0	1728.82	2	2.2634e-27	196.48	AT5G22880.1;AT3G46030.1;AT1G07790.1;AT5G59910.1;AT3G45980.1;AT2G28720.1;AT5G02570.1;AT3G53650.1;AT2G37470.1	AT5G22880.1	no	no	563090000	7945300	20057000	48329000	140340000	130840000	67160000	43091000	105330000			PDIGISSKAMGIMNSF	FINDIFEKLAGESSKL	K	A	M	E	K	L	1	0	2	1	0	0	1	1	0	3	0	1	2	2	0	1	0	0	0	0
AMGSNIDVTFDCAGFNK	17	0	1845.8	2	4.6372e-10	136.24	AT5G51970.2;AT5G51970.1	AT5G51970.2	yes	no	55053000	8944200	12687000	8227600	6848300	5733000	4443800	8169500	0			SEVEQIQKAMGSNIDV	FDCAGFNKTMSTALAA	K	A	M	N	K	T	2	0	2	2	1	0	0	2	0	1	0	1	1	2	0	1	1	0	0	1
AMGTSYTETELNR	13	0	1471.66	2	5.0525e-06	128.03	AT1G18210.2;AT1G18210.1	AT1G18210.2	yes	no	41009000	1975600	15255000	8304800	9066000	0	2616400	1094400	2696400			LELGGVFKAMGTSYTE	YTETELNRVLEEVDTD	K	A	M	N	R	V	1	1	1	0	0	0	2	1	0	0	1	0	1	0	0	1	3	0	1	0
AMHAVIDR	8	0	911.465	2	0.0013961	154.01	ATCG00490.1	ATCG00490.1	yes	yes	12095000000	783520000	691490000	1837200000	2144600000	3440400000	1243500000	668090000	1286600000			GLLLHIHRAMHAVIDR	AMHAVIDRQKNHGMHF	R	A	M	D	R	Q	2	1	0	1	0	0	0	0	1	1	0	0	1	0	0	0	0	0	0	1
AMIEQRPK	8	1	971.522	2	0.063817	57.281	AT5G56350.1	AT5G56350.1	yes	yes	8065900	0	0	2908600	0	4338800	0	0	818430			________________	AMIEQRPKTKIVCTLG	M	A	M	P	K	T	1	1	0	0	0	1	1	0	0	1	0	1	1	0	1	0	0	0	0	0
AMIGQVAGGGR	11	0	1015.52	2	5.169e-07	160.78	AT2G18020.1;AT3G51190.1;AT4G36130.1	AT2G18020.1	no	no	833950000	64879000	93149000	126860000	126570000	177970000	87387000	69220000	87918000			KIVPSGCRAMIGQVAG	GQVAGGGRTEKPMLKA	R	A	M	G	R	T	2	1	0	0	0	1	0	4	0	1	0	0	1	0	0	0	0	0	0	1
AMIQQPR	7	0	842.443	2	0.053895	74.832	AT1G09130.2;AT1G09130.1;AT1G09130.3	AT1G09130.2	yes	no	4615200	0	0	0	1193600	0	0	3421700	0			RFMMPHAKAMIQQPRV	KAMIQQPRVPSSGLMP	K	A	M	P	R	V	1	1	0	0	0	2	0	0	0	1	0	0	1	0	1	0	0	0	0	0
AMLDEYYVGDIDTATVPVK	19	0	2099.01	2	4.2637e-19	131.53	AT5G48810.1	AT5G48810.1	yes	yes	134000000	19691000	33814000	17935000	0	34979000	5814500	21771000	0			VGHSSTAKAMLDEYYV	DTATVPVKAKFVPPTS	K	A	M	V	K	A	2	0	0	3	0	0	1	1	0	1	1	1	1	0	1	0	2	0	2	3
AMLEVDDQQQNVTSQR	16	0	1860.86	2	0.00029183	79.492	AT1G31440.1	AT1G31440.1	yes	yes	1299200	0	0	0	0	0	0	0	1299200			TLGKEATKAMLEVDDQ	QQNVTSQRLRALVEAE	K	A	M	Q	R	L	1	1	1	2	0	4	1	0	0	0	1	0	1	0	0	1	1	0	0	2
AMLGEWAEAAK	11	0	1175.56	2	0.0065593	71.614	AT4G22670.1	AT4G22670.1	yes	yes	31402000	0	0	0	16257000	9402900	5742700	0	0			YKSRGMARAMLGEWAE	GEWAEAAKDLHLASTI	R	A	M	A	K	D	4	0	0	0	0	0	2	1	0	0	1	1	1	0	0	0	0	1	0	0
AMLPISGINIAFNR	14	0	1515.82	2	2.5056e-05	103.01	AT5G16510.2;AT5G16510.1	AT5G16510.2	yes	no	42066000	0	0	0	17034000	14800000	10232000	0	0			AVMTVPAKAMLPISGI	GINIAFNRELVGPALV	K	A	M	N	R	E	2	1	2	0	0	0	0	1	0	3	1	0	1	1	1	1	0	0	0	0
AMLQTADEQVR	11	0	1260.61	2	0.01494	62.463	AT3G61130.1	AT3G61130.1	yes	yes	1382300	0	0	0	0	0	0	0	1382300			KLVTGKLRAMLQTADE	QTADEQVRSLKKQSTF	R	A	M	V	R	S	2	1	0	1	0	2	1	0	0	0	1	0	1	0	0	0	1	0	0	1
AMNYVIDK	8	0	952.469	2	0.047652	63.419	AT1G04690.1	AT1G04690.1	yes	yes	3023400	0	133670	0	0	0	0	2437700	452010			TPIEETVRAMNYVIDK	AMNYVIDKGWAFYWGT	R	A	M	D	K	G	1	0	1	1	0	0	0	0	0	1	0	1	1	0	0	0	0	0	1	1
AMPNTLMFR	9	0	1079.53	2	0.0012508	113.7	AT3G60750.2;AT3G60750.1	AT3G60750.2	yes	no	422850000	3392000	45855000	82524000	99271000	82787000	69989000	12055000	26980000			IEHIASFRAMPNTLMF	MPNTLMFRPADGNETA	R	A	M	F	R	P	1	1	1	0	0	0	0	0	0	0	1	0	2	1	1	0	1	0	0	0
AMPNTLMFRPADGNETAGAYK	21	1	2254.05	2;3	4.4423e-30	193.48	AT3G60750.2;AT3G60750.1	AT3G60750.2	yes	no	1209100000	39576000	150880000	68354000	569980000	196320000	82144000	44100000	57772000			IEHIASFRAMPNTLMF	NETAGAYKIAVTKRKT	R	A	M	Y	K	I	4	1	2	1	0	0	1	2	0	0	1	1	2	1	2	0	2	0	1	0
AMQLLESGLK	10	0	1088.59	2	3.9961e-05	140.5	AT5G45775.1;AT5G45775.2;AT4G18730.1;AT3G58700.1;AT2G42740.1	AT5G45775.1	yes	no	636810000	56336000	83455000	98985000	93092000	132480000	72451000	75898000	24111000			YVTVRGEKAMQLLESG	QLLESGLKVKEYELLR	K	A	M	L	K	V	1	0	0	0	0	1	1	1	0	0	3	1	1	0	0	1	0	0	0	0
AMQLMTDNR	9	0	1078.49	2	0.00041513	134.08	AT5G10860.1	AT5G10860.1	yes	yes	30625000	0	6082900	3916300	3667600	8207800	3571500	1213200	3965500			TPETKVLRAMQLMTDN	MQLMTDNRIRHIPVIK	R	A	M	N	R	I	1	1	1	1	0	1	0	0	0	0	1	0	2	0	0	0	1	0	0	0
AMQNLEETYGFMTSEHQYISR	21	0	2534.12	3	3.706e-10	92.098	AT2G36390.1	AT2G36390.1	yes	yes	28369000	0	0	0	28369000	0	0	0	0			HGLQEFDRAMQNLEET	SEHQYISRKDEGDRVI	R	A	M	S	R	K	1	1	1	0	0	2	3	1	1	1	1	0	2	1	0	2	2	0	2	0
AMRPGGGSPAAPAGLR	16	1	1464.76	3	0.0062064	38.661	AT1G49970.1	AT1G49970.1	yes	yes	6501900	0	0	0	6501900	0	0	0	0			YDGTLAQRAMRPGGGS	PAAPAGLR________	R	A	M	L	R	-	4	2	0	0	0	0	0	4	0	0	1	0	1	0	3	1	0	0	0	0
AMSSSSSSSGSTLEETVK	18	0	1773.79	2	0.070183	46.069	AT2G20270.1;AT2G20270.2	AT2G20270.1	yes	no	5134600	0	0	1605900	0	2495500	0	1033300	0			PLRCSSVKAMSSSSSS	STLEETVKTTVAENPV	K	A	M	V	K	T	1	0	0	0	0	0	2	1	0	0	1	1	1	0	0	8	2	0	0	1
AMTGGYVGQTFFPR	14	0	1530.73	2	2.3487e-21	190.57	AT4G36800.2;AT4G36800.1	AT4G36800.2	yes	no	97647000	0	0	13442000	38068000	0	28289000	8946400	8901500			LFETNVRRAMTGGYVG	VGQTFFPRCI______	R	A	M	P	R	C	1	1	0	0	0	1	0	3	0	0	0	0	1	2	1	0	2	0	1	1
AMVDEPLYPIAVLIDELK	18	0	2028.09	2	2.3597e-06	91.441	AT1G25490.1	AT1G25490.1	yes	yes	41544000	0	0	6240100	10710000	8873600	8809500	6910600	0			________________	AVLIDELKNDDIQLRL	M	A	M	L	K	N	2	0	0	2	0	0	2	0	0	2	3	1	1	0	2	0	0	0	1	2
AMVEELLK	8	0	931.505	2	0.017802	89.55	AT1G63000.1;AT1G78570.1	AT1G78570.1	no	no	66731000	11839000	14259000	11536000	0	0	17262000	0	11835000			GSFYSKTKAMVEELLK	AMVEELLKEYDNVCTL	K	A	M	L	K	E	1	0	0	0	0	0	2	0	0	0	2	1	1	0	0	0	0	0	0	1
AMVEELLR	8	0	959.511	2	0.00033076	134.66	AT1G53500.1;AT3G14790.1	AT1G53500.1	no	no	15620000	0	3211700	2761600	6225600	0	3421300	0	0			GSFYSKTKAMVEELLR	AMVEELLREFDNVCTL	K	A	M	L	R	E	1	1	0	0	0	0	2	0	0	0	2	0	1	0	0	0	0	0	0	1
AMVELEGAPFK	11	0	1190.6	2	0.00029678	124.23	AT1G12000.1;AT4G04040.1	AT1G12000.1	no	no	37788000	0	0	9856500	0	16305000	7979500	0	3646400			KFKPVIKKAMVELEGA	ELEGAPFKKFASLREE	K	A	M	F	K	K	2	0	0	0	0	0	2	1	0	0	1	1	1	1	1	0	0	0	0	1
AMVIINPGNPTGQCLSEANIR	21	0	2254.12	2;3	3.2961e-118	274.24	AT1G23310.1;AT1G23310.2;AT1G70580.4;AT1G70580.3;AT1G70580.2;AT1G70580.1	AT1G23310.1	no	no	1851100000	258510000	213060000	193640000	312870000	377500000	129300000	201570000	164690000			RSQGITVRAMVIINPG	CLSEANIREILKFCYN	R	A	M	I	R	E	2	1	3	0	1	1	1	2	0	3	1	0	1	0	2	1	1	0	0	1
AMWDFAFQALYK	12	0	1489.71	2	0.0055092	72.325	AT5G66530.2;AT5G66530.1	AT5G66530.2	yes	no	25399000	0	0	0	25399000	0	0	0	0			LKDGPYSRAMWDFAFQ	FAFQALYKVIVGADSL	R	A	M	Y	K	V	3	0	0	1	0	1	0	0	0	0	1	1	1	2	0	0	0	1	1	0
ANAASGMAVHDDCK	14	0	1445.6	2	6.7663e-28	231.67	AT3G46000.1;AT3G46010.1;AT5G59880.2;AT5G59880.1;AT5G59890.1	AT5G59880.2	no	no	1638800000	247660000	225910000	249270000	249200000	316330000	110810000	204840000	34757000			________________	MAVHDDCKLKFMELKA	M	A	N	C	K	L	4	0	1	2	1	0	0	1	1	0	0	1	1	0	0	1	0	0	0	1
ANAFPEETQWSEGEK	15	0	1721.75	2	0.00059948	80.245	AT1G70570.1;AT1G70570.2	AT1G70570.1	yes	no	3382300	0	0	0	3382300	0	0	0	0			FFAGMTIRANAFPEET	TQWSEGEKRAMDVFWP	R	A	N	E	K	R	2	0	1	0	0	1	4	1	0	0	0	1	0	1	1	1	1	1	0	0
ANAPASTSYGNAEASEPR	18	0	1791.8	2	6.6532e-09	89.959	AT5G21990.1	AT5G21990.1	yes	yes	15730000	0	3029800	2176400	3370300	4076400	0	3077500	0			FNMASSLKANAPASTS	NAEASEPRESLGASGS	K	A	N	P	R	E	5	1	2	0	0	0	2	1	0	0	0	0	0	0	2	3	1	0	1	0
ANAVALGNYLMSK	13	0	1350.7	2	8.8353e-06	123.01	AT4G13930.1	AT4G13930.1	yes	yes	53172000	0	5262900	0	32223000	6113100	2287900	2094000	5191000			KVYAKQVKANAVALGN	LGNYLMSKGYQIVTNG	K	A	N	S	K	G	3	0	2	0	0	0	0	1	0	0	2	1	1	0	0	1	0	0	1	1
ANAVAPAVIATPLAEAVYDDEFK	23	0	2374.21	2;3	3.9188e-15	157.07	AT1G07440.1	AT1G07440.1	yes	yes	140060000	20420000	21427000	6985400	10006000	16916000	23583000	15217000	25511000			EWASDGIRANAVAPAV	AVYDDEFKKVVISRKP	R	A	N	F	K	K	7	0	1	2	0	0	2	0	0	1	1	1	0	1	2	0	1	0	1	3
ANAVAPNVINTPLSQSYLEDVSFK	24	0	2576.31	2;3	1.0996e-40	203.53	AT2G29340.2;AT2G29340.1	AT2G29340.2	yes	no	84820000	16833000	8258700	6075000	8949300	28618000	4912500	4443700	6729600			EWAKDGIRANAVAPNV	YLEDVSFKKALLSRTP	R	A	N	F	K	K	3	0	3	1	0	1	1	0	0	1	2	1	0	1	2	3	1	0	1	3
ANAVAPNVVK	10	0	981.561	2	0.075671	50.607	AT2G29320.1;AT2G29300.1;AT2G29300.2	AT2G29320.1	no	no	12677000	2096200	2284500	2458000	1863700	2637100	0	1337800	0			EWAKDGIRANAVAPNV	AVAPNVVKTAQSQSFL	R	A	N	V	K	T	3	0	2	0	0	0	0	0	0	0	0	1	0	0	1	0	0	0	0	3
ANAVATNTWGAVNLR	15	0	1556.81	2	0.0011365	92.943	AT5G26280.2;AT5G26280.1	AT5G26280.2	yes	no	23850000	0	0	5001300	6119700	8408600	4320200	0	0			FLFAQGHKANAVATNT	TWGAVNLRLKNQRSTN	K	A	N	L	R	L	4	1	3	0	0	0	0	1	0	0	1	0	0	0	0	0	2	1	0	2
ANCLDSAAEEVAK	13	0	1376.62	2	0.0010062	82.171	AT1G55850.1	AT1G55850.1	yes	yes	47254000	5771700	8353000	7196600	0	12629000	0	7343400	5960000			PAAYLSSKANCLDSAA	SAAEEVAKLYREMAAR	K	A	N	A	K	L	4	0	1	1	1	0	2	0	0	0	1	1	0	0	0	1	0	0	0	1
ANCNIASFGR	10	0	1108.51	2	0.074163	50.805	AT1G22330.1;AT1G78260.2;AT1G78260.1	AT1G22330.1	yes	no	2717400	0	0	0	1462800	0	0	0	1254600			NPVIDGRKANCNIASF	CNIASFGRPRPSTPRG	K	A	N	G	R	P	2	1	2	0	1	0	0	1	0	1	0	0	0	1	0	1	0	0	0	0
ANCQGETLAVADSK	14	0	1462.67	2	2.0045e-08	134.13	AT3G05060.1	AT3G05060.1	yes	yes	28620000	0	0	0	12033000	0	7542400	9044100	0			KGLRKFLKANCQGETL	TLAVADSKLGNVIKEK	K	A	N	S	K	L	3	0	1	1	1	1	1	1	0	0	1	1	0	0	0	1	1	0	0	1
ANDFDLMYEQVK	12	0	1471.67	2;3	1.4812e-07	162.36	AT1G32060.1	AT1G32060.1	yes	yes	3837000000	617670000	736600000	328800000	489250000	570960000	377640000	356990000	359050000			KVTALDPRANDFDLMY	DLMYEQVKALKNGIAV	R	A	N	V	K	A	1	0	1	2	0	1	1	0	0	0	1	1	1	1	0	0	0	0	1	1
ANDFSEGNNNEEQSAK	16	0	1752.72	2	1.313e-14	147.26	AT1G52410.1;AT1G52410.2	AT1G52410.1	yes	no	17849000	2036100	0	2298700	2559600	4237400	1345300	5371700	0			TIGLEQLKANDFSEGN	NNEEQSAKRKSMLEEI	K	A	N	A	K	R	2	0	4	1	0	1	3	1	0	0	0	1	0	1	0	2	0	0	0	0
ANDTHTDDLDELLDSALDDFK	21	0	2362.04	2	3.2922e-09	128.9	AT5G17550.1	AT5G17550.1	yes	yes	1150800	0	0	0	0	0	0	1150800	0			________________	DSALDDFKDLNLTQRN	M	A	N	F	K	D	2	0	1	7	0	0	1	0	1	0	4	1	0	1	0	1	2	0	0	0
ANEALIFEYMK	11	0	1327.65	2	0.011144	65.305	AT1G51990.2;AT1G51990.1	AT1G51990.2	yes	no	47685000	5723600	7456300	7263000	8276000	6649300	0	3521500	8795000			GGASAWERANEALIFE	ALIFEYMKKNENLKKI	R	A	N	M	K	K	2	0	1	0	0	0	2	0	0	1	1	1	1	1	0	0	0	0	1	0
ANEILDTVMNNYIK	14	0	1636.81	2	0.0033844	69.721	AT4G27640.1	AT4G27640.1	yes	yes	13203000	2002900	5171700	2136400	0	0	2529600	1362300	0			THNDGTGKANEILDTV	TVMNNYIKTMTDDDDK	K	A	N	I	K	T	1	0	3	1	0	0	1	0	0	2	1	1	1	0	0	0	1	0	1	1
ANELFVGR	8	0	904.477	1;2	2.7163e-11	163.34	AT1G44575.1;AT1G44575.2	AT1G44575.1	yes	no	1020500000	62795000	50195000	129860000	348060000	73803000	90012000	189390000	76351000			SGGIGFTKANELFVGR	ANELFVGRVAMIGFAA	K	A	N	G	R	V	1	1	1	0	0	0	1	1	0	0	1	0	0	1	0	0	0	0	0	1
ANETYGSSPK	10	0	1052.48	2	0.0024943	87.308	AT2G43910.1;AT2G43910.2;AT2G43910.3;AT2G43920.3;AT2G43920.2;AT2G43920.1	AT2G43910.1	yes	no	13591000	2559700	1868300	2788900	2115800	2604800	0	1653700	0			ISESALAKANETYGSS	ETYGSSPKAEYFSFVK	K	A	N	P	K	A	1	0	1	0	0	0	1	1	0	0	0	1	0	0	1	2	1	0	1	0
ANEVVAALPWVK	12	0	1295.72	2	0.0006264	109.42	AT3G24430.1	AT3G24430.1	yes	yes	65144000	5849500	10180000	7831300	16491000	11234000	7461500	1886300	4211800			VKDMFENKANEVVAAL	VAALPWVKKVNVTMSA	K	A	N	V	K	K	3	0	1	0	0	0	1	0	0	0	1	1	0	0	1	0	0	1	0	3
ANFEEVATR	9	0	1035.5	2	0.0014194	121.58	AT2G18040.1	AT2G18040.1	yes	yes	55372000	0	0	0	0	32247000	6554600	16571000	0			REDIVSGKANFEEVAT	NFEEVATRVSDCSSAK	K	A	N	T	R	V	2	1	1	0	0	0	2	0	0	0	0	0	0	1	0	0	1	0	0	1
ANFEFLK	7	0	867.449	2	0.079432	68.915	AT5G57655.2;AT5G57655.1	AT5G57655.2	yes	no	9877400	6403800	0	0	0	0	0	3473700	0			SMAKRRMRANFEFLKK	RANFEFLKKLGVDWWC	R	A	N	L	K	K	1	0	1	0	0	0	1	0	0	0	1	1	0	2	0	0	0	0	0	0
ANFNDVFGASPQLFAR	16	0	1752.86	2	1.1232e-32	202	AT3G06580.1	AT3G06580.1	yes	yes	198130000	26101000	29428000	29369000	0	40479000	26367000	17793000	28597000			TQRFDVLKANFNDVFG	ASPQLFARSPGRVNLI	K	A	N	A	R	S	3	1	2	1	0	1	0	1	0	0	1	0	0	3	1	1	0	0	0	1
ANFSGADLSDTLMDR	15	0	1611.72	2;3	0.0018326	70.963	AT1G12250.2;AT1G12250.1	AT1G12250.2	yes	no	26790000	0	3774000	8554200	0	8776600	0	0	5685700			LEKAVAYKANFSGADL	LSDTLMDRMVLNEANL	K	A	N	D	R	M	2	1	1	3	0	0	0	1	0	0	2	0	1	1	0	2	1	0	0	0
ANFTSADMR	9	0	1011.44	2	0.071141	52.482	AT1G12250.2;AT1G12250.1	AT1G12250.2	yes	no	2824500	0	0	0	690420	839950	0	1294100	0			HSNENFRRANFTSADM	NFTSADMRESDFSGST	R	A	N	M	R	E	2	1	1	1	0	0	0	0	0	0	0	0	1	1	0	1	1	0	0	0
ANGADRLDLDGK	12	1	1243.62	2	6.4494e-05	131.17	AT1G08200.1	AT1G08200.1	yes	yes	37618000	9453500	13487000	0	14677000	0	0	0	0			________________	DRLDLDGKPIKPMTIC	M	A	N	G	K	P	2	1	1	3	0	0	0	2	0	0	2	1	0	0	0	0	0	0	0	0
ANGDNVGPLLLK	12	0	1209.67	2	0.003424	76.465	AT5G51720.1	AT5G51720.1	yes	yes	0	0	0	0	0	0	0	0	0			GSHVKHNKANGDNVGP	NVGPLLLKKQ______	K	A	N	L	K	K	1	0	2	1	0	0	0	2	0	0	3	1	0	0	1	0	0	0	0	1
ANGEQPVTWK	10	0	1128.56	2	0.0023823	88.177	AT1G68010.1;AT1G68010.2	AT1G68010.1	yes	no	40111000	0	6260300	3174500	14329000	8030300	8317400	0	0			TAYGQFLKANGEQPVT	GEQPVTWKRASSMEEV	K	A	N	W	K	R	1	0	1	0	0	1	1	1	0	0	0	1	0	0	1	0	1	1	0	1
ANGHIFNVGNPNNEVTVR	18	0	1950.97	2;3	3.9833e-32	179.67	AT1G08200.1;AT2G27860.1	AT1G08200.1	no	no	67405000	0	0	0	53893000	13512000	0	0	0			LMIENPERANGHIFNV	PNNEVTVRQLAEMMTE	R	A	N	V	R	Q	1	1	5	0	0	0	1	2	1	1	0	0	0	1	1	0	1	0	0	3
ANHFFAELPDK	11	0	1287.62	3	0.014034	36.432	AT1G48410.1;AT1G48410.3;AT1G48410.2	AT1G48410.1	yes	no	10868000	0	4706500	0	0	0	6161900	0	0			SGKRCIVKANHFFAEL	FFAELPDKDLHHYDVT	K	A	N	D	K	D	2	0	1	1	0	0	1	0	1	0	1	1	0	2	1	0	0	0	0	0
ANHPPAASLPLMFIDGAK	18	0	1848.96	3	0.00047527	45.347	AT5G62720.1	AT5G62720.1	yes	yes	28288000	0	0	0	28288000	0	0	0	0			IAFMVITRANHPPAAS	LMFIDGAKFHHLNFWY	R	A	N	A	K	F	4	0	1	1	0	0	0	1	1	1	2	1	1	1	3	1	0	0	0	0
ANIEQEGNTVK	11	0	1201.59	2	7.8174e-05	145.99	AT3G45140.1	AT3G45140.1	yes	yes	1240800000	98644000	87497000	139030000	100970000	251720000	115450000	125530000	322010000			RCKVTASRANIEQEGN	EQEGNTVKEPIQNIKV	R	A	N	V	K	E	1	0	2	0	0	1	2	1	0	1	0	1	0	0	0	0	1	0	0	1
ANIFSYSGDLESAK	14	0	1500.71	2	0.0028915	71.888	AT2G37400.1	AT2G37400.1	yes	yes	14436000	0	0	0	8538300	0	0	5898100	0			EKEWPMLKANIFSYSG	SGDLESAKTGFEEILV	K	A	N	A	K	T	2	0	1	1	0	0	1	1	0	1	1	1	0	1	0	3	0	0	1	0
ANIFTYSGDLDLAK	14	0	1526.76	2	2.314e-05	103.91	AT3G53560.1	AT3G53560.1	yes	yes	205350000	15365000	45913000	19228000	51707000	17186000	31263000	18257000	6432800			EKEWPVLKANIFTYSG	SGDLDLAKTGFEEILA	K	A	N	A	K	T	2	0	1	2	0	0	0	1	0	1	2	1	0	1	0	1	1	0	1	0
ANILLPR	7	0	795.497	2	0.070844	71.378	AT4G23590.1;AT5G53970.1	AT4G23590.1	yes	no	0	0	0	0	0	0	0	0	0			VSILAKPKANILLPRP	KANILLPRPGFPWDMV	K	A	N	P	R	P	1	1	1	0	0	0	0	0	0	1	2	0	0	0	1	0	0	0	0	0
ANIPGIEK	8	0	840.471	2	0.033309	75.213	AT5G13520.1	AT5G13520.1	yes	yes	14775000	3222200	2913500	0	0	5689400	0	2949700	0			NTFLEFLKANIPGIEK	ANIPGIEKEINLQLWT	K	A	N	E	K	E	1	0	1	0	0	0	1	1	0	2	0	1	0	0	1	0	0	0	0	0
ANISSNQGGGPAPVLVK	17	0	1607.86	2	1.5189e-42	208.95	AT5G57870.1;AT5G57870.2	AT5G57870.1	yes	no	159590000	22182000	21950000	22196000	30164000	22723000	20384000	19995000	0			QPNSQFSRANISSNQG	GPAPVLVKAEVPWSAR	R	A	N	V	K	A	2	0	2	0	0	1	0	3	0	1	1	1	0	0	2	2	0	0	0	2
ANITENFTR	9	0	1064.53	2	2.1579e-18	178.83	AT3G46740.1	AT3G46740.1	yes	yes	145960000	24913000	36062000	28561000	0	13961000	27104000	0	15356000			WVDRAGVKANITENFT	NITENFTRQSKFTYGL	K	A	N	T	R	Q	1	1	2	0	0	0	1	0	0	1	0	0	0	1	0	0	2	0	0	0
ANLGDLR	7	0	757.408	2	0.0069358	138.07	AT1G03630.2;AT1G03630.1;AT4G27440.2;AT4G27440.1;AT5G54190.1;AT5G54190.2	AT4G27440.2	no	no	381750000	8074000	145370000	64061000	83112000	14343000	1461000	40878000	24448000			LAGNVPPKANLGDLRG	KANLGDLRGLASGLNG	K	A	N	L	R	G	1	1	1	1	0	0	0	1	0	0	2	0	0	0	0	0	0	0	0	0
ANLGGGAEAHAR	12	0	1122.55	2	0.0020409	83.862	AT1G20960.2;AT1G20960.1	AT1G20960.2	yes	no	14698000	1543900	2427900	1870800	4117600	0	1714500	1800700	1222300			________________	GGAEAHARFKQYEYRA	M	A	N	A	R	F	4	1	1	0	0	0	1	3	1	0	1	0	0	0	0	0	0	0	0	0
ANLGMEVMHER	11	0	1285.59	2;3	1.522e-25	223.87	ATCG00020.1	ATCG00020.1	yes	yes	3466300000	66400000	349040000	438780000	468520000	892930000	811660000	213290000	225720000			TWADIINRANLGMEVM	GMEVMHERNAHNFPLD	R	A	N	E	R	N	1	1	1	0	0	0	2	1	1	0	1	0	2	0	0	0	0	0	0	1
ANLGQAAVSAAR	12	0	1127.6	2	0.0047694	74.841	AT1G03090.2	AT1G03090.2	yes	yes	17770000	1729500	3968500	3380200	0	3813500	2832800	0	2045000			PNISEKFRANLGQAAV	QAAVSAARAVGYYNAG	R	A	N	A	R	A	5	1	1	0	0	1	0	1	0	0	1	0	0	0	0	1	0	0	0	1
ANLISFHDVAK	11	0	1213.65	2	0.0056254	74.841	AT2G46650.1	AT2G46650.1	yes	yes	101260000	4433500	0	26556000	25129000	29017000	0	16122000	0			________________	ISFHDVAKHKCKNDCW	M	A	N	A	K	H	2	0	1	1	0	0	0	0	1	1	1	1	0	1	0	1	0	0	0	1
ANLLSGEDFEPALIPAK	17	0	1783.94	2	1.6869e-16	147.26	AT5G61790.1	AT5G61790.1	yes	yes	744870000	95711000	133930000	71921000	70243000	142230000	75714000	97926000	57195000			VDGEEKKKANLLSGED	EPALIPAKTIPDPEDK	K	A	N	A	K	T	3	0	1	1	0	0	2	1	0	1	3	1	0	1	2	1	0	0	0	0
ANLNDFDR	8	0	963.441	2	0.00029128	166.78	AT4G27090.1	AT4G27090.1	yes	yes	744850000	106820000	93110000	116630000	81604000	158470000	67968000	56015000	64232000			KLIVQKRRANLNDFDR	ANLNDFDRFKIMLAKI	R	A	N	D	R	F	1	1	2	2	0	0	0	0	0	0	1	0	0	1	0	0	0	0	0	0
ANLNDFDRFK	10	1	1238.6	2	0.0015277	125.31	AT4G27090.1	AT4G27090.1	yes	yes	14778000	0	0	0	14778000	0	0	0	0			KLIVQKRRANLNDFDR	LNDFDRFKIMLAKIKK	R	A	N	F	K	I	1	1	2	2	0	0	0	0	0	0	1	1	0	2	0	0	0	0	0	0
ANLNEIIK	8	0	913.523	2	0.069135	60.589	AT4G10120.2;AT4G10120.1	AT4G10120.2	yes	no	19989000	0	3674100	6263700	0	5166000	4885400	0	0			YDDNGNIKANLNEIIK	ANLNEIIKNMIKAADL	K	A	N	I	K	N	1	0	2	0	0	0	1	0	0	2	1	1	0	0	0	0	0	0	0	0
ANLNGYLAYHTGQSLEK	17	0	1877.93	3	0.00023542	65.298	AT1G02560.1	AT1G02560.1	yes	yes	0	0	0	0	0	0	0	0	0			ANEMLHHKANLNGYLA	HTGQSLEKINQDTDRD	K	A	N	E	K	I	2	0	2	0	0	1	1	2	1	0	3	1	0	0	0	1	1	0	2	0
ANLNSAIDSVFWDQNVSSPQTLEGTAR	27	0	2919.4	3	6.173e-33	137.62	AT2G44640.1	AT2G44640.1	yes	yes	61102000	4140700	12688000	4802900	7375400	11486000	0	20610000	0			________________	QTLEGTARSVPGEPFP	M	A	N	A	R	S	3	1	3	2	0	2	1	1	0	1	2	0	0	1	1	4	2	1	0	2
ANLPTVLVTGASGR	14	0	1354.76	2	2.7272e-08	132.56	AT5G02240.1	AT5G02240.1	yes	yes	1284600000	200900000	164060000	180860000	136260000	220420000	126220000	105190000	150690000			________________	LVTGASGRTGQIVYKK	M	A	N	G	R	T	2	1	1	0	0	0	0	2	0	0	2	0	0	0	1	1	2	0	0	2
ANLQDLAALTGGEVITDELGMNLEK	25	0	2614.32	2;3	3.3942e-07	116.29	AT3G23990.1	AT3G23990.1	yes	yes	13470000	0	0	0	0	3346000	0	8289300	1834800			PGFGENRKANLQDLAA	ELGMNLEKVDLSMLGT	K	A	N	E	K	V	3	0	2	2	0	1	3	3	0	1	5	1	1	0	0	0	2	0	0	1
ANLQVSGILEK	11	0	1170.66	2	0.0012536	116.3	AT2G02560.2;AT2G02560.1	AT2G02560.2	yes	no	46163000	5643300	7230200	6290800	4024300	7612700	4431300	5553100	5377100			________________	QVSGILEKMTGKDKDY	M	A	N	E	K	M	1	0	1	0	0	1	1	1	0	1	2	1	0	0	0	1	0	0	0	1
ANLSSVQIDR	10	0	1101.58	2	1.4171e-20	193.1	AT4G18480.1	AT4G18480.1	yes	yes	1215400000	99455000	200340000	187310000	178510000	151950000	126670000	112290000	158860000			QDQISTARANLSSVQI	LSSVQIDRELKVKISR	R	A	N	D	R	E	1	1	1	1	0	1	0	0	0	1	1	0	0	0	0	2	0	0	0	1
ANLTFWR	7	0	906.471	2	0.0069135	164.78	AT3G22960.1	AT3G22960.1	yes	yes	88249000	21574000	20749000	24348000	0	0	0	8652100	12927000			DPGLLLPRANLTFWRD	RANLTFWRDGSLVRER	R	A	N	W	R	D	1	1	1	0	0	0	0	0	0	0	1	0	0	1	0	0	1	1	0	0
ANLTTEEQNLEETQNVK	17	0	1959.94	2	1.488e-42	256.52	AT1G19870.1	AT1G19870.1	yes	yes	63873000	0	10154000	9096900	11022000	9938900	6504700	7346600	9809400			PKPEKTSKANLTTEEQ	LEETQNVKISPQADFV	K	A	N	V	K	I	1	0	3	0	0	2	4	0	0	0	2	1	0	0	0	0	3	0	0	1
ANLVFHNK	8	0	941.508	2	0.032844	79.146	ATCG00170.1	ATCG00170.1	yes	yes	0	0	0	0	0	0	0	0	0			________________	ANLVFHNKVIDGTAIK	R	A	N	N	K	V	1	0	2	0	0	0	0	0	1	0	1	1	0	1	0	0	0	0	0	1
ANMILDNLPVAVLR	14	0	1537.87	2	1.5699e-05	106	AT3G13772.1;AT1G55130.1	AT3G13772.1	no	no	27642000	0	0	4245700	0	9532100	7952600	0	5912000			EKIDDEYRANMILDNL	NLPVAVLRQRRDGSQS	R	A	N	L	R	Q	2	1	2	1	0	0	0	0	0	1	3	0	1	0	1	0	0	0	0	2
ANMVLPVPAFTVLSGGK	17	0	1699.93	2	0.0021632	65.805	AT2G29560.1	AT2G29560.1	yes	yes	41313000	0	7603600	0	8388800	6898400	9132400	0	9289600			HLSDLSGRANMVLPVP	FTVLSGGKHASNTFAI	R	A	N	G	K	H	2	0	1	0	0	0	0	2	0	0	2	1	1	1	2	1	1	0	0	3
ANNADEVVVWGSGSPLR	17	0	1769.87	2	0.017832	62.162	AT1G17890.3;AT1G17890.2;AT1G17890.1	AT1G17890.3	yes	no	11406000	0	0	0	0	8320900	0	0	3085000			MRRFHEAKANNADEVV	WGSGSPLREFLHVDDL	K	A	N	L	R	E	2	1	2	1	0	0	1	2	0	0	1	0	0	0	1	2	0	1	0	3
ANNLDHIVEVIEGSVEDISLPEK	23	0	2519.28	3	2.7229e-05	78.717	AT1G04870.1;AT1G04870.2	AT1G04870.1	yes	no	10056000	0	0	0	10056000	0	0	0	0			DHARALVKANNLDHIV	EDISLPEKVDVIISEW	K	A	N	E	K	V	1	0	2	2	0	0	4	1	1	3	2	1	0	0	1	2	0	0	0	3
ANNLVFLSGVLGLIPETGK	19	0	1941.09	2;3	2.3258e-14	162.88	AT3G20390.1	AT3G20390.1	yes	yes	226750000	22268000	9982600	22432000	57768000	66863000	19728000	12529000	15182000			GPYSQAIKANNLVFLS	GLIPETGKFVSESVED	K	A	N	G	K	F	1	0	2	0	0	0	1	3	0	1	4	1	0	1	1	1	1	0	0	2
ANNLVSSVVSEVK	13	0	1344.72	2	0.00073864	84.507	AT4G05090.1	AT4G05090.1	yes	yes	11139000	0	2014500	0	0	9124300	0	0	0			EEDSHFVRANNLVSSV	SSVVSEVKSKASIGDN	R	A	N	V	K	S	1	0	2	0	0	0	1	0	0	0	1	1	0	0	0	3	0	0	0	4
ANNMFVDYNEPQQDR	15	0	1839.78	2	4.1504e-28	203.03	AT2G05710.1	AT2G05710.1	yes	yes	204460000	20908000	20011000	24231000	19754000	48105000	24549000	31971000	14936000			AMIEAYLRANNMFVDY	YNEPQQDRVYSSYLEL	R	A	N	D	R	V	1	1	3	2	0	2	1	0	0	0	0	0	1	1	1	0	0	0	1	1
ANNMFVDYNEPQQER	15	0	1853.8	2	7.5666e-16	173.04	AT4G26970.1	AT4G26970.1	yes	yes	88329000	10995000	14577000	14369000	6924600	23114000	0	18350000	0			SMIESYLRANNMFVDY	YNEPQQERAYTSYLQL	R	A	N	E	R	A	1	1	3	1	0	2	2	0	0	0	0	0	1	1	1	0	0	0	1	1
ANNNSNSPTGPHFLFVTFPAQGHINPSLELAK	32	0	3418.71	3	2.7511e-15	86.191	AT4G15550.1	AT4G15550.1	yes	yes	21385000	0	0	0	21385000	0	0	0	0			________________	NPSLELAKRLAGTISG	M	A	N	A	K	R	3	0	5	0	0	1	1	2	2	1	3	1	0	3	4	3	2	0	0	1
ANNPSQLLPSELIDR	15	0	1665.87	2	8.2204e-36	207.95	AT5G48870.1	AT5G48870.1	yes	yes	57147000	6156700	8295300	9228400	11523000	0	0	10805000	11138000			________________	LPSELIDRCIGSKIWV	M	A	N	D	R	C	1	1	2	1	0	1	1	0	0	1	3	0	0	0	2	2	0	0	0	0
ANPEADDATEIAGNIVYHAK	20	0	2098	3	0.00028551	67.727	AT3G46970.1	AT3G46970.1	yes	yes	68852000	0	0	14751000	0	28779000	3794300	13893000	7635100			LPEKISAKANPEADDA	GNIVYHAKYSPHFSPL	K	A	N	A	K	Y	5	0	2	2	0	0	2	1	1	2	0	1	0	0	1	0	1	0	1	1
ANPLATILSAAMLLK	15	0	1525.89	2;3	1.5558e-20	155.24	AT1G31180.1;AT5G14200.1;AT5G14200.3;AT1G80560.1	AT5G14200.1	no	no	250170000	10405000	33580000	16814000	106470000	54945000	0	13717000	14245000			PDIAGQDKANPLATIL	LSAAMLLKYGLGEEKA	K	A	N	L	K	Y	4	0	1	0	0	0	0	0	0	1	4	1	1	0	1	1	1	0	0	0
ANPLPFVK	8	0	884.512	2	0.068471	60.799	AT1G74100.1	AT1G74100.1	yes	yes	13345000	0	0	0	13345000	0	0	0	0			FLRYETMRANPLPFVK	ANPLPFVKRLAEFMGY	R	A	N	V	K	R	1	0	1	0	0	0	0	0	0	0	1	1	0	1	2	0	0	0	0	1
ANPNADASAQQAFVTNVINR	20	0	2100.03	2;3	3.9365e-299	384.18	AT3G14210.1	AT3G14210.1	yes	yes	3521000000	381140000	704460000	376840000	673900000	541640000	269820000	326380000	246780000			EDYLNFTKANPNADAS	FVTNVINRLKNDIKLL	K	A	N	N	R	L	5	1	4	1	0	2	0	0	0	1	0	0	0	1	1	1	1	0	0	2
ANPNTPENELLK	12	0	1338.68	2	1.1005e-05	147.95	AT5G13030.1	AT5G13030.1	yes	yes	170640000	26057000	24325000	27300000	15466000	32241000	0	30968000	14285000			FRLLANVKANPNTPEN	TPENELLKPLKAVLLD	K	A	N	L	K	P	1	0	3	0	0	0	2	0	0	0	2	1	0	0	2	0	1	0	0	0
ANPPPPTTVDYITR	14	0	1540.79	2	2.8472e-05	101.39	AT3G44340.2;AT3G44340.1	AT3G44340.2	yes	no	53244000	10555000	9673500	9869000	9900800	13246000	0	0	0			YETRVENKANPPPPTT	TTVDYITRDTGNSSPR	K	A	N	T	R	D	1	1	1	1	0	0	0	0	0	1	0	0	0	0	4	0	3	0	1	1
ANPVALLLSSAMMLR	15	0	1585.87	2	2.5261e-08	158.3	AT4G35260.1;AT4G35650.1	AT4G35260.1	yes	no	2076800	0	0	0	2076800	0	0	0	0			DKIVLENKANPVALLL	LSSAMMLRHLQFPSFA	K	A	N	L	R	H	3	1	1	0	0	0	0	0	0	0	4	0	2	0	1	2	0	0	0	1
ANQEPQMFPVTVGDR	15	0	1687.8	2	2.0789e-10	138.45	AT4G39680.2;AT4G39680.1	AT4G39680.2	yes	no	16811000	2989500	7083100	0	0	6738700	0	0	0			ATVAAAEKANQEPQMF	FPVTVGDRNQTTPVTP	K	A	N	D	R	N	1	1	1	1	0	2	1	1	0	0	0	0	1	1	2	0	1	0	0	2
ANQILPTIPK	10	0	1093.65	2	0.040406	64.268	AT3G15980.1;AT3G15980.4;AT3G15980.3;AT3G15980.2;AT3G15980.5	AT3G15980.1	yes	no	52579000	10420000	3920400	4937400	0	21994000	5163700	0	6143700			VMRGDLDRANQILPTI	QILPTIPKEQHNNVAH	R	A	N	P	K	E	1	0	1	0	0	1	0	0	0	2	1	1	0	0	2	0	1	0	0	0
ANQMHGLFR	9	0	1072.52	2	0.0014363	115.46	AT1G05190.1	AT1G05190.1	yes	yes	20892000	1211000	0	5661500	0	10239000	3781300	0	0			KKTVETRRANQMHGLF	NQMHGLFRTLTDNMVV	R	A	N	F	R	T	1	1	1	0	0	1	0	1	1	0	1	0	1	1	0	0	0	0	0	0
ANSASLLYDQLK	12	0	1321.69	2	7.4196e-05	133.89	AT1G16340.3;AT1G16340.2;AT1G16340.1;AT1G16340.4	AT1G16340.3	yes	no	52281000	6771300	7775500	7245900	11468000	9152400	0	9868100	0			________________	SLLYDQLKVAEPFFLL	M	A	N	L	K	V	2	0	1	1	0	1	0	0	0	0	3	1	0	0	0	2	0	0	1	0
ANSDAADYQK	10	0	1081.47	2	0.005759	76.827	AT4G31700.1;AT4G31700.2;AT5G10360.1;AT5G10360.2	AT5G10360.1	no	no	4638000	0	0	0	0	0	2959300	0	1678600			DKKKKIAKANSDAADY	SDAADYQKLLASRLKE	K	A	N	Q	K	L	3	0	1	2	0	1	0	0	0	0	0	1	0	0	0	1	0	0	1	0
ANSEATLGAYK	11	0	1123.55	2	0.00069807	133.57	AT2G36460.1;AT2G36460.2	AT2G36460.1	yes	no	211580000	27625000	28937000	27491000	26187000	40433000	14305000	29391000	17215000			EAFLVRCKANSEATLG	EATLGAYKGDAKLGEG	K	A	N	Y	K	G	3	0	1	0	0	0	1	1	0	0	1	1	0	0	0	1	1	0	1	0
ANSEATLGTYK	11	0	1153.56	2	7.2413e-12	182.65	AT3G52930.1	AT3G52930.1	yes	yes	580250000	80518000	89735000	83268000	106860000	114700000	51134000	0	54034000			EALYVRCKANSEATLG	EATLGTYKGDAKLGDG	K	A	N	Y	K	G	2	0	1	0	0	0	1	1	0	0	1	1	0	0	0	1	2	0	1	0
ANSEEIRDLILGYSTQK	17	1	1935.99	2;3	2.6733e-64	254.18	AT1G50900.1	AT1G50900.1	yes	yes	212790000	0	0	0	157590000	31068000	24129000	0	0			DGRTAIDRANSEEIRD	ILGYSTQKA_______	R	A	N	Q	K	A	1	1	1	1	0	1	2	1	0	2	2	1	0	0	0	2	1	0	1	0
ANSGPLDQYLK	11	0	1204.61	2	0.002573	89.247	AT1G31230.1;AT4G19710.2;AT4G19710.1	AT4G19710.2	no	no	4577000	0	0	0	0	0	0	0	4577000			HVITPNKKANSGPLDQ	GPLDQYLKLRDLQRKS	K	A	N	L	K	L	1	0	1	1	0	1	0	1	0	0	2	1	0	0	1	1	0	0	1	0
ANSLAQLGK	9	0	900.503	2	0.00011757	157.33	AT2G21330.1;AT2G21330.3;AT4G38970.1;AT2G01140.1	AT4G38970.1	no	no	5193400000	607710000	716910000	693660000	753060000	939500000	624190000	504320000	354050000			TTLLARAKANSLAQLG	NSLAQLGKYTGEGESE	K	A	N	G	K	Y	2	0	1	0	0	1	0	1	0	0	2	1	0	0	0	1	0	0	0	0
ANSLTREPELQK	12	1	1384.73	2	0.041794	76.465	AT5G49030.1;AT5G49030.3;AT5G49030.2	AT5G49030.1	yes	no	28919000	0	9042500	0	0	19877000	0	0	0			PKTGFGMRANSLTREP	TREPELQKLWEENQVF	R	A	N	Q	K	L	1	1	1	0	0	1	2	0	0	0	2	1	0	0	1	1	1	0	0	0
ANSNLPR	7	0	770.404	2	0.0387	89.673	AT1G16890.2;AT1G16890.3;AT1G78870.2;AT1G78870.1;AT1G78870.3	AT1G16890.2	no	no	24460000	4544100	2834900	5388300	0	5224600	1774000	1273500	3420300			________________	MANSNLPRRIIKETQR	M	A	N	P	R	R	1	1	2	0	0	0	0	0	0	0	1	0	0	0	1	1	0	0	0	0
ANSSLVLTTDNRPR	14	1	1542.81	3	0.049302	48.532	AT1G20960.2;AT1G20960.1	AT1G20960.2	yes	no	5102200	1135700	0	0	3966400	0	0	0	0			RFKQYEYRANSSLVLT	LTTDNRPRDTHEPTGE	R	A	N	P	R	D	1	2	2	1	0	0	0	0	0	0	2	0	0	0	1	2	2	0	0	1
ANSYSVHGAALGEK	14	0	1402.68	2;3	5.4691e-15	201.09	AT2G45290.1;AT3G60750.2;AT3G60750.1	AT3G60750.2	no	no	6432400000	970820000	566190000	1114200000	1010200000	1268000000	500300000	338240000	664380000			IGYGSPNKANSYSVHG	HGAALGEKEVEATRNN	K	A	N	E	K	E	3	0	1	0	0	0	1	2	1	0	1	1	0	0	0	2	0	0	1	1
ANTFVAEVLGLDPR	14	0	1500.79	2;3	2.8416e-56	241.92	AT5G09660.2;AT5G09660.1;AT5G09660.3;AT5G09660.4	AT5G09660.2	yes	no	3947500000	382970000	242050000	497880000	949160000	943060000	608520000	126310000	197520000			VTTLDVARANTFVAEV	EVLGLDPREVDVPVVG	R	A	N	P	R	E	2	1	1	1	0	0	1	1	0	0	2	0	0	1	1	0	1	0	0	2
ANTPGIDDVVVAVHCHNDLGLATANSIAGIR	31	0	3169.59	4	1.8246e-06	54.003	AT5G23010.1	AT5G23010.1	yes	yes	31222000	0	0	0	31222000	0	0	0	0			GELVTYLKANTPGIDD	ANSIAGIRAGARQVEV	K	A	N	I	R	A	5	1	3	3	1	0	0	3	2	3	2	0	0	0	1	1	2	0	0	4
ANTPGIENVVISTHCQNDLGLSTANTLSGAHAGAR	35	0	3545.73	4	1.5054e-25	104.48	AT1G18500.1	AT1G18500.1	yes	yes	55846000	0	0	0	55846000	0	0	0	0			GQLITDLKANTPGIEN	SGAHAGARQMEVTING	K	A	N	A	R	Q	5	1	4	1	1	1	1	4	2	2	3	0	0	0	1	3	4	0	0	2
ANTWVVPPVVADSPSTFPSLPVEDETWGGDGGGVGR	36	0	3651.75	3	6.7905e-11	62.345	AT4G28080.1	AT4G28080.1	yes	yes	20726000	0	9638900	0	0	0	0	0	11087000			GNLPYGFRANTWVVPP	GDGGGVGRSGKYDKRK	R	A	N	G	R	S	2	1	1	3	0	0	2	6	0	0	1	0	0	1	5	3	3	2	0	6
ANVAGTLTLADVCR	14	0	1459.75	2	1.2935e-59	209.97	AT1G78570.1	AT1G78570.1	yes	yes	0	0	0	0	0	0	0	0	0			SHKTETIRANVAGTLT	LTLADVCREHGLLMMN	R	A	N	C	R	E	3	1	1	1	1	0	0	1	0	0	2	0	0	0	0	0	2	0	0	2
ANVDYEQIVR	10	0	1205.6	2	2.3769e-29	238.51	AT3G17390.1	AT3G17390.1	yes	yes	1218100000	146810000	184050000	116140000	92029000	342710000	156840000	102330000	77207000			VFGEITTKANVDYEQI	VDYEQIVRKTCREIGF	K	A	N	V	R	K	1	1	1	1	0	1	1	0	0	1	0	0	0	0	0	0	0	0	1	2
ANVHFIGYK	9	0	1047.55	2	0.00076689	124.08	AT5G22650.2;AT5G22650.1	AT5G22650.2	yes	no	157460000	0	7156700	0	50795000	49981000	23095000	16310000	10118000			ELSHSGTKANVHFIGY	NVHFIGYKSPNIEQDD	K	A	N	Y	K	S	1	0	1	0	0	0	0	1	1	1	0	1	0	1	0	0	0	0	1	1
ANVILPASAFTEK	13	0	1359.74	2	5.2382e-05	113.69	AT5G37510.1;AT5G37510.2	AT5G37510.1	yes	no	71673000	12129000	17163000	10594000	0	19554000	4522300	1974200	5737300			HGDKAVYRANVILPAS	PASAFTEKEGTYENTE	R	A	N	E	K	E	3	0	1	0	0	0	1	0	0	1	1	1	0	1	1	1	1	0	0	1
ANVLDASILWR	11	0	1256.69	2	0.041236	61.56	AT1G31180.1;AT5G14200.1;AT5G14200.3;AT5G14200.2	AT5G14200.1	no	no	126540000	0	0	2630500	73944000	49146000	814990	0	0			GKLCSVDKANVLDASI	LDASILWRKRVTALAS	K	A	N	W	R	K	2	1	1	1	0	0	0	0	0	1	2	0	0	0	0	1	0	1	0	1
ANVLLPSPGFPWDLVR	16	0	1779.97	2	2.7708e-20	169.23	AT4G23600.1;AT4G23600.3;AT4G23600.2	AT4G23600.1	yes	no	238160000	24724000	0	30769000	0	99983000	49090000	33598000	0			VDILAKPKANVLLPSP	GFPWDLVRSIYKNLEV	K	A	N	V	R	S	1	1	1	1	0	0	0	1	0	0	3	0	0	1	3	1	0	1	0	2
ANVLVFSFPIQGHINPLLQFSK	22	0	2468.36	3	5.4744e-22	130.09	AT2G31750.1	AT2G31750.1	yes	yes	48509000	0	0	0	37682000	10827000	0	0	0			________________	NPLLQFSKRLLSKNVN	K	A	N	S	K	R	1	0	2	0	0	2	0	1	1	2	3	1	0	3	2	2	0	0	0	2
ANVVGITINEYQVNR	15	0	1688.88	2	0.0074775	63.944	AT1G20330.1	AT1G20330.1	yes	yes	5225400	3464000	1761400	0	0	0	0	0	0			RAIASHSRANVVGITI	INEYQVNRARLHNKKA	R	A	N	N	R	A	1	1	3	0	0	1	1	1	0	2	0	0	0	0	0	0	1	0	1	3
ANVVIAAVGNSLEVEGSR	18	0	1783.94	2	0.0021669	64.224	AT3G14990.1;AT3G14990.3;AT3G14990.2	AT3G14990.1	yes	no	2130600	0	0	0	0	0	0	1381000	749620			VDILRRAKANVVIAAV	SLEVEGSRKAKLVAEV	K	A	N	S	R	K	3	1	2	0	0	0	2	2	0	1	1	0	0	0	0	2	0	0	0	4
ANVVINLIGR	10	0	1067.65	2	0.00068007	107.9	AT2G20360.1	AT2G20360.1	yes	yes	67845000	0	8554100	0	21738000	23829000	0	6145300	7579400			SIKAVMAKANVVINLI	VVINLIGREYETRNFS	K	A	N	G	R	E	1	1	2	0	0	0	0	1	0	2	1	0	0	0	0	0	0	0	0	2
ANVVNIPTESSDGFK	15	0	1576.77	2	3.4457e-12	153.95	AT5G49810.1	AT5G49810.1	yes	yes	119050000	0	19423000	24411000	8558600	35262000	16931000	14466000	0			VAAAKFLKANVVNIPT	TESSDGFKLTEKTLTK	K	A	N	F	K	L	1	0	2	1	0	0	1	1	0	1	0	1	0	1	1	2	1	0	0	2
ANVYLDSSGK	10	0	1052.51	2	8.6511e-05	133.23	AT1G16880.1;AT1G16880.2	AT1G16880.1	yes	no	335390000	49714000	53232000	69378000	30923000	61710000	0	48774000	21657000			NLGLNVVKANVYLDSS	VYLDSSGKHNKFAITR	K	A	N	G	K	H	1	0	1	1	0	0	0	1	0	0	1	1	0	0	0	2	0	0	1	1
ANWGTTQDDITPVTEESTAVVDK	23	0	2476.16	2;3	1.2919e-88	267.38	AT4G17520.1	AT4G17520.1	yes	yes	242710000	26966000	29371000	29491000	27989000	57238000	22927000	38362000	10365000			DKRDGAGRANWGTTQD	ESTAVVDKNLTVEKQD	R	A	N	D	K	N	2	0	1	3	0	1	2	1	0	1	0	1	0	0	1	1	5	1	0	3
ANYAPISTNEPVVSVDWLHSNLGDADIK	28	0	3024.48	3	0.037818	23.368	AT1G16460.4;AT1G16460.3;AT1G16460.1;AT1G16460.2	AT1G16460.4	yes	no	16909000	0	0	0	0	16909000	0	0	0			ASSGSEAKANYAPIST	NLGDADIKVLDASWYM	K	A	N	I	K	V	3	0	3	3	0	0	1	1	1	2	2	1	0	0	2	3	1	1	1	3
ANYFPYGIDFQYGPTGR	17	0	1964.91	2	1.6384e-07	99.531	AT4G18970.1;AT4G18970.2	AT4G18970.1	yes	no	25509000	0	8135100	0	8510800	8863500	0	0	0			NRLTSLARANYFPYGI	FQYGPTGRFSNGKTTV	R	A	N	G	R	F	1	1	1	1	0	1	0	3	0	1	0	0	0	2	2	0	1	0	3	0
ANYTDMVNK	9	0	1054.48	2	0.018302	72.485	AT5G13710.2;AT5G13710.1	AT5G13710.2	yes	no	12892000	1805000	2532800	3406300	0	3226400	0	1921400	0			GGNEEERKANYTDMVN	NYTDMVNKYYDLATSF	K	A	N	N	K	Y	1	0	2	1	0	0	0	0	0	0	0	1	1	0	0	0	1	0	1	1
APAAAAPEGLMV	12	0	1096.56	1;2	0.00015635	139.97	AT2G28000.1	AT2G28000.1	yes	yes	744700000	120440000	87954000	80415000	74928000	110000000	73503000	64074000	133390000			VVDKPKPKAPAAAAPE	AAPEGLMV________	K	A	P	M	V	-	5	0	0	0	0	0	1	1	0	0	1	0	1	0	2	0	0	0	0	1
APAAEETTSVK	11	0	1102.55	2	1.3185e-07	163.16	AT4G02450.2;AT4G02450.1	AT4G02450.2	yes	no	142170000	19836000	16463000	27021000	13836000	28675000	17350000	12242000	6750800			EEGLATEKAPAAEETT	AEETTSVKEDK_____	K	A	P	V	K	E	3	0	0	0	0	0	2	0	0	0	0	1	0	0	1	1	2	0	0	1
APAAFCR	7	0	791.375	2	0.050482	85.061	AT5G28840.2;AT5G28840.1	AT5G28840.2	yes	no	1856700	0	696610	0	0	0	0	456460	703610			TWKGGREKAPAAFCRK	KAPAAFCRKAQTSTDR	K	A	P	C	R	K	3	1	0	0	1	0	0	0	0	0	0	0	0	1	1	0	0	0	0	0
APAALGPYSQAIK	13	0	1285.7	2	0.0015534	80.037	AT3G20390.1	AT3G20390.1	yes	yes	24952000	3432100	8718600	3221700	2472300	0	3370800	0	3736500			KEVVSTEKAPAALGPY	GPYSQAIKANNLVFLS	K	A	P	I	K	A	4	0	0	0	0	1	0	1	0	1	1	1	0	0	2	1	0	0	1	0
APAFKPPAYTPAEDESSAPK	20	1	2073.01	3	0.0029758	36.923	AT5G14240.1	AT5G14240.1	yes	yes	20906000	5301700	5139200	0	0	10465000	0	0	0			KLGNLPEKAPAFKPPA	EDESSAPKDQAWFDKK	K	A	P	P	K	D	5	0	0	1	0	0	2	0	0	0	0	2	0	1	5	2	1	0	1	0
APAGGSSINQLLGIK	15	0	1424.8	2	1.8716e-06	138.42	AT3G51820.1	AT3G51820.1	yes	yes	145580000	8710200	45909000	15953000	0	28701000	12873000	14883000	18550000			VKSQTPDKAPAGGSSI	INQLLGIKGASQETNK	K	A	P	I	K	G	2	0	1	0	0	1	0	3	0	2	2	1	0	0	1	2	0	0	0	0
APALDYVDIPHSQIR	15	0	1693.88	2;3	2.197e-06	109.24	AT1G54220.2;AT1G54220.1	AT1G54220.2	yes	no	87591000	0	31657000	9796200	0	0	24578000	14119000	7440300			PSKSTDSKAPALDYVD	DIPHSQIRKVTASRLA	K	A	P	I	R	K	2	1	0	2	0	1	0	0	1	2	1	0	0	0	2	1	0	0	1	1
APAVLDVGPDVEVLADYPVPSNK	23	0	2364.22	2;3	1.8723e-21	168.67	AT5G60540.1	AT5G60540.1	yes	yes	112430000	16241000	24904000	14603000	8420800	28490000	0	14285000	5485000			TYRGVFIRAPAVLDVG	DYPVPSNKVLYSSSTV	R	A	P	N	K	V	3	0	1	3	0	0	1	1	0	0	2	1	0	0	4	1	0	0	1	5
APCGEGTNTWDR	12	0	1362.56	2	4.2207e-15	202.05	AT5G62300.2;AT5G62300.1;AT3G45030.1;AT3G47370.3;AT3G47370.2;AT3G47370.1	AT5G62300.2	no	no	222010000	26251000	29541000	33816000	21346000	47021000	22908000	993640	40132000			VLKITTRKAPCGEGTN	EGTNTWDRFELRVHKR	K	A	P	D	R	F	1	1	1	1	1	0	1	2	0	0	0	0	0	0	1	0	2	1	0	0
APCGEGTNTWDRFELR	16	1	1907.86	3	9.7363e-15	142.45	AT5G62300.2;AT5G62300.1;AT3G45030.1;AT3G47370.3;AT3G47370.2;AT3G47370.1	AT5G62300.2	no	no	81396000	0	0	0	81396000	0	0	0	0			VLKITTRKAPCGEGTN	TWDRFELRVHKRVIDL	K	A	P	L	R	V	1	2	1	1	1	0	2	2	0	0	1	0	0	1	1	0	2	1	0	0
APCIIFIDEIDAIGTK	16	0	1774.92	2	9.8709e-05	85.672	AT3G05530.1	AT3G05530.1	yes	yes	8549900	0	0	0	0	8549900	0	0	0			AFQLAKEKAPCIIFID	EIDAIGTKRFDSEVSG	K	A	P	T	K	R	2	0	0	2	1	0	1	1	0	5	0	1	0	1	1	0	1	0	0	0
APCIVFIDEIDAVGR	15	0	1673.84	2	2.5063e-06	112.15	AT1G50250.1;AT5G42270.1	AT5G42270.1	no	no	67143000	0	0	0	48073000	17559000	0	1511800	0			LFEKAKSKAPCIVFID	DEIDAVGRQRGAGMGG	K	A	P	G	R	Q	2	1	0	2	1	0	1	1	0	3	0	0	0	1	1	0	0	0	0	2
APDAGGLQLQGTR	13	0	1282.66	2	7.6151e-07	144.17	AT1G56500.1	AT1G56500.1	yes	yes	44126000	3277900	7590100	0	8853100	7091000	4282200	9239700	3792100			ITFTVTPRAPDAGGLQ	GLQLQGTR________	R	A	P	T	R	-	2	1	0	1	0	2	0	3	0	0	2	0	0	0	1	0	1	0	0	0
APDFEAEAVFDQEFIK	16	0	1854.87	2;3	1.665e-76	252.96	AT3G11630.1;AT5G06290.1	AT3G11630.1	no	no	2932200000	326410000	417760000	310160000	451970000	797890000	191610000	251670000	184690000			DLPLVGNKAPDFEAEA	VFDQEFIKVKLSDYIG	K	A	P	I	K	V	3	0	0	2	0	1	3	0	0	1	0	1	0	3	1	0	0	0	0	1
APDLSNVISK	10	0	1042.57	2	0.00035213	117.3	AT3G12390.1	AT3G12390.1	yes	yes	562790000	73578000	92812000	85725000	56998000	90096000	61405000	64106000	38075000			SQAAEQFKAPDLSNVI	DLSNVISKGESSSAAV	K	A	P	S	K	G	1	0	1	1	0	0	0	0	0	1	1	1	0	0	1	2	0	0	0	1
APDPLPPYPASVK	13	0	1350.72	2	0.0024209	76.655	AT5G20990.1	AT5G20990.1	yes	yes	32899000	5799700	6107200	7042500	0	11123000	0	0	2826800			KVLAEDIRAPDPLPPY	PPYPASVKDGYAVVAS	R	A	P	V	K	D	2	0	0	1	0	0	0	0	0	0	1	1	0	0	5	1	0	0	1	1
APEALAEVR	9	0	954.513	2	0.01245	78.113	AT4G34260.1	AT4G34260.1	yes	yes	67516000	7162000	7395000	8363000	0	23182000	8157200	8715600	4541200			PADYTNQKAPEALAEV	PEALAEVRRLVDERNY	K	A	P	V	R	R	3	1	0	0	0	0	2	0	0	0	1	0	0	0	1	0	0	0	0	1
APEALVGLFHGK	12	0	1237.68	2;3	0.00031337	142.43	AT5G16970.1;AT5G16990.1	AT5G16970.1	no	no	676020000	81433000	53822000	39183000	151130000	148710000	110400000	40441000	50910000			DVADGLEKAPEALVGL	LVGLFHGKNVGKQVVV	K	A	P	G	K	N	2	0	0	0	0	0	1	2	1	0	2	1	0	1	1	0	0	0	0	1
APEAVTEVTPEK	12	0	1269.65	2	0.0015478	87.066	AT1G80940.2;AT1G80940.1	AT1G80940.2	yes	no	0	0	0	0	0	0	0	0	0			SALLNLDKAPEAVTEV	VTEVTPEKNEITAMDT	K	A	P	E	K	N	2	0	0	0	0	0	3	0	0	0	0	1	0	0	2	0	2	0	0	2
APEDPILGVTVAYNNDPSPVK	21	0	2195.11	2;3	7.7166e-21	172.43	AT5G19550.1	AT5G19550.1	yes	yes	47598000	7285500	13091000	9126000	0	18097000	0	0	0			SVFSNVARAPEDPILG	NNDPSPVKINLGVGAY	R	A	P	V	K	I	2	0	2	2	0	0	1	1	0	1	1	1	0	0	4	1	1	0	1	3
APEEDPVQEK	10	0	1140.53	2	7.2454e-07	169.09	AT1G06950.1	AT1G06950.1	yes	yes	78649000	6833400	13994000	14758000	7148600	17875000	7426800	7146800	3465700			IKGESSDKAPEEDPVQ	EEDPVQEKEEDDEDEE	K	A	P	E	K	E	1	0	0	1	0	1	3	0	0	0	0	1	0	0	2	0	0	0	0	1
APEEVVR	7	0	798.424	2	0.077743	69.383	AT5G16715.1	AT5G16715.1	yes	yes	1418200	1418200	0	0	0	0	0	0	0			SSPKFVEKAPEEVVRG	KAPEEVVRGVKEQVEE	K	A	P	V	R	G	1	1	0	0	0	0	2	0	0	0	0	0	0	0	1	0	0	0	0	2
APEFVALDSGAFK	13	0	1350.68	2	0.00013264	120.06	AT1G14410.1	AT1G14410.1	yes	yes	247480000	18202000	32602000	19492000	44492000	50322000	18373000	35131000	28871000			AALTVDPRAPEFVALD	ALDSGAFKLSKDGFLL	R	A	P	F	K	L	3	0	0	1	0	0	1	1	0	0	1	1	0	2	1	1	0	0	0	1
APEFVALESGAFK	13	0	1364.7	2	1.653e-05	121.36	AT2G02740.2;AT2G02740.1	AT2G02740.2	yes	no	80282000	10735000	14270000	9317200	12005000	0	18798000	8764500	6391800			AALTIEPRAPEFVALE	ALESGAFKLTKEGFLL	R	A	P	F	K	L	3	0	0	0	0	0	2	1	0	0	1	1	0	2	1	1	0	0	0	1
APEHLGASR	9	0	936.478	2	0.012219	78.334	AT3G59920.1	AT3G59920.1	yes	yes	2892600	0	0	0	2892600	0	0	0	0			KKFRGEEKAPEHLGAS	PEHLGASRDYNVDMMP	K	A	P	S	R	D	2	1	0	0	0	0	1	1	1	0	1	0	0	0	1	1	0	0	0	0
APEHPISVPFDDSWTALK	18	0	2008.99	3	1.3015e-09	79.393	AT3G48690.1	AT3G48690.1	yes	yes	13024000	0	0	0	0	11087000	0	0	1937400			AVSVDYRRAPEHPISV	DDSWTALKWVFTHITG	R	A	P	L	K	W	2	0	0	2	0	0	1	0	1	1	1	1	0	1	3	2	1	1	0	1
APELLYR	7	0	860.476	2	0.0072138	132.94	AT5G60600.1;AT5G60600.2;AT5G60600.3	AT5G60600.1	yes	no	220760000	33956000	19772000	43166000	11812000	50337000	19493000	22551000	19674000			SISLDQLKAPELLYRS	KAPELLYRSLATKLVV	K	A	P	Y	R	S	1	1	0	0	0	0	1	0	0	0	2	0	0	0	1	0	0	0	1	0
APEPEPAFEILVNPAR	16	0	1748.91	2;3	0.0055898	58.313	AT2G32730.1	AT2G32730.1	yes	yes	109730000	6773400	7339700	62071000	0	6922600	2076700	24544000	0			SPAAVEKKAPEPEPAF	EILVNPARVVPAQEKY	K	A	P	A	R	V	3	1	1	0	0	0	3	0	0	1	1	0	0	1	4	0	0	0	0	1
APEVPAPPK	9	0	904.502	2	0.0026531	103.83	AT2G25670.2;AT2G25670.1	AT2G25670.2	yes	no	11311000	0	0	0	0	1524200	3883500	0	5903400			HPEPEVKKAPEVPAPP	PEVPAPPKEAERQLSK	K	A	P	P	K	E	2	0	0	0	0	0	1	0	0	0	0	1	0	0	4	0	0	0	0	1
APEYLALNEHVLNIVK	16	0	1822	3	0.00018395	70.96	AT3G02720.1	AT3G02720.1	yes	yes	69925000	0	8051200	1904400	0	30092000	16451000	0	13427000			ALVIPGGRAPEYLALN	EHVLNIVKEFMNSEKP	R	A	P	V	K	E	2	0	2	0	0	0	2	0	1	1	3	1	0	0	1	0	0	0	1	2
APFDLFDTK	9	0	1052.52	2	0.0026481	103.87	AT5G56010.1;AT5G56030.1;AT5G56030.2;AT5G56000.1	AT5G56030.1	no	no	151610000	17996000	0	22634000	10973000	39910000	28488000	24525000	7080800			AILFVPKRAPFDLFDT	PFDLFDTKKKPNNIKL	R	A	P	T	K	K	1	0	0	2	0	0	0	0	0	0	1	1	0	2	1	0	1	0	0	0
APFEVLSLAGSIADALQI	18	0	1813.98	2	0.0085903	76.522	AT2G42910.1	AT2G42910.1	yes	yes	47232000	8778000	4322300	10345000	10881000	0	9242500	3663100	0			TVKAIGNKAPFEVLSL	SIADALQI________	K	A	P	Q	I	-	4	0	0	1	0	1	1	1	0	2	3	0	0	1	1	2	0	0	0	1
APFIFAADYK	10	0	1141.58	2	0.014528	76.827	AT5G11490.1;AT5G11490.2	AT5G11490.1	yes	no	24536000	3082900	6244400	3988400	0	4783900	4451500	1985000	0			HLHLLVVRAPFIFAAD	FIFAADYKHFYCQYNE	R	A	P	Y	K	H	3	0	0	1	0	0	0	0	0	1	0	1	0	2	1	0	0	0	1	0
APFTNGLGLENINVTTQR	18	0	1944.01	2	9.6668e-115	275.66	AT4G16155.1	AT4G16155.1	yes	yes	87302000	4575100	24338000	6788400	15159000	9409500	11841000	7183800	8007500			AALIATGRAPFTNGLG	NINVTTQRGFIPVDER	R	A	P	Q	R	G	1	1	3	0	0	1	1	2	0	1	2	0	0	1	1	0	3	0	0	1
APFWLSSSQTGVYGK	15	0	1626.8	2	4.26e-05	94.767	AT5G64030.1	AT5G64030.1	yes	yes	5808900	0	3691300	2117600	0	0	0	0	0			QWPARLEKAPFWLSSS	SQTGVYGKAAPEDFSA	K	A	P	G	K	A	1	0	0	0	0	1	0	2	0	0	1	1	0	1	1	3	1	1	1	1
APFYAYYK	8	0	1021.49	2	0.020435	86.086	AT4G37800.1;AT5G65730.1	AT4G37800.1	no	no	261670000	31695000	24050000	42719000	60523000	44071000	32331000	26287000	0			IEKINWSRAPFYAYYK	APFYAYYKDFDIEGCP	R	A	P	Y	K	D	2	0	0	0	0	0	0	0	0	0	0	1	0	1	1	0	0	0	3	0
APGFGENR	8	0	846.398	2	0.079927	58.917	AT2G33210.2;AT2G33210.1;AT3G23990.1	AT3G23990.1	no	no	1963100	0	0	0	1963100	0	0	0	0			GIKVCAIKAPGFGENR	APGFGENRKANLQDLA	K	A	P	N	R	K	1	1	1	0	0	0	1	2	0	0	0	0	0	1	1	0	0	0	0	0
APGGAPANVAIAVSR	15	0	1349.74	2	7.7595e-06	104.24	AT2G31390.1;AT1G06030.1;AT1G06020.1	AT2G31390.1	yes	no	69120000	7138000	12088000	7550400	10062000	13536000	9017000	4537300	5190300			AEAPGFLKAPGGAPAN	NVAIAVSRLGGRSAFV	K	A	P	S	R	L	5	1	1	0	0	0	0	2	0	1	0	0	0	0	2	1	0	0	0	2
APGGAPANVAVGIAR	15	0	1319.73	2	1.6346e-20	180.67	AT1G66430.1	AT1G66430.1	yes	yes	437680000	94597000	36585000	48678000	53349000	102660000	33502000	32294000	36017000			ADAPAFKKAPGGAPAN	NVAVGIARLGGSSAFI	K	A	P	A	R	L	5	1	1	0	0	0	0	3	0	1	0	0	0	0	2	0	0	0	0	2
APGGPPSNVAISHVR	15	0	1457.77	2;3	1.1874e-06	78.69	AT3G54090.1	AT3G54090.1	yes	yes	44734000	0	0	0	31459000	13275000	0	0	0			WDPPEFGRAPGGPPSN	NVAISHVRLGGRAAFM	R	A	P	V	R	L	2	1	1	0	0	0	0	2	1	1	0	0	0	0	3	2	0	0	0	2
APGILER	7	0	754.434	2	0.01357	110.34	AT2G07698.1;ATMG01190.1	AT2G07698.1	yes	no	434960000	56949000	82008000	63640000	10387000	71674000	65442000	35018000	49842000			EQRRVEVKAPGILERK	KAPGILERKSVHEPMQ	K	A	P	E	R	K	1	1	0	0	0	0	1	1	0	1	1	0	0	0	1	0	0	0	0	0
[truncated: 25,153 more rows]
[truncated: 33 more columns]

## Sheet: Protein Groups
Supplementary Table S2. List of identified peptides and proteins from Col-0 and CEP5OE shoots, including raw data, differentially abundant and unique proteins
[truncated: 4,317 more rows]
[truncated: 51 more columns]

[truncated: 4 more sheets: unique for Col-0, unique for  CEP5OE, significantly less abundant, significantly more abundant]
